# Supplementary material for: Transcriptomic analysis reveals tomato genes whose expression is induced specifically during effector-triggered immunity and identifies the Epk1 protein kinase which is required for the host response to three bacterial effector proteins
Source: Genome Biol. 2014 Oct 17;15(10):492. doi: 10.1186/s13059-014-0492-1 (PMC4223163; doi:10.1186/s13059-014-0492-1)
Supplement: Additional file 3: Table S1. — ETI-, PTI- and common-induced gene expression data. Reference column shows information about genes previously described to participate in plant immunity (see Materials and methods for detailed information). [file 13059_2014_492_MOESM3_ESM.xlsx]

## Sheet: ETI specific genes
Table S1. ETI-specific induced genes expression data. Reference column shows information about genes previously described to participate in plant immunity (See Methods for detailed information).
		ETI				PTI
GeneID	human readable description	DC3000 ΔfliC 6h	DC3000 ΔavrPto ΔavrPtoB ΔfliC 6h	ratio	adjust p	DC3000 ΔavrPto ΔavrPtoB 6h	DC3000 ΔavrPto ΔavrPtoB ΔfliC 6h	ratio	adjust p	VIGS in N. benthamiana?	Refences
Solyc00g007100.2.1	Serine/threonine protein kinase (AHRD V1 **** Q2U105_ASPOR); contains Interpro domain(s) IPR002290 Serine/threonine protein kinase	13	5.04	2.58	0.000397681	6.64	5.04	1.32	0.980852		[1]
Solyc00g007220.2.1	Ring finger protein (AHRD V1 ***- O49869_HORVU); contains Interpro domain(s) IPR018957 Zinc finger, C3HC4 RING-type	3.88	1.13	3.44	0.00803682	1.64	1.13	1.46	0.949152
Solyc00g007270.2.1	Translation initiation factor (AHRD V1 ***- A6ZWQ9_YEAS7); contains Interpro domain(s) IPR002769 Translation initiation factor IF6	482.48	181.42	2.66	0.00614023	223.58	181.42	1.23	0.87284
Solyc00g009120.2.1	Short-chain dehydrogenase/reductase family protein (AHRD V1 ***- D7LXC9_ARALY); contains Interpro domain(s) IPR002198 Short-chain dehydrogenase/reductase SDR	23.07	5.67	4.07	0.000961051	6.48	5.67	1.14	1		[1]
Solyc00g056680.1.1	Lipase-like protein (AHRD V1 ***- Q949E1_ORYSA); contains Interpro domain(s) IPR002921 Lipase, class 3	4.34	1.04	4.16	0.00110555	1.08	1.04	1.04	1
Solyc00g080750.2.1	Unknown Protein (AHRD V1)	15.28	3.25	4.7	3.46582e-08	6.26	3.25	1.92	0.346521
Solyc00g095860.1.1	1-aminocyclopropane-1-carboxylate synthase (AHRD V1 ***- Q96579_SOLLC); contains Interpro domain(s) IPR004839 Aminotransferase, class I and II	47.01	4.07	11.55	1.76459e-05	7.95	4.07	1.95	0.95056
Solyc00g136560.2.1	Undecaprenyl pyrophosphate synthase (AHRD V1 *-*- D8G636_9CYAN); contains Interpro domain(s) IPR001441 Di-trans-poly-cis-decaprenylcistransferase-like	35.73	3.93	9.1	0.0357244	6.69	3.93	1.7	0.552049
Solyc00g196060.2.1	Auxin response factor 6 (AHRD V1 ***- E0AD21_SOLLC); contains Interpro domain(s) IPR010525 Auxin response factor	59.04	18.42	3.2	2.85307e-07	15.42	18.42	0.84	0.704704
Solyc00g206460.1.1	Os06g0220000 protein (Fragment) (AHRD V1 **-- Q0DDJ2_ORYSJ); contains Interpro domain(s) IPR006766 Phosphate-induced protein 1 conserved region	25.3	8.67	2.92	5.26895e-05	7.71	8.67	0.89	0.894434		[2]
Solyc00g217960.1.1	Ring H2 finger protein (AHRD V1 *-*- D9ZHD8_HYPPE); contains Interpro domain(s) IPR018957 Zinc finger, C3HC4 RING-type	17.8	6.07	2.93	0.00976972	6.89	6.07	1.14	1
Solyc00g272810.1.1	N-acetyltransferase (AHRD V1 ***- B6SUK9_MAIZE); contains Interpro domain(s) IPR000182 GCN5-related N-acetyltransferase	693.88	168.05	4.13	7.02564e-12	219.85	168.05	1.31	0.974407
Solyc01g005110.2.1	cDNA clone J065210E11 full insert sequence (AHRD V1 **-- B7F922_ORYSJ); contains Interpro domain(s) IPR013174 Dolichol-phosphate mannosyltransferase subunit 3	20.39	9.63	2.12	0.0269647	13.76	9.63	1.43	0.807646
Solyc01g005220.2.1	Necrotic spotted lesions 1 (Fragment) (AHRD V1 *-*- B6ZA18_HELAN); contains Interpro domain(s) IPR001862 Membrane attack complex component/perforin/complement C9	12.55	2.71	4.63	1.03254e-09	3.47	2.71	1.28	1		[3]
Solyc01g005260.2.1	SEC14 cytosolic factor family protein (AHRD V1 **-- D7M8H6_ARALY); contains Interpro domain(s) IPR001251 Cellular retinaldehyde-binding/triple function, C-terminal	15.03	3.2	4.7	2.16564e-08	6.85	3.2	2.14	0.12852
Solyc01g005410.2.1	Calcium binding protein Caleosin (AHRD V1 **-* A8N0P5_COPC7); contains Interpro domain(s) IPR007736 Caleosin related	202.1	36.65	5.51	6.48036e-05	102.48	36.65	2.8	0.288259
Solyc01g005420.2.1	SRC2-like protein (AHRD V1 ***- A4K8J5_CAPAN); contains Interpro domain(s) IPR018029 C2 membrane targeting protein	27.21	7.59	3.58	0.000135778	10.32	7.59	1.36	0.79967
Solyc01g005470.2.1	Cell number regulator 10 (AHRD V1 **-- D9HP26_MAIZE); contains Interpro domain(s) IPR006461 Protein of unknown function Cys-rich	217.02	29.8	7.28	3.95954e-14	123.21	29.8	4.13	0.0643531		[4]
Solyc01g005480.2.1	Unknown Protein (AHRD V1); contains Interpro domain(s) IPR007749 Protein of unknown function DUF677	17.54	6.28	2.79	4.69959e-05	8.76	6.28	1.4	0.764302
Solyc01g005640.2.1	Uncharacterized plant-specific domain TIGR01589 family protein (AHRD V1 *-*- Q60CZ4_SOLDE); contains Interpro domain(s) IPR006476 Conserved hypothetical protein CHP01589, plant	10.87	3.85	2.82	0.00927925	5.01	3.85	1.3	0.920986
Solyc01g005820.2.1	Splicing factor arginine/serine-rich 4 (AHRD V1 *--- B6U7F9_MAIZE); contains Interpro domain(s) IPR012677 Nucleotide-binding, alpha-beta plait	117.82	52.01	2.27	0.000443978	68.66	52.01	1.32	0.83893
Solyc01g005970.2.1	Kelch-like protein 3 (AHRD V1 *-*- KLHL3_PONAB); contains Interpro domain(s) IPR015915 Kelch-type beta propeller	6.91	3.4	2.03	0.0302026	3.88	3.4	1.14	1
Solyc01g006170.2.1	rRNA processing protein ebna1-binding protein-related (AHRD V1 *--* C4QG91_SCHMA); contains Interpro domain(s) IPR008610 Eukaryotic rRNA processing	42.79	12.71	3.37	1.73294e-07	17.41	12.71	1.37	1		[1]
Solyc01g006180.2.1	GTP-binding protein-like (AHRD V1 ***- Q69NK1_ORYSJ)	9.55	4.24	2.25	0.00374004	4.47	4.24	1.05	1
Solyc01g006200.2.1	Unknown Protein (AHRD V1)	4.24	1.66	2.55	0.0213664	2.83	1.66	1.71	0.692244
Solyc01g006300.2.1	Peroxidase (AHRD V1 **** Q43774_SOLLC); contains Interpro domain(s) IPR002016 Haem peroxidase, plant/fungal/bacterial	179.11	36.32	4.93	0.00167745	88.37	36.32	2.43	0.211		[5]
Solyc01g006320.2.1	Non-race specific disease resistance protein 1-like protein b (AHRD V1 ***- D2CFI3_COFAR); contains Interpro domain(s) IPR010847 Harpin-induced 1	30.47	5.51	5.53	1.80239e-11	7.5	5.51	1.36	0.932018
Solyc01g006490.2.1	Protein YdiU (AHRD V1 ***- B5N5F2_SALET); contains Interpro domain(s) IPR003846 Uncharacterised protein family UPF0061	6.91	3.37	2.05	0.017273	4.5	3.37	1.33	0.833591
Solyc01g006950.2.1	Syntaxin (AHRD V1 ***- Q6X9V9_HORVD); contains Interpro domain(s) IPR010989 t-SNARE	41.44	6.26	6.62	9.06859e-07	42.29	6.26	6.75	0.0917049		[6]
Solyc01g007000.2.1	U-box domain-containing protein (AHRD V1 ***- D7LU64_ARALY); contains Interpro domain(s) IPR003613 U box domain	3.72	0.25	14.67	0.00823443	0.56	0.25	2.22	1		[2, 7]
Solyc01g007020.2.1	U-box domain-containing protein (AHRD V1 ***- D7LU64_ARALY); contains Interpro domain(s) IPR003613 U box domain	3.67	0.93	3.93	0.0368293	0.87	0.93	0.93	0.967306		[8]
Solyc01g007030.2.1	U-box domain-containing protein (AHRD V1 ***- D7LU64_ARALY); contains Interpro domain(s) IPR016024 Armadillo-type fold	9.83	1	9.79	0.00113132	1.9	1	1.89	1
Solyc01g007040.2.1	U-box domain-containing protein (AHRD V1 ***- D7LU64_ARALY); contains Interpro domain(s) IPR003613 U box domain	10.31	1.09	9.43	0.000936316	2.03	1.09	1.85	1
Solyc01g007050.1.1	U-box domain-containing protein 24 (AHRD V1 ***- D7LAS1_ARALY); contains Interpro domain(s) IPR003613 U box domain	3.23	0.2	16.42	1.40876e-07	1.91	0.2	9.69	0.349033
Solyc01g007110.2.1	NC domain-containing protein (AHRD V1 **-- D7LZP9_ARALY); contains Interpro domain(s) IPR007053 NC	59.35	23.69	2.5	0.00567059	30.27	23.69	1.28	0.91069
Solyc01g007180.2.1	Unknown Protein (AHRD V1)	8.52	3.37	2.52	0.0123492	6.71	3.37	1.99	0.221073
Solyc01g007250.2.1	U3 small nucleolar ribonucleoprotein protein IMP4 (AHRD V1 ***- D0N3A6_PHYIN); contains Interpro domain(s) IPR007109 Brix domain	18.61	9	2.07	0.00957403	10.57	9	1.17	1
Solyc01g007760.2.1	Transcription factor E2F (AHRD V1 **** Q9LEL4_DAUCA); contains Interpro domain(s) IPR015633 E2F Family	8.54	4.18	2.04	0.0209166	4.73	4.18	1.13	1
Solyc01g007770.2.1	Genomic DNA chromosome 5 P1 clone MHF15 (AHRD V1 ***- Q9FNI0_ARATH)	20	5.89	3.4	0.00768388	12.62	5.89	2.14	0.749703
Solyc01g007900.2.1	Tobamovirus multiplication protein (Fragment) (AHRD V1 ***- B0ZZ80_ARAHY); contains Interpro domain(s) IPR009457 Protein of unknown function DUF1084	10.06	3.81	2.64	0.00154753	5.54	3.81	1.46	0.723644		[1, 9]
Solyc01g007910.2.1	Succinyl-CoA ligase (AHRD V1 ***- B9RL91_RICCO); contains Interpro domain(s) IPR005810 Succinyl-CoA ligase, alpha subunit	115.71	36.46	3.17	1.04732e-07	61.99	36.46	1.7	0.147035		[1]
Solyc01g007980.2.1	RLK, Receptor like protein, putative resistance protein with an antifungal domain	7.3	2.98	2.45	0.00130081	5.57	2.98	1.87	0.14137
Solyc01g007990.2.1	RLK, Receptor like protein, putative resistance protein with an antifungal domain	24.13	4.78	5.05	1.1894e-12	13.93	4.78	2.91	0.132065
Solyc01g008130.2.1	DEP domain-containing protein 1B (AHRD V1 *--- DEP1B_HUMAN); contains Interpro domain(s) IPR006869 Protein of unknown function DUF547	4.39	0.96	4.55	6.19975e-05	3.43	0.96	3.56	0.33687
Solyc01g008140.2.1	Receptor kinase (AHRD V1 **** B8XA57_GOSBA); contains Interpro domain(s) IPR002290 Serine/threonine protein kinase	14.95	6	2.49	0.00141636	8.59	6	1.43	0.671534		[10]
Solyc01g008460.2.1	2Fe-2S ferredoxin (AHRD V1 **-- B6U5I8_MAIZE); contains Interpro domain(s) IPR001041 Ferredoxin	14.51	5.06	2.87	0.000217761	8.11	5.06	1.6	0.518905		[9]
Solyc01g008550.2.1	Cinnamoyl CoA reductase-like protein (AHRD V1 ***- B9HNY0_POPTR); contains Interpro domain(s) IPR016040 NAD(P)-binding domain	200.66	96.5	2.08	0.00237673	155.88	96.5	1.62	0.141718
Solyc01g008560.2.1	NAD kinase 1 (AHRD V1 **** B6SWV6_MAIZE); contains Interpro domain(s) IPR002504 ATP-NAD/AcoX kinase	19.16	6.1	3.14	1.08589e-05	13.14	6.1	2.15	0.0765183		[4, 11]
Solyc01g008690.2.1	GDP-mannose transporter (AHRD V1 **** B2VUF6_PYRTR)	8	0.21	38.69	0.000670691	0.37	0.21	1.79	0.995654
Solyc01g008730.2.1	BZIP transcription factor (AHRD V1 **** Q9SQK1_TOBAC); contains Interpro domain(s) IPR011616 bZIP transcription factor, bZIP-1	13.89	5.25	2.64	0.00140845	8.12	5.25	1.55	0.494685
Solyc01g008820.2.1	Signal peptide peptidase family protein (AHRD V1 ***- D7LQE4_ARALY); contains Interpro domain(s) IPR007369 Peptidase A22B, signal peptide peptidase	149.34	36.73	4.07	3.01561e-11	66.79	36.73	1.82	0.306046		[1, 12]
Solyc01g008850.2.1	CBL-interacting protein kinase 18 (AHRD V1 ***- C4P7W7_VITVI); contains Interpro domain(s) IPR002290 Serine/threonine protein kinase	82.2	37.56	2.19	0.000823349	54.18	37.56	1.44	0.416587	Yes
Solyc01g009100.2.1	Ribosomal protein L30 (AHRD V1 ***- B3TLP4_ELAGV); contains Interpro domain(s) IPR000231 Ribosomal protein L30e	150.17	55.51	2.71	1.18294e-05	89.51	55.51	1.61	0.270547		[1, 8, 9, 13]
Solyc01g009160.2.1	Harpin-induced protein-like (Fragment) (AHRD V1 **-- D2CFH8_COFAR); contains Interpro domain(s) IPR010847 Harpin-induced 1	12.31	0.84	14.71	0.00156263	1.48	0.84	1.76	0.940293		[14]
Solyc01g009440.1.1	Ethylene-responsive transcription factor 10 (AHRD V1 *-** ERF77_ARATH); contains Interpro domain(s) IPR001471 Pathogenesis-related transcriptional factor and ERF, DNA-binding	8.52	0	852.33	0.00387207	0.09	0	9	1	Yes
Solyc01g009860.2.1	NAC domain transcription factor (AHRD V1 **** Q5DM36_WHEAT); contains Interpro domain(s) IPR003441 No apical meristem (NAM) protein	127.53	30.22	4.22	0.000146746	68.76	30.22	2.28	0.102317
Solyc01g010060.2.1	Unknown Protein (AHRD V1)	16.41	5.88	2.79	0.000592557	14.18	5.88	2.41	0.247859
Solyc01g010250.2.1	6-phosphogluconolactonase (AHRD V1 ***- B6U0H2_MAIZE); contains Interpro domain(s) IPR005900 6-phosphogluconolactonase	12.26	4.88	2.51	0.00134228	7.32	4.88	1.5	0.577636
Solyc01g010290.2.1	Ureide permease 2 (AHRD V1 ***- B6U6B9_MAIZE); contains Interpro domain(s) IPR009834 Fatty acid elongase 3-ketoacyl-CoA synthase 1	11.69	4.04	2.89	3.4271e-05	5.78	4.04	1.43	0.846298
Solyc01g010390.2.1	Beta-glucosidase (AHRD V1 ***- D3YJ59_VITVI); contains Interpro domain(s) IPR001360 Glycoside hydrolase, family 1	41.95	8.74	4.8	2.74599e-12	5.75	8.74	0.66	0.57605
Solyc01g010540.2.1	Ribosomal protein (AHRD V1 ***- B3TM27_ELAGV); contains Interpro domain(s) IPR002942 RNA-binding S4 IPR018079 Ribosomal protein S4, conserved site IPR001912 Ribosomal protein S4	236.99	107.29	2.21	0.000653188	164.93	107.29	1.54	0.355322
Solyc01g010650.2.1	UDP-galactose transporter 3 (AHRD V1 **** D7KBJ4_ARALY); contains Interpro domain(s) IPR013657 UAA transporter	42.39	16.76	2.53	0.000101243	26.95	16.76	1.61	0.304003
Solyc01g010660.2.1	Receptor-like protein kinase At3g21340 (AHRD V1 **** RLK6_ARATH); contains Interpro domain(s) IPR002290 Serine/threonine protein kinase	10.94	3.12	3.5	2.66468e-06	5.08	3.12	1.63	0.433328		[1, 9]
Solyc01g010760.2.1	Porin/voltage-dependent anion-selective channel protein (AHRD V1 **** A9P802_POPTR); contains Interpro domain(s) IPR001925 Porin, eukaryotic type	41.53	18.36	2.26	0.0010171	35.19	18.36	1.92	0.0247927		[15, 16]
Solyc01g010880.2.1	E3 ubiquitin-protein ligase MARCH3 (AHRD V1 *--- B5X3M1_SALSA); contains Interpro domain(s) IPR011016 Zinc finger, RING-CH-type	13.49	5.23	2.58	0.000656285	9.11	5.23	1.74	0.293102
Solyc01g010940.2.1	Transmembrane emp24 domain-containing protein 10 (AHRD V1 ***- B6U439_MAIZE); contains Interpro domain(s) IPR000348 emp24/gp25L/p24	51.7	23.3	2.22	0.00171314	33.8	23.3	1.45	0.554528
Solyc01g010990.2.1	Unknown Protein (AHRD V1)	6.05	2.8	2.16	0.0233603	3.75	2.8	1.34	0.93358
Solyc01g011340.2.1	Serine/threonine-protein phosphatase (AHRD V1 **** Q6VUQ5_SOLLC); contains Interpro domain(s) IPR006186 Serine/threonine-specific protein phosphatase and bis(5-nucleosyl)-tetraphosphatase	60.96	27.22	2.24	0.000817263	38.51	27.22	1.41	0.569158		[1, 17]
Solyc01g014140.2.1	Hcr9-9D (AHRD V1 ***- O50021_SOLPI)	7.03	1.02	6.87	0.00128783	3.22	1.02	3.15	0.435888
Solyc01g014480.2.1	Ethylene insensitive 3 class transcription factor (AHRD V1 *-** D5L144_MALDO); contains Interpro domain(s) IPR006957 Ethylene insensitive 3	14.55	6.45	2.26	0.00215593	7.74	6.45	1.2	1
Solyc01g014710.1.1	Unknown Protein (AHRD V1); contains Interpro domain(s) IPR012876 Protein of unknown function DUF1677, plant	6.17	0.16	37.8	0.000348909	1.05	0.16	6.41	0.864704
Solyc01g016360.1.1	LRR receptor-like serine/threonine-protein kinase, RLP	24.39	2.55	9.58	2.64048e-07	2.28	2.55	0.9	1
Solyc01g016370.1.1	LRR receptor-like serine/threonine-protein kinase, RLP	13.74	2.89	4.76	2.61783e-10	1.9	2.89	0.66	0.266154
Solyc01g016470.2.1	Unknown Protein (AHRD V1); contains Interpro domain(s) IPR001813 Ribosomal protein 60S	77.29	28.82	2.68	4.21965e-05	54.23	28.82	1.88	0.664883
Solyc01g021600.2.1	Disease resistance response protein (AHRD V1 ***- A8IXC7_BRACM); contains Interpro domain(s) IPR004265 Plant disease resistance response protein	25.47	1.89	13.5	7.24146e-19	6.63	1.89	3.51	0.63487		[18]
Solyc01g021640.2.1	DDB1- and CUL4-associated factor 4 (AHRD V1 **-- DCAF4_BOVIN); contains Interpro domain(s) IPR011046 WD40 repeat-like	17.19	6.96	2.47	0.000373732	9.09	6.96	1.31	0.839861
Solyc01g034150.2.1	DNA polymerase IV (AHRD V1 *-** C9SBX6_VERA1); contains Interpro domain(s) IPR017061 DNA polymerase eta	7.23	2.83	2.55	0.00410881	3.44	2.83	1.21	1
Solyc01g044340.2.1	Os09g0513800 protein (Fragment) (AHRD V1 *-*- Q0J0E7_ORYSJ)	39.63	14.3	2.77	5.57992e-05	21.83	14.3	1.53	0.548305
Solyc01g044350.2.1	Zinc finger (Ran-binding) family protein (AHRD V1 *-*- D7KYC9_ARALY); contains Interpro domain(s) IPR001876 Zinc finger, RanBP2-type	5.63	1.82	3.09	1.87286e-05	3.22	1.82	1.77	0.28424
Solyc01g044490.2.1	Elongation factor P family protein expressed (AHRD V1 ***- Q10BS5_ORYSJ); contains Interpro domain(s) IPR015365 Elongation factor P, C-terminal	25.32	12.45	2.03	0.0102064	16.9	12.45	1.36	0.789407
Solyc01g056720.2.1	Aquaporin SIP12 (AHRD V1 ***- D8FSL5_GOSHI); contains Interpro domain(s) IPR000425 Major intrinsic protein	69.61	26.78	2.6	3.81517e-05	36	26.78	1.34	0.692244
Solyc01g057330.1.1	Yellow stripe-like protein 1.3 (Fragment) (AHRD V1 ***- B5A8A7_BRAJU); contains Interpro domain(s) IPR004813 Oligopeptide transporter OPT superfamily	6.76	1.94	3.49	0.0254863	4.54	1.94	2.34	0.558838
Solyc01g057770.2.1	AE family transporter anion exchange (AHRD V1 *--* A4RY02_OSTLU); contains Interpro domain(s) IPR003020 Bicarbonate transporter, eukaryotic	28.62	4.63	6.18	2.62756e-16	6.33	4.63	1.37	0.808323
Solyc01g059830.2.1	Enoyl-CoA hydratase (AHRD V1 ***- C1K4P1_ELAOL); contains Interpro domain(s) IPR001753 Crotonase, core	51.12	22.87	2.24	0.0119895	39.44	22.87	1.72	0.121238
Solyc01g059880.2.1	ATP citrate lyase a-subunit (AHRD V1 **** Q93YH4_LUPAL); contains Interpro domain(s) IPR016141 Citrate synthase-like, core	42.53	15.6	2.73	1.14864e-05	21.41	15.6	1.37	0.718775		[19]
Solyc01g060130.2.1	ADP-ribosylation factor-like protein 3 (AHRD V1 **-- ARL3_CAEEL); contains Interpro domain(s) IPR006687 GTP-binding protein SAR1	145.87	15.07	9.68	1.31244e-09	53.68	15.07	3.56	0.562213		[9, 20]
Solyc01g060280.2.1	STAM binding protein (AHRD V1 *--* B2W8T5_PYRTR); contains Interpro domain(s) IPR000555 Mov34/MPN/PAD-1	15.9	5.73	2.77	6.16932e-05	8.09	5.73	1.41	0.761322
Solyc01g066050.2.1	Peptidyl-prolyl cis-trans isomerase FKBP5 (AHRD V1 *--- FKBP5_HUMAN); contains Interpro domain(s) IPR011990 Tetratricopeptide-like helical	49.06	22.7	2.16	0.00148611	28.58	22.7	1.26	0.956091		[21]
Solyc01g066200.1.1	Unknown Protein (AHRD V1)	12.89	4.79	2.69	0.0357709	5.6	4.79	1.17	1
Solyc01g066430.2.1	Ring H2 finger protein (AHRD V1 *-*- D9ZHD8_HYPPE); contains Interpro domain(s) IPR018957 Zinc finger, C3HC4 RING-type	62.52	14.24	4.39	8.90326e-08	32.51	14.24	2.28	0.0766434		[22]
Solyc01g066520.2.1	Dihydrolipoyllysine-residue acetyltransferase component of pyruvate dehydrogenase complex (AHRD V1 ***- C3BP76_9BACI); contains Interpro domain(s) IPR015761 Lipoamide Acyltransferase	14.65	6.49	2.26	0.00250548	9.95	6.49	1.53	0.520708		[9]
Solyc01g066840.2.1	40S ribosomal protein S21 (AHRD V1 ***- D7M5J1_ARALY); contains Interpro domain(s) IPR001931 Ribosomal protein S21e	315.45	142.53	2.21	0.000630165	257.36	142.53	1.81	0.0478499		[1]
Solyc01g066980.2.1	Flowering promoting factor-like 1 (Fragment) (AHRD V1 *--- A6MZJ6_ORYSI)	4.25	0.15	28.36	0.00621017	0.94	0.15	6.29	0.575732
Solyc01g067000.2.1	SRC2 homolog (Fragment) (AHRD V1 *-*- B3IYJ9_9SOLA); contains Interpro domain(s) IPR018029 C2 membrane targeting protein	76.45	24.44	3.13	0.000198128	36.1	24.44	1.48	0.580741
Solyc01g067070.2.1	Mitochondrial deoxynucleotide carrier (AHRD V1 **** B4FIJ0_MAIZE); contains Interpro domain(s) IPR002067 Mitochondrial carrier protein	33.36	14.86	2.25	0.00519995	27.98	14.86	1.88	0.062878
Solyc01g067120.2.1	Cullin 1-like protein C (AHRD V1 ***- A0ELU7_PETIN); contains Interpro domain(s) IPR016159 Cullin repeat-like	60.47	8.36	7.24	1.01334e-10	43.56	8.36	5.21	0.100712
Solyc01g067330.2.1	UPF0497 membrane protein 4 (AHRD V1 ***- U4974_VITVI); contains Interpro domain(s) IPR006459 Uncharacterised protein family UPF0497, trans-membrane plant subgroup	89.8	3.81	23.57	0.00908274	8.96	3.81	2.35	0.939758
Solyc01g067380.2.1	Lipase (AHRD V1 ***- B6V3M3_9ROSI); contains Interpro domain(s) IPR002921 Lipase, class 3	17.27	6.58	2.63	0.0137438	8.47	6.58	1.29	0.871909
Solyc01g067590.2.1	5&apos-AMP-activated protein kinase gamma-1 subunit (AHRD V1 **** Q1M178_ONCMY); contains Interpro domain(s) IPR000644 Cystathionine beta-synthase, core	25.46	11.59	2.2	0.00188266	14.44	11.59	1.25	1
Solyc01g067610.2.1	Unknown Protein (AHRD V1)	9.52	3.58	2.66	0.0102834	3.86	3.58	1.08	1
Solyc01g067720.2.1	Vesicle-associated membrane protein-associated protein (AHRD V1 *-*- Q1ANA7_WHEAT); contains Interpro domain(s) IPR000535 Major sperm protein	41.67	13.46	3.09	1.12382e-06	19.79	13.46	1.47	0.54048
Solyc01g067820.2.1	Unknown Protein (AHRD V1)	7.29	3.06	2.39	0.0336314	6.2	3.06	2.03	0.364996
Solyc01g068000.2.1	Serine/threonine phosphatase family protein (AHRD V1 **** C1E0J1_9CHLO); contains Interpro domain(s) IPR015655 Protein phosphatase 2C	18.37	8.74	2.1	0.00620229	8.74	8.74	1	1		[9, 23]
Solyc01g068450.2.1	Genomic DNA chromosome 3 P1 clone MSJ11 (AHRD V1 *--- Q9LW04_ARATH); contains Interpro domain(s) IPR019191 Essential protein Yae1, N-terminal	10.08	2.53	3.99	3.03569e-05	5.93	2.53	2.35	0.177142
Solyc01g068490.2.1	U-box domain-containing protein (AHRD V1 **-- Q1ENX4_MUSAC); contains Interpro domain(s) IPR011989 Armadillo-like helical	14.84	2.09	7.1	2.74775e-16	3.66	2.09	1.75	0.465697
Solyc01g068530.2.1	30S ribosomal protein S9 (AHRD V1 ***- C5JX04_AJEDS); contains Interpro domain(s) IPR000754 Ribosomal protein S9	239.48	117.6	2.04	0.00321181	196.96	117.6	1.67	0.110229
Solyc01g068580.2.1	C9orf78 (AHRD V1 **-- C3KGZ0_ANOFI); contains Interpro domain(s) IPR010756 Hepatocellular carcinoma-associated antigen 59	28.72	11.26	2.55	0.000176212	16.02	11.26	1.42	0.612073
Solyc01g068640.2.1	Uncharacterized aarF domain-containing protein kinase 4 (AHRD V1 **-* ADCK4_RAT); contains Interpro domain(s) IPR004147 ABC-1	8.19	2.41	3.4	4.81688e-06	3.99	2.41	1.65	0.383316
Solyc01g073890.2.1	CHP-rich zinc finger protein-like (AHRD V1 *--- Q9FJG5_ARATH); contains Interpro domain(s) IPR011424 C1-like	14.72	1.57	9.39	3.60986e-06	6.55	1.57	4.18	0.359187
Solyc01g073900.2.1	RING finger protein 5 (AHRD V1 *-*- B6T0C5_MAIZE); contains Interpro domain(s) IPR001841 Zinc finger, RING-type	53.75	25.24	2.13	0.0022707	33.92	25.24	1.34	0.733021
Solyc01g073920.2.1	Unknown Protein (AHRD V1)	10.58	3.24	3.26	4.89407e-05	5.87	3.24	1.81	0.369093
Solyc01g074020.2.1	Box C/D snoRNA (AHRD V1 *--- A6ZSU7_YEAS7); contains Interpro domain(s) IPR007529 Zinc finger, HIT-type	5.95	2.7	2.2	0.0178526	3.33	2.7	1.23	1
Solyc01g079260.2.1	WRKY transcription factor 4 (AHRD V1 ***- A7UGD1_SOLTU); contains Interpro domain(s) IPR003657 DNA-binding WRKY	69.84	8.69	8.04	1.07782e-08	12.63	8.69	1.45	1		[24]
Solyc01g079420.2.1	Cytochrome c oxidase subunit VC family protein (AHRD V1 *-*- D7LT63_ARALY); contains Interpro domain(s) IPR008432 Cytochrome c oxidase subunit Vc	164.92	68.25	2.42	0.000135754	123.51	68.25	1.81	0.0426938
Solyc01g079610.2.1	DNAJ chaperone (AHRD V1 ***- B0W7V8_CULQU); contains Interpro domain(s) IPR003095 Heat shock protein DnaJ	216.82	33.67	6.44	6.57704e-13	77.81	33.67	2.31	0.720275		[1]
Solyc01g079930.1.1	Xylanase inhibitor (Fragment) (AHRD V1 **-- Q53IQ4_WHEAT); contains Interpro domain(s) IPR001461 Peptidase A1	5.62	0.66	8.52	3.16813e-05	4.8	0.66	7.27	0.331246
Solyc01g080010.2.1	Xylanase inhibitor (Fragment) (AHRD V1 **-- Q53IQ4_WHEAT); contains Interpro domain(s) IPR001461 Peptidase A1	51.76	1.16	44.49	0.000211271	12	1.16	10.32	0.46728		[25, 26]
Solyc01g080250.2.1	BTB/POZ domain containing protein expressed (AHRD V1 ***- Q10C73_ORYSJ); contains Interpro domain(s) IPR013089 Kelch related	57.85	28.54	2.03	0.00413289	33.45	28.54	1.17	1		[1]
Solyc01g080470.2.1	tRNA (Guanosine-2&apos-O)-methyltransferase (AHRD V1 ***- D2TIV2_CITRI); contains Interpro domain(s) IPR001537 tRNA/rRNA methyltransferase, SpoU	23.07	10.48	2.2	0.00375288	18.94	10.48	1.81	0.109669
Solyc01g080500.2.1	Unknown Protein (AHRD V1)	165.94	62.03	2.68	0.00115856	119	62.03	1.92	0.0332696
Solyc01g080560.1.1	Ribonucleoside hydrolase 1 (AHRD V1 *-** C1M8V0_9ENTR); contains Interpro domain(s) IPR001910 Inosine/uridine-preferring nucleoside hydrolase	3.68	0.16	22.51	5.01426e-09	1.02	0.16	6.24	0.0862403
Solyc01g080570.2.1	Inosine-uridine preferring nucleoside hydrolase family protein (AHRD V1 *-** D7LYI5_ARALY); contains Interpro domain(s) IPR001910 Inosine/uridine-preferring nucleoside hydrolase	21.47	0.34	63.78	9.51896e-10	2.36	0.34	7.01	0.000151903
Solyc01g080720.2.1	Pentatricopeptide repeat-containing protein (AHRD V1 ***- D7L610_ARALY); contains Interpro domain(s) IPR002885 Pentatricopeptide repeat	3.35	0.79	4.25	2.13456e-06	1.18	0.79	1.5	0.892631
Solyc01g080890.2.1	Unknown Protein (AHRD V1)	185.91	21.66	8.58	1.96279e-09	44.25	21.66	2.04	0.660958
Solyc01g081300.2.1	Phosphoribosylaminoimidazole-succinocarboxamide synthase (AHRD V1 **** Q6T7F0_TOBAC); contains Interpro domain(s) IPR001636 SAICAR synthetase	13.14	4.95	2.66	0.000234861	8.7	4.95	1.76	0.252146
Solyc01g081500.2.1	Histone-lysine N-methyltransferase SUV39H2 (AHRD V1 *--* SUV92_CHICK); contains Interpro domain(s) IPR000953 Chromo domain	64.92	21.93	2.96	1.03314e-06	34.68	21.93	1.58	0.197648
Solyc01g086640.2.1	Os03g0169000 protein (Fragment) (AHRD V1 ***- Q0DUS7_ORYSJ); contains Interpro domain(s) IPR004348 Protein of unknown function DUF246, plant	16.52	1.48	11.19	2.64776e-05	2.52	1.48	1.7	0.87284
Solyc01g086650.2.1	Siroheme synthase (AHRD V1 ***- A3LD64_PSEAE); contains Interpro domain(s) IPR006366 Uroporphyrin-III C-methyltransferase, C-terminal	38.83	11.66	3.33	0.00106768	22.57	11.66	1.94	0.0300942
Solyc01g086660.2.1	Unknown Protein (AHRD V1)	21.13	5.16	4.09	0.0104667	8.39	5.16	1.63	0.724329
Solyc01g086680.2.1	Glutathione S-transferase (AHRD V1 ***- D8UY87_GLYSO); contains Interpro domain(s) IPR004046 Glutathione S-transferase, C-terminal	6.88	0.24	28.27	0.00107631	1.25	0.24	5.14	0.27254
Solyc01g086730.2.1	DUF803 domain membrane protein (AHRD V1 **-- Q4WRL6_ASPFU); contains Interpro domain(s) IPR008521 Protein of unknown function DUF803	13.71	1.15	11.92	0.000124708	5.99	1.15	5.21	0.502112
Solyc01g086740.2.1	Chaperone protein dnaJ (AHRD V1 ***- B6TA99_MAIZE); contains Interpro domain(s) IPR012724 Chaperone DnaJ	30.72	13.27	2.31	0.000413996	20.03	13.27	1.51	0.417689
Solyc01g086850.2.1	Ras-related protein Rab-25 (AHRD V1 ***- RAB25_HUMAN); contains Interpro domain(s) IPR015595 Rab11-related	14.44	3.55	4.06	4.06023e-05	7.64	3.55	2.15	0.0744014
Solyc01g086960.2.1	Zinc finger A20 and AN1 domain-containing stress-associated protein 6 (AHRD V1 *-*- C1BNQ4_9MAXI); contains Interpro domain(s) IPR000058 Zinc finger, AN1-type	229.17	76.46	3	1.75722e-05	119.85	76.46	1.57	0.287632		[22]
Solyc01g086970.2.1	Zinc finger A20 and AN1 domain-containing stress-associated protein 6 (AHRD V1 ***- C1C2A2_9MAXI); contains Interpro domain(s) IPR000058 Zinc finger, AN1-type	90.49	41.93	2.16	0.00185281	58.55	41.93	1.4	0.544048
Solyc01g087020.2.1	Unknown Protein (AHRD V1)	74.35	4.93	15.09	3.36315e-07	19.88	4.93	4.04	0.399266
Solyc01g087490.2.1	CONSTANS interacting protein 6 (Fragment) (AHRD V1 **-- Q2VY13_SOLLC); contains Interpro domain(s) IPR004082 Protein of unknown function DUF1423, plant	30.45	13.38	2.28	0.000505135	19.1	13.38	1.43	0.597066
Solyc01g087530.2.1	Zinc transporter (AHRD V1 *-*- D5H5M3_SALRM); contains Interpro domain(s) IPR003689 Zinc/iron permease	36.21	9.78	3.7	2.9686e-09	17.5	9.78	1.79	0.0983548		[1]
Solyc01g087560.2.1	24-sterol C-methyltransferase (AHRD V1 **** Q2QDF7_GOSHI); contains Interpro domain(s) IPR013705 Sterol methyltransferase C-terminal	91.64	33.08	2.77	0.00136528	37.89	33.08	1.15	1		[1]
Solyc01g087620.2.1	Unknown Protein (AHRD V1)	280.42	127.85	2.19	0.00107763	195.41	127.85	1.53	0.285599
Solyc01g087860.2.1	Unknown Protein (AHRD V1)	4.1	1.52	2.7	0.0391584	1.35	1.52	0.89	1
Solyc01g087870.2.1	Glucosamine--fructose-6-phosphate aminotransferase (AHRD V1 ***- A8IZE7_CHLRE); contains Interpro domain(s) IPR005855 Glucosamine-fructose-6-phosphate aminotransferase, isomerising	12.45	2.59	4.81	2.61299e-06	4.65	2.59	1.8	0.311991		[9]
Solyc01g087880.2.1	Unknown Protein (AHRD V1)	26.58	11.78	2.26	0.0056652	16.57	11.78	1.41	0.874659
Solyc01g087980.2.1	Unknown Protein (AHRD V1)	17.92	2.58	6.94	0.000639302	3.98	2.58	1.54	0.711572
Solyc01g088150.2.1	Glycerol-3-phosphate dehydrogenase-like protein (AHRD V1 **** Q8S2G5_ORYSJ); contains Interpro domain(s) IPR006168 NAD-dependent glycerol-3-phosphate dehydrogenase	24.04	8.21	2.93	2.97387e-05	8.99	8.21	1.09	1
Solyc01g088480.2.1	Adenylate kinase (AHRD V1 ***- Q9XHP7_CERRI); contains Interpro domain(s) IPR006266 UMP-CMP kinase	109.99	29.34	3.75	1.51637e-09	52.69	29.34	1.8	0.538279		[9]
Solyc01g088640.2.1	Ring finger protein 12 (AHRD V1 *-*- Q4V889_RAT); contains Interpro domain(s) IPR018957 Zinc finger, C3HC4 RING-type	8.22	3.87	2.12	0.0149573	6.24	3.87	1.61	0.421499
Solyc01g088650.2.1	Dolichyl pyrophosphate Glc1Man9GlcNAc2 alpha-1 3-glucosyltransferase (AHRD V1 **** C5FMG1_NANOT); contains Interpro domain(s) IPR004856 Glycosyltransferase, ALG6/ALG8	18	6.52	2.76	0.00617715	10.33	6.52	1.58	0.907699
Solyc01g088710.2.1	Metacaspase (AHRD V1 ***- A8NU42_COPC7); contains Interpro domain(s) IPR011600 Peptidase C14, caspase catalytic	24.86	9.48	2.62	9.60475e-05	12.14	9.48	1.28	0.936428		[1, 27, 28, 29, 30]
Solyc01g088740.2.1	Casein kinase II subunit beta-4 (AHRD V1 **** B6TGH2_MAIZE); contains Interpro domain(s) IPR000704 Casein kinase II, regulatory subunit	18.27	7.42	2.46	0.00063263	11.57	7.42	1.56	0.42621
Solyc01g089970.2.1	Nucleoside diphosphate kinase (AHRD V1 ***- Q3Y5A4_SOLCH); contains Interpro domain(s) IPR001564 Nucleoside diphosphate kinase, core	326.02	152.63	2.14	0.00125965	233.34	152.63	1.53	0.552218		[31]
Solyc01g090210.2.1	Genomic DNA chromosome 5 P1 clone MCA23 (AHRD V1 ***- Q9FIK5_ARATH)	3.08	0.68	4.56	0.0129127	2.06	0.68	3.04	0.399333
Solyc01g090320.2.1	Ethylene responsive transcription factor 1b (AHRD V1 *-*- C0J9I8_9ROSA); contains Interpro domain(s) IPR001471 Pathogenesis-related transcriptional factor and ERF, DNA-binding	6.25	0.35	17.85	0.00140845	0.69	0.35	1.98	1
Solyc01g090460.2.1	Homeobox-leucine zipper protein (AHRD V1 *-*- Q39862_SOYBN); contains Interpro domain(s) IPR001356 Homeobox IPR017970 Homeobox, conserved site	3.03	0.65	4.64	0.00173332	1.87	0.65	2.87	0.246481		[1]
Solyc01g090640.2.1	Chromodomain helicase DNA binding protein 1-like (Predicted) (AHRD V1 **-- D3ZRY1_RAT)	9.49	1.67	5.67	2.63606e-07	3.09	1.67	1.85	0.567346
Solyc01g090650.1.1	Chromodomain-helicase-DNA-binding protein 1-like (AHRD V1 **-- CHD1L_HUMAN); contains Interpro domain(s) IPR000330 SNF2-related	5.1	0.89	5.71	1.73221e-07	2.24	0.89	2.51	0.185496
Solyc01g090740.2.1	Zinc ion binding protein (AHRD V1 ***- D7LRR6_ARALY)	47.65	13.18	3.62	0.00737098	9.94	13.18	0.75	0.734978
Solyc01g090910.2.1	Vesicle-associated membrane protein-associated protein A (AHRD V1 ***- B6UGD8_MAIZE); contains Interpro domain(s) IPR016763 Vesicle-associated membrane protein	57.87	20.7	2.8	2.31953e-05	40.35	20.7	1.95	0.0256399
Solyc01g090990.2.1	Vesicle-associated membrane protein-associated protein (AHRD V1 ***- Q1ANA7_WHEAT); contains Interpro domain(s) IPR016763 Vesicle-associated membrane protein	25.59	10	2.56	0.000244616	15.81	10	1.58	0.432529		[1]
Solyc01g091020.2.1	Golgi SNAP receptor complex member 1 (AHRD V1 **** B5X829_SALSA); contains Interpro domain(s) IPR007705 Vesicle transport v-SNARE	46.39	22.93	2.02	0.00512865	34.01	22.93	1.48	0.415079
Solyc01g091280.2.1	Palmitoyltransferase PFA4 (AHRD V1 **** A8N304_COPC7); contains Interpro domain(s) IPR001594 Zinc finger, DHHC-type	20.27	9.44	2.15	0.00456192	13.94	9.44	1.48	0.567376		[32]
Solyc01g091490.2.1	Unknown Protein (AHRD V1)	18.97	6.78	2.8	0.000637442	11.16	6.78	1.65	0.511977
Solyc01g091510.2.1	Ankyrin repeat and zinc finger domain containing protein 1 (AHRD V1 ***- B2WH31_PYRTR); contains Interpro domain(s) IPR002110 Ankyrin	15.58	5.5	2.83	2.23554e-05	8.74	5.5	1.59	0.469557
Solyc01g091600.2.1	RING finger family protein (AHRD V1 *-*- D6RU92_SILLA); contains Interpro domain(s) IPR018957 Zinc finger, C3HC4 RING-type	20.05	9.83	2.04	0.0462405	12.22	9.83	1.24	0.942134
Solyc01g091650.2.1	COP9 signalosome complex subunit 1 (AHRD V1 ***- B6THB6_MAIZE); contains Interpro domain(s) IPR019585 26S proteasome, regulatory subunit Rpn7	46.38	21.72	2.14	0.00203386	27.53	21.72	1.27	0.939481		[33]
Solyc01g091830.2.1	Unknown Protein (AHRD V1)	8.34	2.61	3.2	0.0031833	4.76	2.61	1.83	0.228006
Solyc01g091840.2.1	3&apos-phosphoadenosine 5&apos-phosphosulfate transporter 1 (AHRD V1 **** B2BMP5_CANFA); contains Interpro domain(s) IPR013657 UAA transporter	19.99	1.16	17.18	3.23583e-15	3.06	1.16	2.63	0.145081
Solyc01g091880.2.1	ATPase (AHRD V1 ***- D3E0U6_METRM); contains Interpro domain(s) IPR003348 ATPase, anion-transporting	32.91	15.76	2.09	0.00373817	18.77	15.76	1.19	1
Solyc01g092950.2.1	MADS-box transcription factor 2 (AHRD V1 **** D1MFS7_HEVBR); contains Interpro domain(s) IPR002487 Transcription factor, K-box	27.59	13.57	2.03	0.0140383	19.06	13.57	1.4	0.670153
Solyc01g094040.2.1	Plastocyanin-like domain containing protein expressed (AHRD V1 **-- Q2QRP3_ORYSJ); contains Interpro domain(s) IPR003245 Plastocyanin-like	112.39	23.54	4.77	3.75308e-13	40.89	23.54	1.74	0.180063
Solyc01g094210.2.1	Carbonyl reductase 3 (AHRD V1 **** B6TRS7_MAIZE); contains Interpro domain(s) IPR002347 Glucose/ribitol dehydrogenase	11.18	3.79	2.95	0.00499409	5.72	3.79	1.51	0.63157
Solyc01g094250.2.1	Short-chain dehydrogenase/reductase (AHRD V1 ***- B0KZQ5_CAPAN); contains Interpro domain(s) IPR002347 Glucose/ribitol dehydrogenase	4.85	0.1	48.47	0.00481164	0.62	0.1	6.23	0.27521
Solyc01g094260.2.1	Short-chain dehydrogenase/reductase (AHRD V1 ***- B0KZQ5_CAPAN); contains Interpro domain(s) IPR002347 Glucose/ribitol dehydrogenase	3.43	0	343	0.000391195	0.69	0	69	0.0482076
Solyc01g094330.2.1	Expressed protein with function in citronellol catabolism (AHRD V1 **-- C0VQA1_9GAMM); contains Interpro domain(s) IPR010839 Protein of unknown function DUF1446	26.21	6.56	4	1.39709e-09	9.33	6.56	1.42	0.576591
Solyc01g094430.1.1	Ripening-related protein 3 (AHRD V1 **-- RIP3_ORYSJ); contains Interpro domain(s) IPR009009 Barwin-related endoglucanase	3.37	0	337.33	0.000409491	0.23	0	22.67	0.978542
Solyc01g094540.2.1	Small nuclear ribonucleoprotein-associated protein B (AHRD V1 *-*- B6T3Z9_MAIZE); contains Interpro domain(s) IPR017131 Small ribonucleoprotein associated, SmB/SmN	36.21	14.37	2.52	0.000265408	15.32	14.37	1.07	1
Solyc01g094550.2.1	Acyl-CoA thioesterase family protein (AHRD V1 ***- D7KP80_ARALY); contains Interpro domain(s) IPR003703 Acyl-CoA thioesterase	74.43	12.64	5.89	8.65831e-06	18.96	12.64	1.5	0.48998		[2]
Solyc01g094860.2.1	Transmembrane protein 8B (AHRD V1 *-*- TMM8B_HUMAN)	20	2.5	8.01	2.04403e-19	4.5	2.5	1.8	0.229004
Solyc01g094950.2.1	Protein BPS1, chloroplastic (AHRD V1 **-- BPS1_ARATH)	148.29	67.16	2.21	0.00134994	115.78	67.16	1.72	0.103413
Solyc01g094960.2.1	Mitogen-activated protein kinase 4 (AHRD V1 **** D7R517_SOLLC); contains Interpro domain(s) IPR008351 JNK MAP kinase	40.77	11.95	3.41	8.47904e-07	24.6	11.95	2.06	0.0814431		[1, 34, 35, 36, 37, 38, 39, 40, 41, 42, 43]
Solyc01g095080.2.1	1-aminocyclopropane-1-carboxylate synthase (AHRD V1 **** O65209_NICGU); contains Interpro domain(s) IPR004839 Aminotransferase, class I and II IPR004838 Aminotransferases, class-I, pyridoxal-phosphate-binding site	7.12	0.2	35.62	0.000796174	0.65	0.2	3.25	0.55123		[4, 44, 45]
Solyc01g095100.2.1	WRKY transcription factor 23 (AHRD V1 ***- C9DI12_9ROSI); contains Interpro domain(s) IPR003657 DNA-binding WRKY	5.33	1.28	4.16	8.50082e-05	1.89	1.28	1.47	0.974872
Solyc01g095150.2.1	Late embryogenesis abundant protein (Fragment) (AHRD V1 **-- B7TGE2_PINSY); contains Interpro domain(s) IPR013990 Water Stress and Hypersensitive response	171.49	38.54	4.45	2.85701e-12	42.73	38.54	1.11	1		[46]
Solyc01g095220.2.1	Unknown Protein (AHRD V1)	16.91	6.87	2.46	0.0157502	13.76	6.87	2	0.349033
Solyc01g095400.2.1	Kelch-like protein 6 (AHRD V1 *-*- B5X1S7_SALSA); contains Interpro domain(s) IPR013089 Kelch related	57.71	18.02	3.2	1.4548e-07	32.8	18.02	1.82	0.0585746
Solyc01g095410.2.1	Eukaryotic translation initiation factor 1A (AHRD V1 **** Q7Y1V3_ORYSJ); contains Interpro domain(s) IPR001253 Translation initiation factor 1A (eIF-1A)	160.5	78.37	2.05	0.00327702	111.34	78.37	1.42	0.488555		[28]
Solyc01g095510.2.1	Mitochondrial carrier family (AHRD V1 ***- C1E2Y0_9CHLO); contains Interpro domain(s) IPR002113 Adenine nucleotide translocator 1	9.69	1.25	7.73	1.84955e-10	1.66	1.25	1.32	1		[1]
Solyc01g095570.2.1	Mitochondrial carrier-like protein (AHRD V1 ***- Q2PYY0_SOLTU); contains Interpro domain(s) IPR002067 Mitochondrial carrier protein	22.25	8.2	2.71	3.99291e-05	14.97	8.2	1.82	0.0849928		[9]
Solyc01g095620.2.1	UDP-glucosyltransferase (AHRD V1 **-* B8QI32_9MAGN); contains Interpro domain(s) IPR002213 UDP-glucuronosyl/UDP-glucosyltransferase	388.48	92.02	4.22	0.000658683	114.94	92.02	1.25	0.857628
Solyc01g095960.2.1	Diacylglycerol O-acyltransferase (AHRD V1 ***- A5UW30_ROSS1); contains Interpro domain(s) IPR009721 Protein of unknown function DUF1298	3.43	0.12	28.58	2.01276e-07	0.24	0.12	1.97	1
Solyc01g095970.2.1	Dynamin 2 (AHRD V1 ***- Q4V8Z7_DANRE); contains Interpro domain(s) IPR001401 Dynamin, GTPase region	38.12	3.86	9.87	3.26873e-15	10.98	3.86	2.84	0.0864943		[1]
Solyc01g095990.2.1	Phosphatidylinositol kinase family-like protein (Fragment) (AHRD V1 *--- C3SA88_BRADI); contains Interpro domain(s) IPR000403 Phosphatidylinositol 3- and 4-kinase, catalytic	79.5	30	2.65	1.17875e-05	43.27	30	1.44	0.554528		[1, 12]
Solyc01g096050.2.1	Transcription factor (AHRD V1 *--* Q9M4A8_MAIZE); contains Interpro domain(s) IPR011598 Helix-loop-helix DNA-binding	54.98	23.13	2.38	0.0121873	18.1	23.13	0.78	0.54048
Solyc01g096190.2.1	Calcium-transporting ATPase (AHRD V1 ***- A8NHF4_COPC7); contains Interpro domain(s) IPR005782 ATPase, P-type, calcium-transporting	14.39	7.13	2.02	0.00392239	6.71	7.13	0.94	0.975397		[28]
Solyc01g096200.2.1	Pentatricopeptide repeat-containing protein (AHRD V1 *-*- D7M1E8_ARALY); contains Interpro domain(s) IPR011989 Armadillo-like helical	23.18	10.63	2.18	0.0011118	14.09	10.63	1.33	0.808895
Solyc01g096230.2.1	ATPase AAA family protein expressed (AHRD V1 **-- Q8GZX0_ORYSJ); contains Interpro domain(s) IPR003959 ATPase, AAA-type, core	5.72	2.85	2.01	0.0436119	3.52	2.85	1.24	1
Solyc01g096460.2.1	U-box domain-containing protein 4 (AHRD V1 **-- PUB4_ARATH); contains Interpro domain(s) IPR011989 Armadillo-like helical	20.02	8.08	2.48	0.0152157	10.03	8.08	1.24	0.978395
Solyc01g096520.2.1	Peptidyl-prolyl cis-trans isomerase (AHRD V1 ***- B9GX77_POPTR); contains Interpro domain(s) IPR002130 Peptidyl-prolyl cis-trans isomerase, cyclophilin-type	52.6	20.05	2.62	6.86567e-05	29.58	20.05	1.48	0.488555		[47]
Solyc01g096550.2.1	Protein arginine methyltransferase (AHRD V1 *-** C1E5H4_9CHLO); contains Interpro domain(s) IPR013216 Methyltransferase type 11	13.78	6.8	2.03	0.00915943	7.85	6.8	1.15	1
Solyc01g096670.2.1	Cytochrome P450	38.31	9.16	4.18	1.5902e-06	16.78	9.16	1.83	0.376457
Solyc01g096710.2.1	Nuclear transcription factor Y subunit C-1 (AHRD V1 *--- B6SWV5_MAIZE); contains Interpro domain(s) IPR003958 Transcription factor CBF/NF-Y/archaeal histone	94.65	35.92	2.63	1.6331e-05	46.55	35.92	1.3	0.766584
Solyc01g096720.2.1	Major facilitator superfamily transporter (AHRD V1 **-- A8NUY3_COPC7); contains Interpro domain(s) IPR016196 Major facilitator superfamily, general substrate transporter	106	1.2	88.09	7.6998e-12	2.79	1.2	2.32	0.243938		[48]
Solyc01g096730.2.1	Major facilitator superfamily transporter (AHRD V1 **-- A8NUY3_COPC7); contains Interpro domain(s) IPR016196 Major facilitator superfamily, general substrate transporter	58.63	3.67	15.96	3.97362e-09	5.41	3.67	1.47	0.738707		[1]
Solyc01g096740.2.1	Transporter major facilitator family (AHRD V1 **-- C4M254_ENTHI); contains Interpro domain(s) IPR016196 Major facilitator superfamily, general substrate transporter	10.28	1.61	6.4	4.32548e-05	2.42	1.61	1.5	0.795376		[1]
Solyc01g096800.2.1	SWI4 1 Peter Pan-like protein suppressor (AHRD V1 **-- D0MSA0_PHYIN); contains Interpro domain(s) IPR007109 Brix domain	25.17	12.32	2.04	0.00659552	14.18	12.32	1.15	1
Solyc01g096930.2.1	Phospholipid-transporting ATPase (AHRD V1 **** B6JZB6_SCHJY); contains Interpro domain(s) IPR006539 ATPase, P-type, phospholipid-translocating, flippase	9.12	2.86	3.19	8.43872e-05	5.07	2.86	1.77	0.203305		[9, 49]
Solyc01g097030.2.1	Mutator-like transposase (AHRD V1 ***- Q9SR14_ARATH); contains Interpro domain(s) IPR004332 Transposase, MuDR, plant	9.15	4.03	2.27	0.00207645	4.91	4.03	1.22	0.937065
Solyc01g097120.2.1	Os02g0200800 protein (Fragment) (AHRD V1 *-*- Q0E303_ORYSJ); contains Interpro domain(s) IPR009675 Targeting for Xklp2	64.96	23.06	2.82	6.38448e-06	31.81	23.06	1.38	0.755676
Solyc01g097170.2.1	Unknown Protein (AHRD V1)	22.76	11.36	2	0.0186859	15.32	11.36	1.35	0.767011
Solyc01g097190.2.1	Ankyrin repeat protein-like (AHRD V1 ***- Q6K268_ORYSJ); contains Interpro domain(s) IPR002110 Ankyrin	46.31	14.3	3.24	1.75597e-07	27.16	14.3	1.9	0.0679492
Solyc01g097210.2.1	Ankyrin-like protein (AHRD V1 ***- Q8H9C2_SOLTU); contains Interpro domain(s) IPR011990 Tetratricopeptide-like helical	3.63	0.24	15.11	0.00280812	2.23	0.24	9.28	0.195868
Solyc01g097380.1.1	Aldo/keto reductase family protein (AHRD V1 ***- D7KWQ9_ARALY); contains Interpro domain(s) IPR020471 Aldo/keto reductase subgroup	6.28	0.74	8.48	7.32333e-08	1.81	0.74	2.45	0.544997		[1, 22]
Solyc01g097390.2.1	Aldo/keto reductase family protein (AHRD V1 ***- D7KWQ9_ARALY); contains Interpro domain(s) IPR001395 Aldo/keto reductase	8.97	2.06	4.35	1.0014e-06	3.81	2.06	1.85	0.424614		[1]
Solyc01g097510.2.1	Annexin 3 (AHRD V1 ***- A9X4R3_BRAJU); contains Interpro domain(s) IPR015472 Annexin like protein IPR001464 Annexin	70.91	8.47	8.37	4.16469e-05	8.82	8.47	1.04	1
Solyc01g097520.2.1	Annexin 11 (AHRD V1 ***- D6QX28_SOYBN); contains Interpro domain(s) IPR009118 Annexin, type plant	834.28	69.62	11.98	3.38585e-06	84.16	69.62	1.21	1
Solyc01g097570.2.1	Unknown Protein (AHRD V1)	28.18	7.54	3.74	3.43569e-07	18.97	7.54	2.52	0.199357
Solyc01g097880.2.1	Deaminase (AHRD V1 *-*- D6B5U0_9ACTO); contains Interpro domain(s) IPR016193 Cytidine deaminase-like	410.43	69.75	5.88	0.000558127	107.86	69.75	1.55	0.312229		[9]
Solyc01g097920.2.1	Cysteine synthase (AHRD V1 ***- Q9FSF5_TOBAC); contains Interpro domain(s) IPR005859 Cysteine synthase A	92.29	22.58	4.09	5.53566e-09	27.44	22.58	1.21	0.99303		[50]
Solyc01g098010.2.1	Acetyltransferase GNAT family protein expressed (AHRD V1 ***- Q852L7_ORYSJ); contains Interpro domain(s) IPR000182 GCN5-related N-acetyltransferase	3.48	0.54	6.45	0.000151029	1.98	0.54	3.66	0.185475
Solyc01g098020.2.1	Acetyltransferase GNAT family protein expressed (AHRD V1 ***- Q75GC2_ORYSJ); contains Interpro domain(s) IPR000182 GCN5-related N-acetyltransferase	45.56	14.48	3.15	0.000348932	20.8	14.48	1.44	0.710875
Solyc01g098100.2.1	60S ribosome subunit biogenesis protein NIP7 (AHRD V1 ***- B4FKM9_MAIZE); contains Interpro domain(s) IPR016686 Ribosome biogenesis factor, NIP7	50.75	15.42	3.29	6.23808e-07	22.39	15.42	1.45	0.660958
Solyc01g098210.2.1	Transmembrane protein adipocyte-associated 1 homolog (AHRD V1 **-- TPRA1_DANRE); contains Interpro domain(s) IPR018781 Protein of unknown function, transmembrane-40	14.62	4.44	3.29	0.000262316	7.23	4.44	1.63	0.503242
Solyc01g098430.2.1	Breast carcinoma amplified sequence 3 (Fragment) (AHRD V1 *--- B1AR77_MOUSE); contains Interpro domain(s) IPR011046 WD40 repeat-like	23.5	10.85	2.17	0.00139004	11.35	10.85	1.05	1
Solyc01g098750.2.1	RING finger protein B (AHRD V1 *--- RNGB_DICDI); contains Interpro domain(s) IPR018957 Zinc finger, C3HC4 RING-type	21.41	9.5	2.25	0.00234561	12.64	9.5	1.33	0.858933
Solyc01g098780.2.1	Signal peptidase complex subunit 3 (AHRD V1 **** B0XD98_CULQU); contains Interpro domain(s) IPR007653 Signal peptidase 22 kDa subunit	124.07	37.3	3.33	8.17275e-08	76.04	37.3	2.04	0.0561506
Solyc01g098810.2.1	Heat shock protein-like protein (AHRD V1 ***- Q84KA6_CUCME); contains Interpro domain(s) IPR008978 HSP20-like chaperone	23.86	8.84	2.7	0.000107045	11.31	8.84	1.28	0.927524
Solyc01g098840.2.1	Mevalonate kinase (AHRD V1 **** Q944G2_HEVBR); contains Interpro domain(s) IPR006205 Mevalonate kinase	49.46	22.23	2.23	0.000946373	40.48	22.23	1.82	0.0536576
Solyc01g098910.2.1	Mitochondrial carrier protein (AHRD V1 ***- C5P0Z3_COCP7); contains Interpro domain(s) IPR001993 Mitochondrial substrate carrier	84.59	6.25	13.54	9.68322e-05	25.94	6.25	4.15	0.105636
Solyc01g099220.2.1	DNA polymerase (AHRD V1 *-*- B9RF68_RICCO); contains Interpro domain(s) IPR006172 DNA-directed DNA polymerase, family B	4.87	1.95	2.5	0.000382241	2.13	1.95	1.09	1
Solyc01g099330.2.1	Os10g0578600 protein (Fragment) (AHRD V1 *-*- Q0IVC7_ORYSJ)	5.43	0.39	14.04	2.00622e-15	1.63	0.39	4.22	0.0213327
Solyc01g099370.2.1	SRC2 homolog (Fragment) (AHRD V1 ***- B3IYJ9_9SOLA); contains Interpro domain(s) IPR018029 C2 membrane targeting protein	43.87	11.3	3.88	5.36904e-09	16.36	11.3	1.45	0.855053		[51, 52]
Solyc01g099670.2.1	40S ribosomal protein S10-like (AHRD V1 ***- Q2XTB2_SOLTU); contains Interpro domain(s) IPR005326 Plectin/S10, N-terminal	364.23	179.54	2.03	0.00326642	249.03	179.54	1.39	0.779911
Solyc01g099680.2.1	REF-like stress related protein 1 (AHRD V1 *--- Q6XNP4_HEVBR); contains Interpro domain(s) IPR008802 Rubber elongation factor	1121.79	336.58	3.33	1.83579e-06	453.9	336.58	1.35	0.855053
Solyc01g099700.2.1	Os07g0673000 protein (Fragment) (AHRD V1 ***- Q0D3Q5_ORYSJ)	24.15	7.75	3.12	2.13001e-06	12.75	7.75	1.65	0.327673
Solyc01g099800.2.1	Unknown Protein (AHRD V1)	10.3	1.07	9.63	0.00031106	2.79	1.07	2.61	0.337289
Solyc01g099810.2.1	Arginine/serine-rich splicing factor (AHRD V1 ***- Q176A9_AEDAE); contains Interpro domain(s) IPR000504 RNA recognition motif, RNP-1	17.5	3.2	5.46	0.00118136	3.43	3.2	1.07	1		[12]
Solyc01g099850.2.1	Multi-pass transmembrane protein (AHRD V1 ***- Q5CLX7_CRYHO); contains Interpro domain(s) IPR018143 Folate receptor, conserved region	14.95	7.3	2.05	0.0136045	10.78	7.3	1.48	0.562342
Solyc01g099910.2.1	Epoxide hydrolase (AHRD V1 ***- B3VMR4_NICBE); contains Interpro domain(s) IPR000639 Epoxide hydrolase-like	55.91	20.45	2.73	1.44178e-05	34.57	20.45	1.69	0.190137
Solyc01g100010.2.1	F-box protein PP2-B1 (AHRD V1 ***- PP2B1_ARATH); contains Interpro domain(s) IPR001810 Cyclin-like F-box	49.02	7.55	6.49	9.10011e-11	17.79	7.55	2.36	0.164953
Solyc01g100110.2.1	Integrin-linked kinase-associated serine/threonine phosphatase 2C (AHRD V1 **** ILKAP_BOVIN); contains Interpro domain(s) IPR015655 Protein phosphatase 2C	66.87	31.53	2.12	0.00141615	34.59	31.53	1.1	1
Solyc01g100170.2.1	Soluble NSF Attachment Protein (SNAP) Receptor (SNARE) (AHRD V1 **** D7G2Z0_ECTSI); contains Interpro domain(s) IPR010989 t-SNARE	22.4	7.64	2.93	1.75943e-05	12.31	7.64	1.61	0.332955
Solyc01g100320.2.1	Thioredoxin/protein disulfide isomerase (AHRD V1 **** Q2U681_ASPOR); contains Interpro domain(s) IPR005788 Disulphide isomerase	353	114.24	3.09	1.92052e-07	179.8	114.24	1.57	0.607465		[1, 12, 20, 32]
Solyc01g100350.2.1	ADP-ribosylation factor-like protein 3 (AHRD V1 **-- ARL3_CAEEL); contains Interpro domain(s) IPR006687 GTP-binding protein SAR1	129.11	61.63	2.09	0.00794448	101.68	61.63	1.65	0.0943004		[53, 54]
Solyc01g100370.2.1	Universal stress protein (AHRD V1 ***- B6SNQ1_MAIZE); contains Interpro domain(s) IPR006016 UspA	3.77	1.13	3.35	0.000564781	1.84	1.13	1.63	0.635607
Solyc01g100430.2.1	Ribosomal RNA small subunit methyltransferase A (AHRD V1 ***- RSMA_CYAP8); contains Interpro domain(s) IPR011530 rRNA adenine dimethylase	22.59	7.39	3.06	6.76145e-06	12.6	7.39	1.7	0.27254		[1]
Solyc01g100440.1.1	Transcription regulatory protein SNF5 (AHRD V1 *-*- D3B6R9_POLPA)	10.07	2.04	4.94	0.0140101	4.26	2.04	2.09	0.918727
Solyc01g100460.2.1	BZIP transcription factor (AHRD V1 **** C0LQL1_9CARY); contains Interpro domain(s) IPR011616 bZIP transcription factor, bZIP-1	18.73	2.15	8.7	2.8672e-05	4.29	2.15	1.99	0.57158
Solyc01g100480.2.1	Unknown Protein (AHRD V1)	28.58	9.82	2.91	1.4955e-05	14.01	9.82	1.43	0.726574
Solyc01g100580.2.1	Pentatricopeptide repeat-containing protein (AHRD V1 ***- D7KB79_ARALY); contains Interpro domain(s) IPR002885 Pentatricopeptide repeat	7	3.3	2.12	0.0165941	3.47	3.3	1.05	1
Solyc01g100740.2.1	Xaa-pro dipeptidase (AHRD V1 ***- C1GRT5_PARBA); contains Interpro domain(s) IPR000994 Peptidase M24, structural domain	5.82	2.35	2.47	0.00375876	3.53	2.35	1.5	0.808323
Solyc01g100840.2.1	Trafficking protein particle complex subunit 4 (AHRD V1 ***- B6U8Z1_MAIZE); contains Interpro domain(s) IPR007233 Sybindin-like protein	21.2	8.17	2.59	0.000829377	14.29	8.17	1.75	0.281794
Solyc01g100860.2.1	ADP-ribosylation factor (AHRD V1 ***- D7KT27_ARALY); contains Interpro domain(s) IPR006688 ADP-ribosylation factor	1021.45	501.8	2.04	0.00270539	758.94	501.8	1.51	0.303283		[1, 53]
Solyc01g100940.2.1	Unknown Protein (AHRD V1)	11.55	3.8	3.04	0.00125773	4.85	3.8	1.28	0.961391
Solyc01g102290.2.1	Stress-induced hydrophobic peptide (AHRD V1 **-- B9N409_POPTR); contains Interpro domain(s) IPR000612 Uncharacterised protein family UPF0057	376.12	118.31	3.18	0.0179256	156.26	118.31	1.32	0.737194
Solyc01g102390.2.1	Germin-like protein (AHRD V1 ***- O65358_SOLTU); contains Interpro domain(s) IPR014710 RmlC-like jelly roll fold	56.57	19.33	2.93	0.00653212	33.84	19.33	1.75	0.666413		[55, 56]
Solyc01g102490.2.1	NADPH adrenodoxin oxidoreductase fprA (NADPH-ferredoxin reductase) (AHRD V1 **-* A2VNR6_MYCTU); contains Interpro domain(s) IPR000759 Adrenodoxin reductase	7.02	3.23	2.17	0.0106527	3.79	3.23	1.17	1
Solyc01g102500.2.1	Genomic DNA chromosome 5 TAC clone K1F13 (AHRD V1 *-*- Q9FJZ1_ARATH)	29.91	7.9	3.79	6.80673e-09	13.62	7.9	1.72	0.253018
Solyc01g102530.2.1	SNARE associated Golgi protein (AHRD V1 *--- B7KHF6_CYAP7); contains Interpro domain(s) IPR015414 SNARE associated Golgi protein	19.46	7.14	2.73	0.010038	16.04	7.14	2.25	0.0732932
Solyc01g102730.2.1	Cinnamoyl-CoA reductase family (AHRD V1 ***- D7LQ28_ARALY); contains Interpro domain(s) IPR016040 NAD(P)-binding domain	8.22	2.33	3.53	5.66977e-05	4.68	2.33	2.01	0.214124
Solyc01g102840.2.1	Tir-nbs, resistance protein fragment	6.83	2.63	2.6	0.000714057	4.51	2.63	1.72	0.708482
Solyc01g102880.1.1	Tir-nbs-lrr, resistance protein	3.53	0.78	4.54	9.88344e-09	1.74	0.78	2.24	0.372188
Solyc01g103020.2.1	Survival of motor neuron-related-splicing factor 30 (AHRD V1 ***- C1BW46_ESOLU); contains Interpro domain(s) IPR018351 Tudor subgroup	42.81	18.75	2.28	0.00706943	25.54	18.75	1.36	0.619457
Solyc01g103150.2.1	Os03g0731050 protein (Fragment) (AHRD V1 ***- C7IZG5_ORYSJ); contains Interpro domain(s) IPR004949 Protein of unknown function DUF266, plant	5.75	2.68	2.14	0.0212306	3.4	2.68	1.27	0.934653
Solyc01g103220.2.1	Cytochrome c (AHRD V1 ***- B6SKR4_MAIZE); contains Interpro domain(s) IPR002327 Cytochrome c, class IA/ IB	293.66	102.1	2.88	1.68622e-06	162.99	102.1	1.6	0.309962		[47]
Solyc01g103380.2.1	Ras-related protein Rab-25 (AHRD V1 ***- RAB25_MOUSE); contains Interpro domain(s) IPR015595 Rab11-related	30.5	13.92	2.19	0.00315713	19.26	13.92	1.38	0.638926
Solyc01g103420.2.1	Upf3 regulator of nonsense transcripts-like protein B (AHRD V1 *--- Q2F5U6_BOMMO); contains Interpro domain(s) IPR005120 Regulator of nonsense-mediated decay, UPF3	24.2	9.78	2.47	0.000171518	12.44	9.78	1.27	0.835432
Solyc01g103470.2.1	Unknown Protein (AHRD V1)	31.86	2.42	13.15	6.09437e-12	5.18	2.42	2.14	0.893264
Solyc01g103510.2.1	Ribosomal protein L3-like (AHRD V1 ***- Q2VCJ2_SOLTU); contains Interpro domain(s) IPR000597 Ribosomal protein L3	102.67	34.75	2.95	8.60157e-07	55.92	34.75	1.61	0.286442		[28, 57]
Solyc01g103640.2.1	A_IG002N01.30 protein (Fragment) (AHRD V1 ***- O04624_ARATH); contains Interpro domain(s) IPR001578 Peptidase C12, ubiquitin carboxyl-terminal hydrolase 1	4.11	1.31	3.13	0.012604	2.58	1.31	1.96	0.750564
Solyc01g103770.2.1	Protein p8 MTCP-1 (AHRD V1 ***- MTCPA_MOUSE); contains Interpro domain(s) IPR009069 MTCP1	9.05	2.49	3.64	0.000900472	5.18	2.49	2.08	0.429785
Solyc01g103800.2.1	40S ribosomal protein S12 (AHRD V1 ***- A9P9K3_POPTR); contains Interpro domain(s) IPR000530 Ribosomal protein S12e	168.5	57.02	2.96	9.72112e-07	90.54	57.02	1.59	0.294986
Solyc01g103990.2.1	T-complex protein 11 (AHRD V1 ***- D7KML1_ARALY); contains Interpro domain(s) IPR008862 T-complex 11	13.46	6.7	2.01	0.00802075	6.46	6.7	0.96	1
Solyc01g104040.2.1	UDP-glucose glycoprotein glucosyltransferase (AHRD V1 **** D7KYS8_ARALY); contains Interpro domain(s) IPR009448 UDP-glucose:Glycoprotein Glucosyltransferase	41.84	18.6	2.25	0.000685293	25	18.6	1.34	0.746457		[58]
Solyc01g104050.2.1	Receptor-like kinase (AHRD V1 ***- A7VM41_MARPO); contains Interpro domain(s) IPR002290 Serine/threonine protein kinase	9.51	4.76	2	0.0145129	6.22	4.76	1.31	0.970453		[1]
Solyc01g104080.2.1	Hypothetical membrane spanning protein (AHRD V1 ***- A9KCV4_COXBN)	28.44	11.38	2.5	0.000261981	15.21	11.38	1.34	0.744292
Solyc01g104350.2.1	Unknown Protein (AHRD V1)	26.3	11.46	2.3	0.0010435	11.95	11.46	1.04	1
Solyc01g104370.2.1	60S acidic ribosomal protein P1 (AHRD V1 ***- B6T3C1_MAIZE); contains Interpro domain(s) IPR001813 Ribosomal protein 60S	345.05	139.43	2.47	6.50886e-05	241.08	139.43	1.73	0.102386
Solyc01g104460.2.1	Partner of Y14 and mago (AHRD V1 *-*- WIBG_CULQU); contains Interpro domain(s) IPR015362 Exon junction complex, Pym	15.91	6.6	2.41	0.0017273	11.64	6.6	1.76	0.171994
Solyc01g104730.2.1	MAPK activating protein (AHRD V1 ***- B6TKI4_MAIZE); contains Interpro domain(s) IPR005178 Protein of unknown function DUF300	6	0.3	20	0.0347308	0.47	0.3	1.56	1
Solyc01g104740.2.1	Multiprotein bridging factor 1 (AHRD V1 ***- C8C4P8_WHEAT); contains Interpro domain(s) IPR013729 Multiprotein bridging factor 1, N-terminal	59.07	4.77	12.38	0.0317214	11.54	4.77	2.42	0.0530978
Solyc01g104770.2.1	Actin (AHRD V1 ***- Q6F4H4_TOBAC); contains Interpro domain(s) IPR004000 Actin/actin-like	74.22	12.05	6.16	0.00501951	19.72	12.05	1.64	0.991177		[1, 9, 28]
Solyc01g104880.2.1	Phosphatidylserine decarboxylase proenzyme 2 (AHRD V1 **** D3AWK7_POLPA); contains Interpro domain(s) IPR005221 Phosphatidylserine decarboxylase	22.44	5.9	3.8	5.71792e-09	12.17	5.9	2.06	0.153623
Solyc01g104900.2.1	NAC domain protein IPR003441 (AHRD V1 ***- B9GZS1_POPTR); contains Interpro domain(s) IPR003441 No apical meristem (NAM) protein	4.93	1.89	2.61	0.0198842	3.04	1.89	1.6	0.704704
Solyc01g104970.2.1	Receptor like kinase, RLK	52.34	15.81	3.31	5.38718e-08	28.43	15.81	1.8	0.0791911		[9, 12, 33, 49, 59, 60, 61]
Solyc01g105070.2.1	Peroxidase (AHRD V1 **** Q43499_SOLLC); contains Interpro domain(s) IPR002016 Haem peroxidase, plant/fungal/bacterial	192.81	40.87	4.72	4.43198e-08	125.97	40.87	3.08	0.111186		[4, 62, 63, 64, 65]
Solyc01g105180.2.1	LIM zinc-binding protein (AHRD V1 *--* D6TLS9_9CHLR)	4.55	0.34	13.39	7.31708e-08	2.31	0.34	6.8	0.000445657
Solyc01g105220.2.1	Alternative oxidase (AHRD V1 **** B2CKL9_VITVI); contains Interpro domain(s) IPR002680 Alternative oxidase	3	0.84	3.56	0.00635721	0.92	0.84	1.09	1		[66]
Solyc01g105230.2.1	Calmodulin-binding transcription activator 2 (AHRD V1 **** Q0WNN4_ARATH); contains Interpro domain(s) IPR005559 CG-1	29.54	8.74	3.38	3.16782e-08	12.14	8.74	1.39	0.749376
Solyc01g105280.2.1	Protein phosphatase 2C-like (AHRD V1 ***- A2Q6E4_MEDTR); contains Interpro domain(s) IPR015655 Protein phosphatase 2C	93.51	19.35	4.83	5.75579e-11	37.56	19.35	1.94	0.230575		[67]
Solyc01g105330.2.1	Methyl binding domain protein (AHRD V1 *-*- B9GUW9_POPTR); contains Interpro domain(s) IPR016177 DNA-binding, integrase-type	3.16	1.15	2.76	0.00150041	1.66	1.15	1.44	0.914881
Solyc01g105370.2.1	Enoyl-(Acyl-carrier-protein) reductase II (AHRD V1 **-- C7IPB6_THEET); contains Interpro domain(s) IPR004136 2-nitropropane dioxygenase, NPD	104.63	4.31	24.3	1.55793e-05	7.59	4.31	1.76	0.553101
Solyc01g105410.2.1	Os06g0220000 protein (Fragment) (AHRD V1 ***- Q0DDJ2_ORYSJ); contains Interpro domain(s) IPR006766 Phosphate-induced protein 1 conserved region	216.05	47.37	4.56	5.68546e-13	76.44	47.37	1.61	1		[68]
Solyc01g105440.1.1	Unknown Protein (AHRD V1)	5.29	0	528.67	0.00950488	0.23	0	22.67	1
Solyc01g105450.2.1	ABC transporter G family member 11 (AHRD V1 ***- AB11G_ARATH); contains Interpro domain(s) IPR013525 ABC-2 type transporter	146.21	9.94	14.7	1.16511e-05	22.55	9.94	2.27	0.417961
Solyc01g105560.2.1	3 4-dihydroxy-2-butanone 4-phosphate synthase (AHRD V1 ***- D7CLR6_SYNLT); contains Interpro domain(s) IPR000422 DHBP synthase RibB	186.96	84.31	2.22	0.00062599	124.18	84.31	1.47	0.443145
Solyc01g105570.2.1	Genomic DNA chromosome 5 P1 clone MBM17 (AHRD V1 ***- Q9LVN4_ARATH)	9.61	4.19	2.29	0.00842659	5.91	4.19	1.41	0.784797
Solyc01g105920.2.1	(E)-beta-ocimene synthase (AHRD V1 **** Q5CD81_CITUN); contains Interpro domain(s) IPR005630 Terpene synthase, metal-binding domain	8.8	3.16	2.78	0.000216997	2.36	3.16	0.75	0.58221
Solyc01g106050.2.1	Dynamin-2 (AHRD V1 ***- D0MQ53_PHYIN); contains Interpro domain(s) IPR000375 Dynamin central region	30.37	13.02	2.33	0.000342629	16.41	13.02	1.26	0.873446		[9, 12]
Solyc01g106210.2.1	Chaperone DnaK (AHRD V1 ***- A2Q199_MEDTR); contains Interpro domain(s) IPR012725 Chaperone DnaK	103.96	43.92	2.37	0.000123462	55.37	43.92	1.26	1		[9]
Solyc01g106260.2.1	Chaperone DnaK (AHRD V1 ***- A2Q199_MEDTR); contains Interpro domain(s) IPR012725 Chaperone DnaK	48.39	22.5	2.15	0.00137461	27.32	22.5	1.21	1		[12]
Solyc01g106290.2.1	Unknown Protein (AHRD V1)	6.39	1.06	6.01	0.000290807	1.75	1.06	1.65	0.914439
Solyc01g106310.2.1	Unknown Protein (AHRD V1)	22.14	7.79	2.84	0.00864415	13.85	7.79	1.78	0.906285
Solyc01g106390.2.1	Glutamyl-tRNA reductase (AHRD V1 ***- A5BZY3_VITVI); contains Interpro domain(s) IPR000343 Tetrapyrrole biosynthesis, glutamyl-tRNA reductase	13.22	4.34	3.05	1.18294e-05	14.38	4.34	3.32	0.187839
Solyc01g106420.2.1	Major facilitator superfamily (MFS_1) transporter (AHRD V1 **-- Q39GH8_BURS3); contains Interpro domain(s) IPR016196 Major facilitator superfamily, general substrate transporter	9.82	3.88	2.53	0.000613024	5.95	3.88	1.53	0.529186
Solyc01g106460.2.1	Transcription factor (AHRD V1 **** Q9M4A8_MAIZE); contains Interpro domain(s) IPR011598 Helix-loop-helix DNA-binding	4.04	0.04	101	0.00051371	0.13	0.04	3.17	1
Solyc01g106500.2.1	LRR receptor-like serine/threonine-protein kinase, RLP	17.15	1.01	16.98	5.18105e-16	3.18	1.01	3.15	0.0539309
Solyc01g106510.2.1	F-box protein family-like (AHRD V1 ***- Q6ZCS3_ORYSJ); contains Interpro domain(s) IPR005174 Protein of unknown function DUF295	4.09	0.3	13.78	0.0179503	0.45	0.3	1.52	1
Solyc01g106560.2.1	AT4g33690/T16L1_180 (Fragment) (AHRD V1 *-*- Q94AD3_ARATH)	12.8	5.62	2.28	0.00484023	8.74	5.62	1.55	0.559392
Solyc01g106620.2.1	Pathogenesis-related protein 1a (AHRD V1 **-- Q00MX6_MALDO); contains Interpro domain(s) IPR018244 Allergen V5/Tpx-1 related, conserved site	182.88	11.74	15.58	0.00060652	88.63	11.74	7.55	0.247876		[69, 70, 71, 72, 73, 74, 75, 76]
Solyc01g106890.2.1	Unknown Protein (AHRD V1)	28.25	7.31	3.86	2.11434e-06	16.07	7.31	2.2	0.09937
Solyc01g107090.2.1	Beta-1 4-xylosidase (AHRD V1 *-*- D7LA14_ARALY)	9.24	0.38	24.11	0.00728037	1.96	0.38	5.1	0.146769
Solyc01g107100.2.1	Beta-1 4-xylosidase (AHRD V1 ***- D7LA14_ARALY)	3.84	0.81	4.74	0.00678452	1.53	0.81	1.89	0.812609
Solyc01g107160.2.1	Mitotic checkpoint protein BUB3 (AHRD V1 **-- B6UH61_MAIZE); contains Interpro domain(s) IPR020472 G-protein beta WD-40 repeat, region	8.96	4.02	2.23	0.0089544	5.73	4.02	1.42	0.71854		[28]
Solyc01g107170.2.1	Zinc finger protein (AHRD V1 ***- A0T3Q5_SOLTU); contains Interpro domain(s) IPR007087 Zinc finger, C2H2-type	29.21	1.78	16.41	0.00251174	5.67	1.78	3.19	0.14976		[77]
Solyc01g107210.2.1	AT2G14850 protein (Fragment) (AHRD V1 *-*- B9DHZ5_ARATH)	9.34	4.23	2.21	0.014382	5.52	4.23	1.3	0.937065
Solyc01g107250.2.1	LRR receptor-like serine/threonine-protein kinase, RLP	38.99	16.89	2.31	0.000683235	22.69	16.89	1.34	0.756653
Solyc01g107310.2.1	Phosphatase 2C family protein (AHRD V1 ***- D7MFT9_ARALY); contains Interpro domain(s) IPR015655 Protein phosphatase 2C	5.58	2.75	2.03	0.0352113	3.96	2.75	1.44	0.65791
Solyc01g107360.2.1	Coatomer subunit beta&apos; (AHRD V1 *--- COPB2_DICDI); contains Interpro domain(s) IPR017986 WD40 repeat, region	5.44	2.36	2.3	0.00489534	2.58	2.36	1.09	1
Solyc01g107390.2.1	Auxin-responsive GH3 product (AHRD V1 ***- Q05680_SOYBN); contains Interpro domain(s) IPR004993 GH3 auxin-responsive promoter	11.02	2.13	5.17	0.0245978	2.89	2.13	1.36	1		[78, 79]
Solyc01g107400.2.1	Indole-3-acetic acid-amido synthetase GH3.8 (AHRD V1 ***- B6U4E2_MAIZE)	46.39	0.6	77.74	5.27679e-07	2.61	0.6	4.37	0.188591
Solyc01g107550.2.1	Methylthioribose kinase (AHRD V1 **** Q6PMT1_ORYSJ); contains Interpro domain(s) IPR009212 Methylthioribose kinase	123.99	34.13	3.63	1.17009e-09	48.39	34.13	1.42	0.578561		[1, 9, 80]
Solyc01g107610.2.1	PRKR interacting protein 1 (AHRD V1 *-*- B6TNU4_MAIZE); contains Interpro domain(s) IPR009548 Protein of unknown function DUF1168	20.76	10.01	2.07	0.0114947	15.43	10.01	1.54	0.482142
Solyc01g107620.2.1	Reticulon family protein (AHRD V1 ***- D7L3K1_ARALY); contains Interpro domain(s) IPR003388 Reticulon	20.28	5.61	3.61	2.08946e-07	10.75	5.61	1.92	0.105406
Solyc01g107630.2.1	Cell division cycle protein 123-like protein (AHRD V1 ***- B6S349_9BILA); contains Interpro domain(s) IPR009772 D123	6.8	1.9	3.58	7.88045e-05	3.07	1.9	1.61	0.67589
Solyc01g107740.2.1	Protein unc-13 homolog C (AHRD V1 *--- UN13C_MOUSE); contains Interpro domain(s) IPR018029 C2 membrane targeting protein	14.1	4.22	3.34	7.75473e-06	6.55	4.22	1.55	0.594289
Solyc01g107810.2.1	UDP-glucosyltransferase family 1 protein (AHRD V1 **** C6KI43_CITSI); contains Interpro domain(s) IPR002213 UDP-glucuronosyl/UDP-glucosyltransferase	3.15	0	315	0.00559648	0.01	0	1.33	1		[1]
Solyc01g107830.2.1	UDP-glucosyltransferase family 1 protein (AHRD V1 **** C6KI43_CITSI); contains Interpro domain(s) IPR002213 UDP-glucuronosyl/UDP-glucosyltransferase	3.43	0.09	36.75	0.000765821	0.54	0.09	5.82	0.731164		[81]
Solyc01g107860.2.1	CBS domain-containing protein-like (AHRD V1 ***- B8AP73_ORYSI); contains Interpro domain(s) IPR000644 Cystathionine beta-synthase, core	146.56	47.78	3.07	3.97878e-07	53.69	47.78	1.12	1		[82]
Solyc01g107910.2.1	Caffeoyl CoA 3-O-methyltransferase (AHRD V1 **** Q5I2D1_9ROSI); contains Interpro domain(s) IPR002935 O-methyltransferase, family 3	9.58	2.57	3.73	3.12731e-05	4.73	2.57	1.84	0.438506		[9, 53, 83]
Solyc01g107920.2.1	Os07g0175100 protein (Fragment) (AHRD V1 ***- Q0D898_ORYSJ)	3.91	1.01	3.88	0.0260086	1.34	1.01	1.33	1
Solyc01g107940.2.1	RING-finger protein like (AHRD V1 *-*- B6SVN2_MAIZE); contains Interpro domain(s) IPR018957 Zinc finger, C3HC4 RING-type	5.25	2.49	2.1	0.0220166	2.93	2.49	1.18	1
Solyc01g108030.2.1	Methylcrotonoyl-CoA carboxylase beta subunit (AHRD V1 **** D4XQJ0_ACIHA); contains Interpro domain(s) IPR000022 Carboxyl transferase	92.94	15.67	5.93	0.00242671	26	15.67	1.66	0.664681		[1, 9, 33, 84]
Solyc01g108060.1.1	Propionyl-CoA carboxylase (AHRD V1 ***- A4ENA2_9RHOB); contains Interpro domain(s) IPR000022 Carboxyl transferase	25.63	4	6.41	5.72756e-05	10.03	4	2.51	0.722712
Solyc01g108130.2.1	B3 domain-containing protein At3g19184 (AHRD V1 *-*- Y3918_ARATH); contains Interpro domain(s) IPR003340 Transcriptional factor B3	11.96	2.67	4.49	4.84196e-08	4.2	2.67	1.58	0.57986
Solyc01g108160.2.1	Autophagy-related protein 2 (AHRD V1 *-*- C1GCV2_PARBD); contains Interpro domain(s) IPR015412 ATG2, C-terminal	8.7	2.78	3.13	6.04622e-06	4.04	2.78	1.46	0.575732
Solyc01g108350.2.1	Copper ion binding protein (AHRD V1 **-- B6TG98_MAIZE); contains Interpro domain(s) IPR008972 Cupredoxin	7.49	0.22	33.52	2.53175e-08	2.31	0.22	10.36	0.488555
Solyc01g108360.2.1	Copper ion binding protein (AHRD V1 **-- B6TG98_MAIZE); contains Interpro domain(s) IPR008972 Cupredoxin	12.56	0.65	19.42	8.54797e-13	3.4	0.65	5.26	0.670543
Solyc01g108440.2.1	Calmodulin-binding protein (AHRD V1 **-* D7L4F9_ARALY); contains Interpro domain(s) IPR012442 Protein of unknown function DUF1645	3.41	1.34	2.55	0.0475327	5.23	1.34	3.9	0.198134		[85]
Solyc01g108580.2.1	Gibberellin receptor GID1L2 (AHRD V1 **-- B6TRC0_MAIZE); contains Interpro domain(s) IPR013094 Alpha/beta hydrolase fold-3	33.23	10.82	3.07	2.29534e-06	18.72	10.82	1.73	0.399266
Solyc01g109070.2.1	Diphthamide biosynthesis protein 3 (AHRD V1 ***- B6SIS6_MAIZE); contains Interpro domain(s) IPR007872 Zinc finger, DPH-type	34.58	7.89	4.39	1.30533e-08	17.35	7.89	2.2	0.0585105
Solyc01g109120.2.1	WD-40 repeat family protein (AHRD V1 **-- Q1EPE0_MUSAC); contains Interpro domain(s) IPR020472 G-protein beta WD-40 repeat, region	8.92	0.91	9.81	0.000111023	1.12	0.91	1.23	1
Solyc01g109410.2.1	Dolichyl-diphosphooligosaccharide--protein glycosyltransferase subunit (AHRD V1 ***- C1C2G2_9MAXI); contains Interpro domain(s) IPR005013 Dolichyl-diphosphooligosaccharide-protein glycosyltransferase 48kDa subunit	155.34	60.66	2.56	2.72668e-05	90.51	60.66	1.49	0.43309		[1, 12, 28]
Solyc01g109570.2.1	Glucan endo-1 3-beta-glucosidase 7 (AHRD V1 ***- B6T289_MAIZE); contains Interpro domain(s) IPR013781 Glycoside hydrolase, subgroup, catalytic core IPR000490 Glycoside hydrolase, family 17	189.77	52.4	3.62	1.29688e-09	62.39	52.4	1.19	1		[86]
Solyc01g109640.2.1	AP-3 complex subunit sigma-2 (AHRD V1 ***- B4FA26_MAIZE); contains Interpro domain(s) IPR016635 Adaptor protein complex, sigma subunit	6.45	2.5	2.58	0.0123381	3.81	2.5	1.53	0.731164
Solyc01g109680.2.1	Unknown Protein (AHRD V1)	45.81	20.13	2.28	0.00234026	26.33	20.13	1.31	0.904682
Solyc01g109720.2.1	Hydrolase-like (AHRD V1 ***- Q5VNP5_ORYSJ); contains Interpro domain(s) IPR000639 Epoxide hydrolase-like	10.49	1.01	10.42	0.00815252	3.05	1.01	3.03	0.451803
Solyc01g109760.2.1	Nodulin family protein (AHRD V1 ***- D7MWD3_ARALY); contains Interpro domain(s) IPR010658 Nodulin-like	14.84	2.32	6.4	1.47461e-07	6.57	2.32	2.83	0.174332
Solyc01g109910.2.1	AT2G21500 protein (Fragment) (AHRD V1 **-- B9DHX0_ARATH); contains Interpro domain(s) IPR001841 Zinc finger, RING-type	11.8	5.53	2.14	0.00706754	7.54	5.53	1.36	0.795376
Solyc01g110030.2.1	WD-40 repeat protein (AHRD V1 **-- B2IVX2_NOSP7); contains Interpro domain(s) IPR017986 WD40 repeat, region	14.44	7.15	2.02	0.00877396	11.47	7.15	1.6	0.305209		[87]
Solyc01g110150.2.1	CM0216.450.nc protein (AHRD V1 *-*- B0BL92_LOTJA)	51.17	9.03	5.67	1.39005e-13	23.72	9.03	2.63	0.148911
Solyc01g110300.2.1	Clathrin binding protein (AHRD V1 **-* B6STF7_MAIZE); contains Interpro domain(s) IPR001452 Src homology-3 domain	40.31	19.48	2.07	0.00414799	27.21	19.48	1.4	0.563159
Solyc01g110310.2.1	GATA transcription factor 9 (AHRD V1 *-*- B6STZ1_MAIZE); contains Interpro domain(s) IPR016679 Transcription factor, GATA, plant	43.12	16.77	2.57	6.55965e-05	28.38	16.77	1.69	0.519966
Solyc01g110380.2.1	Kinesin like protein (AHRD V1 *-*- Q0WLK7_ARATH); contains Interpro domain(s) IPR001752 Kinesin, motor region	14.41	5.01	2.88	4.8647e-06	6.15	5.01	1.23	0.979765
Solyc01g110400.2.1	Unknown Protein (AHRD V1)	24.01	9.75	2.46	0.00211887	18.64	9.75	1.91	0.151086
Solyc01g111090.2.1	ER lumen protein retaining receptor family protein (AHRD V1 ***- D7LL09_ARALY); contains Interpro domain(s) IPR000133 ER lumen protein retaining receptor	39.53	16.9	2.34	0.000573163	22.59	16.9	1.34	0.762335		[1, 47, 88]
Solyc01g111100.2.1	Neutral invertase like protein (AHRD V1 ***- Q67XD9_ARATH); contains Interpro domain(s) IPR006937 Plant neutral invertase	6.78	1.72	3.94	1.11928e-06	1.53	1.72	0.89	1		[28]
Solyc01g111150.2.1	Translocon-associated protein alpha subunit (AHRD V1 ***- B6SRQ1_MAIZE); contains Interpro domain(s) IPR005595 Translocon-associated protein (TRAP), alpha subunit	146.13	42.99	3.4	1.37201e-08	83.28	42.99	1.94	0.0202389
Solyc01g111200.2.1	Eukaryotic translation initiation factor 4B (AHRD V1 **** Q9AUJ7_WHEAT); contains Interpro domain(s) IPR010433 Plant specific eukaryotic initiation factor 4B	73.58	30.68	2.4	0.000119357	41.51	30.68	1.35	0.631097
Solyc01g111250.2.1	Phosphatidylinositol-specific phospholipase c (AHRD V1 *-*- B9UXN2_LISMO); contains Interpro domain(s) IPR017946 PLC-like phosphodiesterase, TIM beta/alpha-barrel domain	48.77	0.76	64.17	2.32014e-09	1.34	0.76	1.76	1
Solyc01g111670.2.1	Unknown Protein (AHRD V1); contains Interpro domain(s) IPR009688 Protein of unknown function DUF1279	31.63	7.16	4.42	2.31177e-09	14.5	7.16	2.02	0.1043
Solyc01g111710.2.1	26S proteasome non-ATPase regulatory subunit 3 (AHRD V1 ***- B6TBG8_MAIZE); contains Interpro domain(s) IPR013143 PCI/PINT associated module	131.15	57.8	2.27	0.000387887	72.37	57.8	1.25	0.950106		[1, 9, 27]
Solyc01g111980.2.1	Lysine/histidine transporter (AHRD V1 **** B9HR02_POPTR); contains Interpro domain(s) IPR013057 Amino acid transporter, transmembrane	55.1	15.25	3.61	1.60061e-06	22.02	15.25	1.44	0.767782
Solyc01g112050.2.1	Bzip transcription factor-like (AHRD V1 *-*- Q8RU34_ORYSJ); contains Interpro domain(s) IPR006867 Protein of unknown function DUF632	19.98	9.33	2.14	0.0155601	9.36	9.33	1	1
Solyc01g112250.2.1	Calcium-dependent protein kinase 3 (AHRD V1 **** Q7Y050_CAPAN); contains Interpro domain(s) IPR002290 Serine/threonine protein kinase	90.87	43.28	2.1	0.00217008	62.79	43.28	1.45	0.535347		[89, 90]
Solyc02g014840.2.1	Unknown Protein (AHRD V1)	13.98	2.53	5.52	0.0173532	3.15	2.53	1.24	1
Solyc02g020890.2.1	Transmembrane protein 53 (AHRD V1 *--- B5X6E4_SALSA); contains Interpro domain(s) IPR008547 Protein of unknown function DUF829, transmembrane 53	13.16	2.76	4.76	4.12374e-06	2.57	2.76	0.93	0.939758
Solyc02g021400.1.1	40S ribosomal protein S28 (AHRD V1 ***- B6T1V2_MAIZE); contains Interpro domain(s) IPR000289 Ribosomal protein S28e	421.2	174.4	2.42	0.000209914	321.97	174.4	1.85	0.122451
Solyc02g021440.2.1	CBL-interacting protein kinase 04 (AHRD V1 **** A5BQ82_VITVI); contains Interpro domain(s) IPR002290 Serine/threonine protein kinase	39.67	19.69	2.02	0.00330294	35.91	19.69	1.82	0.0309242
Solyc02g022850.1.1	FAD-binding domain-containing protein (AHRD V1 **-- D7MFH8_ARALY); contains Interpro domain(s) IPR006094 FAD linked oxidase, N-terminal	10.23	4.39	2.33	0.0031178	6.3	4.39	1.43	0.886777
Solyc02g023980.2.1	ATPase BadF/BadG/BcrA/BcrD-type family (AHRD V1 ***- D7KFL2_ARALY); contains Interpro domain(s) IPR002731 ATPase, BadF/BadG/BcrA/BcrD type	22.67	9.2	2.47	0.000353956	14.7	9.2	1.6	0.289664
Solyc02g024010.1.1	Unknown Protein (AHRD V1)	9.22	3.65	2.53	0.0305673	4.45	3.65	1.22	1
Solyc02g031790.1.1	Receptor like kinase, RLK	5.77	0.26	21.92	1.07287e-22	1.91	0.26	7.25	0.00112865		[91]
Solyc02g032950.2.1	Transcription factor WRKY (AHRD V1 ***- C7E5X8_CAPAN); contains Interpro domain(s) IPR003657 DNA-binding WRKY	56.02	9.08	6.17	1.38396e-05	19.08	9.08	2.1	0.200208		[9, 27]
Solyc02g038750.2.1	WD repeat-containing protein 55 (AHRD V1 **-- C1BNG0_9MAXI); contains Interpro domain(s) IPR017986 WD40 repeat, region	25.79	11.64	2.22	0.0019911	14.84	11.64	1.27	1
Solyc02g061770.2.1	Endochitinase (Chitinase) (AHRD V1 **** Q43184_SOLTU); contains Interpro domain(s) IPR000726 Glycoside hydrolase, family 19, catalytic	81.14	4.06	19.99	8.58309e-13	14.72	4.06	3.63	0.0845905		[4, 92, 93, 94, 95, 96]
Solyc02g061840.2.1	Nuclear SR-like RNA binding protein (AHRD V1 *--- A8JAT7_CHLRE); contains Interpro domain(s) IPR012677 Nucleotide-binding, alpha-beta plait	48.69	24.08	2.02	0.00705662	36.05	24.08	1.5	0.419354
Solyc02g062140.2.1	Armadillo/beta-catenin repeat family protein (AHRD V1 ***- D7MDH4_ARALY); contains Interpro domain(s) IPR011989 Armadillo-like helical	30.84	13.28	2.32	0.000354815	20.32	13.28	1.53	0.436719
Solyc02g062180.2.1	Oxidoreductase 2OG-Fe oxygenase family protein (AHRD V1 *--- B6ST02_MAIZE); contains Interpro domain(s) IPR005123 Oxoglutarate and iron-dependent oxygenase	3.59	1.52	2.36	0.0140938	2.62	1.52	1.72	0.459497
Solyc02g062310.1.1	BURP domain-containing protein (Fragment) (AHRD V1 **-- Q94IC5_9ROSI); contains Interpro domain(s) IPR004873 BURP	4.34	0	434.33	0.0141942	0.28	0	27.67	1
Solyc02g062370.2.1	Zinc finger CCCH domain-containing protein 19 (AHRD V1 *-*- C3H19_ARATH); contains Interpro domain(s) IPR003169 GYF	34.35	12.71	2.7	1.03335e-05	13.48	12.71	1.06	1
Solyc02g062460.2.1	2-oxoglutarate-dependent dioxygenase (AHRD V1 **** B9GL08_POPTR); contains Interpro domain(s) IPR005123 Oxoglutarate and iron-dependent oxygenase	7.05	0.9	7.8	0.00277598	0.82	0.9	0.91	0.977418
Solyc02g062550.2.1	Cell division protease ftsH homolog (AHRD V1 *--- FTSH_HELPY); contains Interpro domain(s) IPR003959 ATPase, AAA-type, core	32.24	3.45	9.33	2.75573e-13	12.9	3.45	3.74	0.157917
Solyc02g062700.2.1	26S protease regulatory subunit 6A (AHRD V1 *--- PRS6A_YEAST); contains Interpro domain(s) IPR003959 ATPase, AAA-type, core	42.65	15.41	2.77	6.13001e-06	21.27	15.41	1.38	1
Solyc02g062910.1.1	Pentatricopeptide repeat-containing protein (AHRD V1 ***- D7MBF2_ARALY); contains Interpro domain(s) IPR002885 Pentatricopeptide repeat	29.66	10.09	2.94	9.03032e-06	17.62	10.09	1.75	0.337527
Solyc02g062930.2.1	Unknown Protein (AHRD V1)	18.67	4.64	4.03	2.28423e-08	9.43	4.64	2.03	0.0728694
Solyc02g063050.2.1	Os05g0100900 protein (Fragment) (AHRD V1 *-*- Q0DLI2_ORYSJ)	17.71	7.03	2.52	0.00017821	10.72	7.03	1.53	0.410573
Solyc02g063070.2.1	14-3-3 protein beta/alpha-1 (AHRD V1 **-- 143B1_DANRE); contains Interpro domain(s) IPR000308 14-3-3 protein	256.84	92.62	2.77	3.01359e-06	154.51	92.62	1.67	0.10776		[1, 47, 97]
Solyc02g063240.2.1	Sterol C-5 desaturase (AHRD V1 **** D7FW86_ECTSI); contains Interpro domain(s) IPR006694 Fatty acid hydroxylase	35.98	14.73	2.44	0.000318001	20.83	14.73	1.41	0.668637
Solyc02g063250.2.1	Peptide methionine sulfoxide reductase msrA (AHRD V1 *-** D7E9W5_METEZ); contains Interpro domain(s) IPR002569 Methionine sulphoxide reductase A	79.97	2.1	38.08	2.58449e-19	3.83	2.1	1.82	0.690073
Solyc02g063360.2.1	C2 domain-containing protein (AHRD V1 **-- D7MIH2_ARALY); contains Interpro domain(s) IPR018029 C2 membrane targeting protein	64.78	2.2	29.45	1.1212e-38	8.55	2.2	3.89	0.548251
Solyc02g063370.2.1	C2 domain-containing protein (AHRD V1 **-- D7KD31_ARALY); contains Interpro domain(s) IPR018029 C2 membrane targeting protein	4.14	0.19	21.79	0.0220198	0.18	0.19	0.93	1
Solyc02g063410.2.1	Hydroxyproline-rich glycoprotein (AHRD V1 ***- A9YWR1_MEDTR)	53.3	19.89	2.68	0.00288564	17.78	19.89	0.89	1
Solyc02g063440.2.1	Unknown Protein (AHRD V1)	5.15	0.85	6.06	0.00397517	2.23	0.85	2.62	0.758079
Solyc02g063520.2.1	Homeobox-leucine zipper protein 22 (AHRD V1 ***- D7MA03_ARALY); contains Interpro domain(s) IPR003106 Leucine zipper, homeobox-associated	29.87	2.25	13.26	0.00354089	2.09	2.25	0.93	1
Solyc02g064670.1.1	Ribosomal protein L26-like 1 (AHRD V1 ***- B7TJ03_PIG); contains Interpro domain(s) IPR005756 Ribosomal protein L26, eukaryotic/archaeal	259.45	125.89	2.06	0.0030028	191.13	125.89	1.52	0.411546
Solyc02g064680.2.1	Calcium-transporting ATPase 1 (AHRD V1 ***- Q7XBH9_CERRI); contains Interpro domain(s) IPR006408 ATPase, P-type, calcium-transporting, PMCA-type	42.96	20.55	2.09	0.00210342	28.17	20.55	1.37	0.746457
Solyc02g065420.2.1	UPF0497 membrane protein At3g50810 (AHRD V1 ***- U497K_ARATH); contains Interpro domain(s) IPR006702 Uncharacterised protein family UPF0497, trans-membrane plant	4.86	1.06	4.59	0.00029766	1.79	1.06	1.69	0.775442
Solyc02g065430.1.1	TMV response-related protein (AHRD V1 **-- B6UG28_MAIZE)	12.39	1.59	7.79	0.000381272	3.68	1.59	2.31	0.621722
Solyc02g065470.1.1	Pathogenesis-related protein (AHRD V1 ***- B3TLW3_ELAGV); contains Interpro domain(s) IPR001283 Allergen V5/Tpx-1 related	93.45	26.06	3.59	0.0366966	20.15	26.06	0.77	0.63885
Solyc02g065540.1.1	RING finger protein 5 (AHRD V1 ***- B6TLS1_MAIZE); contains Interpro domain(s) IPR018957 Zinc finger, C3HC4 RING-type	38.7	17.92	2.16	0.00528889	32.52	17.92	1.81	0.170312		[1]
Solyc02g065550.2.1	Coiled-coil domain-containing protein 109A (AHRD V1 *--- C109A_MOUSE); contains Interpro domain(s) IPR006769 Protein of unknown function DUF607	19.78	4.9	4.04	0.000315943	6.07	4.9	1.24	1
Solyc02g065570.1.1	DVL1 (AHRD V1 **-- Q6X5V0_ARATH); contains Interpro domain(s) IPR012552 DVL	19.18	6.28	3.06	0.0275519	20.78	6.28	3.31	0.0528031		[4]
Solyc02g065580.2.1	Cytochrome b561 (AHRD V1 ***- Q3LGX4_CITLA); contains Interpro domain(s) IPR004877 Cytochrome b561, eukaryote	37.13	15.25	2.43	0.000387434	21.69	15.25	1.42	0.614926
Solyc02g065650.1.1	RING finger protein 13 (AHRD V1 *--- RNF13_BOVIN); contains Interpro domain(s) IPR018957 Zinc finger, C3HC4 RING-type	19.94	6.16	3.24	0.00233097	11.11	6.16	1.8	0.354567
Solyc02g066800.1.1	Unknown Protein (AHRD V1)	39.73	15.32	2.59	0.0150127	30.99	15.32	2.02	0.532912
Solyc02g067080.2.1	UDP-D-glucose dehydrogenase (AHRD V1 ***- D2WK25_GOSHI); contains Interpro domain(s) IPR014028 UDP-glucose/GDP-mannose dehydrogenase, dimerisation and substrate-binding	118.13	41.5	2.85	1.84256e-06	59.74	41.5	1.44	0.601319		[1, 9, 28, 98, 99]
Solyc02g067170.1.1	Unknown Protein (AHRD V1)	59.3	20.24	2.93	0.000290929	36.83	20.24	1.82	0.355322
Solyc02g067250.1.1	Structural constituent of ribosome (AHRD V1 **-- D7LAI5_ARALY); contains Interpro domain(s) IPR008195 Ribosomal protein L34e	20.44	4.74	4.32	8.24668e-07	11.4	4.74	2.41	0.135903
Solyc02g067390.2.1	RNA recognition motif containing protein (AHRD V1 **-- B6T581_MAIZE); contains Interpro domain(s) IPR001395 Aldo/keto reductase	24.56	8.6	2.86	0.00409904	16.68	8.6	1.94	0.0639185
Solyc02g067470.2.1	SPFH domain / Band 7 family protein (AHRD V1 **-- Q6L4B0_SOLDE); contains Interpro domain(s) IPR001107 Band 7 protein	9.22	4.31	2.14	0.022281	5.74	4.31	1.33	0.919555		[84, 100]
Solyc02g067520.2.1	Unknown Protein (AHRD V1)	23.97	5.89	4.07	1.23703e-06	8.5	5.89	1.44	0.843589
Solyc02g067530.2.1	Prolyl 4-hydroxylase alpha subunit-like protein (AHRD V1 ***- Q9LSI6_ARATH); contains Interpro domain(s) IPR006620 Prolyl 4-hydroxylase, alpha subunit	34.98	5.7	6.13	1.09972e-14	23.41	5.7	4.11	0.0513349
Solyc02g067560.1.1	Receptor like kinase, RLK	20.04	6.69	3	6.71219e-06	12.28	6.69	1.84	0.489602
Solyc02g067680.1.1	RING finger protein (AHRD V1 ***- C6EUD3_SOYBN); contains Interpro domain(s) IPR018957 Zinc finger, C3HC4 RING-type	9.29	1.93	4.82	7.36323e-07	2.49	1.93	1.29	1		[9]
Solyc02g067780.2.1	RLK, Receptor like protein, putative resistance protein with an antifungal domain	3.13	0.21	14.69	0.00106928	0.41	0.21	1.91	0.980671
Solyc02g067790.2.1	Nitrate transporter (AHRD V1 **** Q5K409_9ROSI); contains Interpro domain(s) IPR016196 Major facilitator superfamily, general substrate transporter	27.61	1.05	26.38	2.77839e-09	3.97	1.05	3.79	0.0752959
Solyc02g067810.1.1	Genomic DNA chromosome 5 TAC clone K21I16 (AHRD V1 ***- Q9FI64_ARATH)	12.48	2.02	6.18	6.67632e-05	5.13	2.02	2.54	0.525348
Solyc02g067860.2.1	Aldose 1-epimerase family protein (AHRD V1 **** D7M6K2_ARALY); contains Interpro domain(s) IPR014718 Glycoside hydrolase-type carbohydrate-binding, subgroup	19.52	8.4	2.33	0.00151236	12.86	8.4	1.53	0.443486
Solyc02g067900.2.1	Transcription factor GTE6 (AHRD V1 *-*- B6UCC7_MAIZE)	9.03	3.23	2.79	0.000921008	5.13	3.23	1.59	0.650799
Solyc02g067910.1.1	Unknown Protein (AHRD V1); contains Interpro domain(s) IPR013177 Protein of unknown function DUF1713, mitochondria	36.15	16.95	2.13	0.0137222	25.66	16.95	1.51	0.646922
Solyc02g068000.2.1	F-box family protein (AHRD V1 *-*- D7LQX6_ARALY)	4.86	2.28	2.13	0.0411083	3.24	2.28	1.42	0.83174
Solyc02g068080.2.1	Voltage-gated chloride channel (AHRD V1 **** Q96325_ARATH); contains Interpro domain(s) IPR002251 Chloride channel plant CLC	154.6	53.71	2.88	0.000139523	58.2	53.71	1.08	1
Solyc02g068360.2.1	Tafazzin (AHRD V1 ***- C1BN32_9MAXI); contains Interpro domain(s) IPR000872 Tafazzin	15.37	7.23	2.13	0.00992853	11.52	7.23	1.59	0.325708
Solyc02g068370.2.1	Receptor-like kinase (AHRD V1 *-*- A7VM65_9VIRI); contains Interpro domain(s) IPR002290 Serine/threonine protein kinase	38.56	12.63	3.05	8.74975e-07	17.43	12.63	1.38	0.614331
Solyc02g068430.2.1	Choline-phosphate cytidylyltransferase B (AHRD V1 **** B4F7T8_MAIZE); contains Interpro domain(s) IPR004820 Cytidylyltransferase	52.34	25.39	2.06	0.00304451	33.03	25.39	1.3	0.784509		[9]
Solyc02g068460.1.1	Unknown Protein (AHRD V1); contains Interpro domain(s) IPR008889 VQ	4.04	0.15	26.37	0.00382778	0.36	0.15	2.35	1
Solyc02g068470.1.1	Unknown Protein (AHRD V1)	11.06	0.97	11.36	9.78872e-06	1.32	0.97	1.35	1
Solyc02g068580.1.1	Histone acetyltransferase type B catalytic subunit (AHRD V1 **** D3PHV3_9MAXI); contains Interpro domain(s) IPR000182 GCN5-related N-acetyltransferase	21.35	10.29	2.08	0.00577298	12.11	10.29	1.18	1
Solyc02g068590.2.1	Potassium transporter (AHRD V1 **** A9STU4_PHYPA); contains Interpro domain(s) IPR003855 K+ potassium transporter	14.42	6.02	2.4	0.000429559	10	6.02	1.66	0.151248
Solyc02g068740.2.1	Glycine cleavage system H protein 1 (AHRD V1 ***- B6UHJ7_MAIZE); contains Interpro domain(s) IPR017453 Glycine cleavage H-protein, subgroup	7.33	3.45	2.12	0.0425815	5.12	3.45	1.48	0.814158
Solyc02g068900.2.1	Glutathione transferase (AHRD V1 **** Q2KKB6_THLCA); contains Interpro domain(s) IPR016639 Glutathione S-transferase, predicted	17.37	8.08	2.15	0.00599103	16.82	8.08	2.08	0.146447
Solyc02g069240.1.1	Protein-O-fucosyltransferase 1 (AHRD V1 ***- Q659R8_ORYSA)	9.74	4.55	2.14	0.0480101	4.46	4.55	0.98	1
Solyc02g069250.2.1	Cinnamyl alcohol dehydrogenase-like protein (AHRD V1 **** A9PHZ1_POPTR); contains Interpro domain(s) IPR002085 Alcohol dehydrogenase superfamily, zinc-containing	51.63	8.5	6.07	5.80273e-16	14.13	8.5	1.66	0.360579
Solyc02g069260.2.1	ARGONAUTE 1 (AHRD V1 ***- D6RUV9_TOBAC); contains Interpro domain(s) IPR003165 Stem cell self-renewal protein Piwi	80.79	15.01	5.38	1.29025e-11	24.48	15.01	1.63	0.64284
Solyc02g069310.2.1	NPR1-2 protein (Fragment) (AHRD V1 ***- B8XQT6_SOYBN); contains Interpro domain(s) IPR013069 BTB/POZ	30.09	11.48	2.62	3.344e-05	15.89	11.48	1.38	0.700385		[6, 101, 102, 103, 104, 105]
Solyc02g069340.2.1	RNA 3&apos-terminal phosphate cyclase-like protein (AHRD V1 ***- Q67XN9_ARATH); contains Interpro domain(s) IPR016443 RNA 3'-terminal phosphate cyclase-like, eukaryotic	25.22	8.89	2.84	2.59406e-05	11.09	8.89	1.25	0.980671		[106]
Solyc02g069370.2.1	Ras-related protein Rab-5C (AHRD V1 ***- C1C0G6_9MAXI); contains Interpro domain(s) IPR015599 Rab5-related	126	46.09	2.73	8.5561e-06	69.25	46.09	1.5	0.35539		[1, 107]
Solyc02g069380.2.1	Cation cation antiporter (AHRD V1 **** B6T2U8_MAIZE); contains Interpro domain(s) IPR019150 Vesicle transport protein, Use1	11.8	5.68	2.08	0.015287	8.64	5.68	1.52	0.53587
Solyc02g069580.2.1	UDP-glucose 4-epimerase (AHRD V1 **** B1XPB1_SYNP2); contains Interpro domain(s) IPR005886 UDP-glucose 4-epimerase	63.23	25.96	2.44	0.00010441	35.44	25.96	1.37	0.662878
Solyc02g069610.2.1	Protein transport protein GOT1 (AHRD V1 **-- GOT1_YEAST); contains Interpro domain(s) IPR007305 Got1-like protein	68.02	26.15	2.6	0.000175224	42.44	26.15	1.62	0.283211
Solyc02g069710.2.1	Sodium/calcium exchanger protein (AHRD V1 *-** B6K816_SCHJY); contains Interpro domain(s) IPR004837 Sodium/calcium exchanger membrane region	9.76	4.8	2.03	0.0173017	6.79	4.8	1.41	0.727447
Solyc02g069720.2.1	Zinc finger protein LSD1 (AHRD V1 **-- Q8W195_BRAOL); contains Interpro domain(s) IPR005735 Zinc finger, LSD1-type	97.3	44.45	2.19	0.00126738	68.52	44.45	1.54	0.354706		[30, 108, 109, 110, 111, 112]
Solyc02g069750.1.1	Choline/ethanolamine kinase (AHRD V1 **** B6TU35_MAIZE); contains Interpro domain(s) IPR002573 Choline/ethanolamine kinase	12.87	2.69	4.78	4.81253e-08	5.33	2.69	1.98	0.178358
Solyc02g069770.2.1	Guanine nucleotide-binding protein subunit beta-like protein (AHRD V1 *--* GBLP_CHLRE); contains Interpro domain(s) IPR020472 G-protein beta WD-40 repeat, region	15.45	6.37	2.42	0.00127933	7.14	6.37	1.12	1
Solyc02g069800.1.1	CXE carboxylesterase (AHRD V1 **-- Q0ZPU6_ACTCH); contains Interpro domain(s) IPR013094 Alpha/beta hydrolase fold-3	1625.8	77.86	20.88	6.90445e-23	220.41	77.86	2.83	0.284693		[113]
Solyc02g069850.2.1	40S ribosomal protein S25-1 (AHRD V1 ***- B4FG22_MAIZE); contains Interpro domain(s) IPR004977 Ribosomal protein S25	275.51	135.29	2.04	0.00293934	217.39	135.29	1.61	0.209959		[8, 9, 27, 114]
Solyc02g070100.2.1	ATP-dependent RNA helicase (AHRD V1 ***- C6LRM7_GIALA); contains Interpro domain(s) IPR011545 DNA/RNA helicase, DEAD/DEAH box type, N-terminal	16	6.98	2.29	0.00105419	10.61	6.98	1.52	0.881641
Solyc02g070110.1.1	FAD-binding domain-containing protein (AHRD V1 **-- D7MFH6_ARALY); contains Interpro domain(s) IPR006094 FAD linked oxidase, N-terminal	18.61	0.12	155.06	7.13113e-05	0.62	0.12	5.17	0.425865		[4]
Solyc02g070160.1.1	FAD-binding domain-containing protein (AHRD V1 **-- D7MFI0_ARALY); contains Interpro domain(s) IPR006094 FAD linked oxidase, N-terminal	3.8	0	380	0.00154261	0.13	0	12.67	1
Solyc02g070280.2.1	Amino acid transporter (AHRD V1 **** D2B5D6_STRRD); contains Interpro domain(s) IPR015606 Cationic amino acid transporter	134.33	14.44	9.3	8.12928e-25	37.65	14.44	2.61	0.378593		[115]
Solyc02g070400.2.1	Beta-1 3-galactosyltransferase-like protein (AHRD V1 ***- D8RWA4_SELML); contains Interpro domain(s) IPR002659 Glycosyl transferase, family 31	27.28	11.36	2.4	0.000210945	16.93	11.36	1.49	0.447288
Solyc02g070470.1.1	Unknown Protein (AHRD V1)	152.25	68.78	2.21	0.00293267	94.44	68.78	1.37	0.816498
Solyc02g070510.2.1	Proteasome subunit alpha type (AHRD V1 ***- C6TGU2_SOYBN); contains Interpro domain(s) IPR001353 Proteasome, subunit alpha/beta	54.41	23.69	2.3	0.000696607	37.26	23.69	1.57	0.303283		[1, 28, 47, 57, 82]
Solyc02g070520.2.1	Mannosyl-oligosaccharide 1 2-alpha-mannosidase (AHRD V1 **** B2VZK4_PYRTR); contains Interpro domain(s) IPR001382 Glycoside hydrolase, family 47	17.58	7.71	2.28	0.000961357	10.62	7.71	1.38	0.696822
Solyc02g070890.2.1	Receptor like kinase, RLK	33.6	2.06	16.31	3.39618e-09	4.29	2.06	2.08	0.944268		[116, 117, 118, 119, 120, 121, 122, 123, 124, 125, 126, 127, 128, 129]
Solyc02g071130.2.1	WRKY transcription factor 29 (AHRD V1 ***- C9DI18_9ROSI); contains Interpro domain(s) IPR003657 DNA-binding WRKY	12.24	1	12.2	0.000884567	7.73	1	7.71	0.128107
Solyc02g071220.2.1	Response regulator 5 (AHRD V1 ***- Q9FRZ0_MAIZE); contains Interpro domain(s) IPR001789 Signal transduction response regulator, receiver region	47.08	5.83	8.08	5.50864e-06	12.35	5.83	2.12	0.742888
Solyc02g071250.2.1	Protein phosphatase (AHRD V1 *-*- A8N6T5_COPC7); contains Interpro domain(s) IPR011948 Dullard-like phosphatase domain	39.45	15.85	2.49	9.25077e-05	21.93	15.85	1.38	0.71408		[1, 51]
Solyc02g071520.2.1	RAG1-activating protein 1 homolog (AHRD V1 **-- R1AP1_DICDI); contains Interpro domain(s) IPR018179 RAG1-activating protein 1 homologue	16.18	7.87	2.06	0.0140905	9.55	7.87	1.21	0.958017
Solyc02g071600.2.1	Unknown Protein (AHRD V1)	11.31	5.61	2.02	0.0370099	8.67	5.61	1.55	0.537978
Solyc02g071780.2.1	Necrotic spotted lesions 1 (Fragment) (AHRD V1 *-*- B6ZA38_HELPE); contains Interpro domain(s) IPR001862 Membrane attack complex component/perforin/complement C9	17.63	3.3	5.34	5.02216e-07	6.71	3.3	2.03	0.489602		[3, 130]
Solyc02g071870.2.1	Receptor like kinase, RLK	15.76	6.08	2.59	0.000831755	10.17	6.08	1.67	0.274677
Solyc02g071920.2.1	Transmembrane water channel Aquaporin Z (AHRD V1 **** B7VL99_VIBSL); contains Interpro domain(s) IPR012269 Aquaporin	26.57	6.15	4.32	3.23521e-05	10.3	6.15	1.67	0.359667
Solyc02g071970.1.1	Unknown Protein (AHRD V1)	18.18	5	3.64	0.00123963	5.13	5	1.03	1
Solyc02g071980.2.1	Actin-binding protein involved in bundling of actin filaments and endocytosis of actin cortical patches activity stimulated by Las17p contains SH3 domain similar to Rvs167p (AHRD V1 *--* D3DKW1_YEAST); contains Interpro domain(s) IPR007461 Ysc84 actin-binding domain	10.9	5.38	2.03	0.0123241	6.92	5.38	1.29	0.885718
Solyc02g072000.2.1	Heat stress transcription factor A3 (AHRD V1 *-*- D1M7W9_SOLLC); contains Interpro domain(s) IPR000232 Heat shock factor (HSF)-type, DNA-binding	6.89	1.88	3.66	0.0314929	2.81	1.88	1.49	0.724329
Solyc02g072080.1.1	U-box domain-containing protein 17 (AHRD V1 **-- PUB17_ARATH); contains Interpro domain(s) IPR011989 Armadillo-like helical	21.06	10.48	2.01	0.0151303	14.1	10.48	1.35	0.932018		[131]
Solyc02g072120.2.1	ER lumen protein retaining receptor (AHRD V1 ***- D7PF43_NICBE); contains Interpro domain(s) IPR000133 ER lumen protein retaining receptor	14.72	3.95	3.73	0.000895792	7.04	3.95	1.78	0.392588
Solyc02g072130.2.1	Protein transport protein SEC61 alpha subunit (AHRD V1 ***- D3B1K5_POLPA); contains Interpro domain(s) IPR002208 SecY protein	592.16	220.19	2.69	4.68503e-05	324.18	220.19	1.47	0.432245		[12]
Solyc02g072180.2.1	Ras-related protein Rab-25 (AHRD V1 ***- RAB25_BOVIN); contains Interpro domain(s) IPR015595 Rab11-related	35.93	17.94	2	0.00811649	28.07	17.94	1.56	0.364539		[8]
Solyc02g072190.2.1	WRKY transcription factor 5 (AHRD V1 ***- A7UGD2_SOLTU); contains Interpro domain(s) IPR003657 DNA-binding WRKY	6.04	0.57	10.53	8.73902e-07	2.75	0.57	4.8	0.0639185		[132]
Solyc02g072270.2.1	Zinc finger family protein (Fragment) (AHRD V1 *-*- D7M766_ARALY); contains Interpro domain(s) IPR011016 Zinc finger, RING-CH-type	13.73	5.76	2.38	0.00290649	9.02	5.76	1.57	0.553375
Solyc02g072300.2.1	Glycogen synthase kinase (AHRD V1 **** C7AE95_SOYBN); contains Interpro domain(s) IPR002290 Serine/threonine protein kinase	104.47	52.23	2	0.00494798	69.46	52.23	1.33	0.746457		[1, 9, 133]
Solyc02g076660.2.1	Receptor like kinase, RLK	3.46	1.19	2.9	0.000837929	2.83	1.19	2.38	0.0445341
Solyc02g076680.2.1	Unknown Protein (AHRD V1); contains Interpro domain(s) IPR007789 Protein of unknown function DUF688	8.59	4.29	2	0.0218284	3.11	4.29	0.73	0.521015
Solyc02g076800.1.1	Unknown Protein (AHRD V1)	13.81	4.61	3	0.000856376	4.4	4.61	0.96	1
Solyc02g076810.2.1	Transcription factor (AHRD V1 *--* D7LW59_ARALY); contains Interpro domain(s) IPR006578 MADF domain	14.68	5.28	2.78	0.000124246	8.83	5.28	1.67	0.286943
Solyc02g076900.2.1	Dual specificity protein phosphatase (AHRD V1 ***- Q2HSZ6_MEDTR)	10.11	3.91	2.59	0.00800943	5.79	3.91	1.48	0.829749
Solyc02g077100.2.1	Lipase-like protein (AHRD V1 ***- Q8LF19_ARATH); contains Interpro domain(s) IPR002921 Lipase, class 3	29.64	10.22	2.9	7.36621e-06	20.06	10.22	1.96	0.0501113
Solyc02g077110.2.1	Lipase-like protein (AHRD V1 ***- Q8LF19_ARATH); contains Interpro domain(s) IPR002921 Lipase, class 3	96.8	21.56	4.49	2.79259e-12	21.44	21.56	0.99	1
Solyc02g077150.1.1	Lipase-like protein (AHRD V1 ***- Q8LF19_ARATH); contains Interpro domain(s) IPR002921 Lipase, class 3	4.72	2.02	2.33	0.0400155	1.05	2.02	0.52	0.566466
Solyc02g077220.2.1	Isoamyl acetate-hydrolyzing esterase (AHRD V1 **-- B6THH7_MAIZE); contains Interpro domain(s) IPR001087 Lipase, GDSL	11.28	4.18	2.7	0.00188607	4.94	4.18	1.18	1
Solyc02g077230.2.1	Unknown Protein (AHRD V1)	3.53	0.4	8.82	0.0040458	0.37	0.4	0.92	1
Solyc02g077370.1.1	Ethylene-responsive transcription factor 2 (AHRD V1 ***- B6SSU7_MAIZE); contains Interpro domain(s) IPR001471 Pathogenesis-related transcriptional factor and ERF, DNA-binding	34.74	3.68	9.44	0.000947204	17.97	3.68	4.88	0.274038		[134, 135]
Solyc02g077420.2.1	Lipase-like (AHRD V1 ***- Q8RZ40_ORYSJ); contains Interpro domain(s) IPR002921 Lipase, class 3	30.79	7.47	4.12	1.72886e-05	3.81	7.47	0.51	0.563873
Solyc02g077780.2.1	Necrotic spotted lesions 1 (Fragment) (AHRD V1 *-*- B6ZA38_HELPE); contains Interpro domain(s) IPR001862 Membrane attack complex component/perforin/complement C9	26.94	3.84	7.02	1.30755e-17	15	3.84	3.91	0.342029		[3]
Solyc02g078130.2.1	Basic helix-loop-helix family protein (AHRD V1 ***- D7MFG5_ARALY); contains Interpro domain(s) IPR011598 Helix-loop-helix DNA-binding	3.08	0.47	6.5	0.00170373	0.43	0.47	0.9	1
Solyc02g078150.2.1	Plant-specific domain TIGR01615 family protein (AHRD V1 *-*- B6UDN7_MAIZE); contains Interpro domain(s) IPR006502 Protein of unknown function DUF506, plant	3.95	1.49	2.64	0.0245632	2.39	1.49	1.6	0.762335
Solyc02g078320.1.1	RING finger protein 5 (AHRD V1 *--- B6UBI0_MAIZE); contains Interpro domain(s) IPR018957 Zinc finger, C3HC4 RING-type	21.44	5.47	3.92	0.000170209	9.82	5.47	1.8	0.569158
Solyc02g078410.1.1	Acyl-CoA thioesterase/ catalytic/ hydrolase acting on ester bonds (AHRD V1 **-* B6TLJ7_MAIZE); contains Interpro domain(s) IPR003736 Phenylacetic acid degradation-related protein	37.08	13.99	2.65	0.00357099	22.87	13.99	1.64	0.465443
Solyc02g078530.2.1	Receptor-like protein kinase At3g21340 (AHRD V1 **** RLK6_ARATH); contains Interpro domain(s) IPR002290 Serine/threonine protein kinase	9.8	0.7	14.06	4.57054e-09	2.38	0.7	3.42	0.744788
Solyc02g078540.2.1	Unknown Protein (AHRD V1); contains Interpro domain(s) IPR000996 Clathrin light chain	176.71	79.49	2.22	0.000634752	105.06	79.49	1.32	0.820592		[22, 88]
Solyc02g078660.2.1	Phosphoinositide-binding clathrin adaptor N-terminal Wiscott-Aldrich syndrome C-terminal (AHRD V1 *--- A2Q4Q2_MEDTR)	3.01	0.31	9.72	3.57996e-08	0.9	0.31	2.9	0.189598
Solyc02g078760.1.1	CK25 (AHRD V1 ***- Q1W1G0_TOBAC)	24.99	10.29	2.43	0.0013372	11.22	10.29	1.09	1
Solyc02g078820.2.1	Lysine ketoglutarate reductase trans-splicing related 1 (AHRD V1 ***- Q8H767_ARATH); contains Interpro domain(s) IPR007877 Protein of unknown function DUF707	37.34	5.71	6.54	3.98396e-16	10.36	5.71	1.82	0.203847		[1]
Solyc02g078900.2.1	NADH dehydrogenase (AHRD V1 **** Q38A31_9TRYP); contains Interpro domain(s) IPR013027 FAD-dependent pyridine nucleotide-disulphide oxidoreductase	14.24	1.81	7.85	1.76003e-05	2.87	1.81	1.58	0.885315		[51]
Solyc02g079030.2.1	Sphingosine kinase 1 (AHRD V1 **** Q28EJ9_XENTR); contains Interpro domain(s) IPR001206 Diacylglycerol kinase, catalytic region	13.17	2.87	4.58	2.18604e-09	6.1	2.87	2.12	0.0872089
Solyc02g079040.2.1	Calmodulin-binding protein (Fragment) (AHRD V1 *-** Q9M451_CICAR); contains Interpro domain(s) IPR012416 Calmodulin binding protein-like	31.49	14.43	2.18	0.00113375	19.5	14.43	1.35	0.722941		[12, 136]
Solyc02g079220.2.1	Solute carrier family 2, facilitated glucose transporter member 8 (AHRD V1 **** GTR8_HUMAN); contains Interpro domain(s) IPR003663 Sugar/inositol transporter	149.4	27.87	5.36	0.00351256	69.15	27.87	2.48	0.188591		[137, 138]
Solyc02g079280.2.1	MYB transcription factor (AHRD V1 **-* Q9LDR8_ARATH); contains Interpro domain(s) IPR015495 Myb transcription factor	3.94	0.67	5.89	3.89717e-05	0.67	0.67	1	1
Solyc02g079290.2.1	SELF PRUNING 2G	7.71	0.48	15.96	0.0275519	0.92	0.48	1.9	0.87284
Solyc02g079330.2.1	Equilibrative nucleoside transporter (AHRD V1 **** B9H1Z9_POPTR); contains Interpro domain(s) IPR002259 Delayed-early response protein/equilibrative nucleoside transporter	35.06	1.78	19.7	2.80817e-15	3.38	1.78	1.9	1		[1]
Solyc02g079350.2.1	Equilibrative nucleoside transporter (AHRD V1 **** B9H1Z9_POPTR); contains Interpro domain(s) IPR002259 Delayed-early response protein/equilibrative nucleoside transporter	29.23	0.99	29.43	9.85811e-16	2.66	0.99	2.68	1
Solyc02g079410.2.1	Universal stress protein (Usp) (AHRD V1 *--- A2Q2X4_MEDTR); contains Interpro domain(s) IPR006016 UspA	39.58	10.91	3.63	9.29571e-08	18.66	10.91	1.71	0.200845		[1]
Solyc02g079440.1.1	FAD-binding domain-containing protein (AHRD V1 **-- D7MFH6_ARALY); contains Interpro domain(s) IPR006094 FAD linked oxidase, N-terminal	36.35	1.91	19.07	4.47775e-06	2.28	1.91	1.2	1
Solyc02g079530.2.1	Serine/threonine-protein kinase receptor (AHRD V1 **** B6U2B7_MAIZE); contains Interpro domain(s) IPR002290 Serine/threonine protein kinase	4.31	0.13	32.3	1.66747e-12	0.56	0.13	4.17	0.226136
Solyc02g079570.2.1	Serine/threonine-protein kinase receptor (AHRD V1 **** B6U2B7_MAIZE); contains Interpro domain(s) IPR002290 Serine/threonine protein kinase	14.01	3.11	4.51	3.60803e-06	6.24	3.11	2.01	0.686106
Solyc02g079590.2.1	Serine/threonine kinase receptor (AHRD V1 **** Q7DMS5_BRANA); contains Interpro domain(s) IPR002290 Serine/threonine protein kinase	27.74	8.47	3.27	1.10083e-07	12.91	8.47	1.52	0.781326		[54, 139, 140]
Solyc02g079700.1.1	S-receptor kinase (AHRD V1 ***- Q43393_BRANA)	5.24	0.92	5.68	0.0358686	1.01	0.92	1.09	1
Solyc02g079740.1.1	U-box domain-containing protein (Fragment) (AHRD V1 ***- B1P3P0_ARAHA); contains Interpro domain(s) IPR011989 Armadillo-like helical	14.45	6.99	2.07	0.0216328	8.36	6.99	1.19	1
Solyc02g079750.2.1	Flavoprotein wrbA (AHRD V1 ***- B6U724_MAIZE); contains Interpro domain(s) IPR010089 Flavoprotein WrbA	112.51	24.45	4.6	3.79758e-09	48.61	24.45	1.99	0.0885796		[1, 53, 82]
Solyc02g079990.2.1	RLK, Receptor like protein, putative resistance protein with an antifungal domain	3.63	0.32	11.23	5.66088e-11	2.02	0.32	6.25	0.00668059		[9]
Solyc02g080010.2.1	RLK, Receptor like protein, putative resistance protein with an antifungal domain	7.49	3.13	2.39	0.0197616	11.25	3.13	3.6	0.0737712
Solyc02g080020.1.1	Receptor-like protein kinase (AHRD V1 ***- C6ZRS0_SOYBN); contains Interpro domain(s) IPR001245 Tyrosine protein kinase	8.96	2.89	3.1	0.00924294	10.28	2.89	3.56	0.266019
Solyc02g080130.2.1	Chaperone dnaj-like protein (AHRD V1 ***- B7FX28_PHATR); contains Interpro domain(s) IPR003095 Heat shock protein DnaJ	88.27	37.52	2.35	0.000261834	60.69	37.52	1.62	0.220311
Solyc02g080150.1.1	Unknown Protein (AHRD V1)	25.63	8.33	3.08	0.000355961	13.05	8.33	1.57	0.585383
Solyc02g080290.2.1	Beta-glucosidase 47 (AHRD V1 **** D7MEP5_ARALY); contains Interpro domain(s) IPR001360 Glycoside hydrolase, family 1	24.79	11.76	2.11	0.00854876	16.29	11.76	1.39	0.827645
Solyc02g080380.2.1	Derlin-2 (AHRD V1 ***- B6TKJ7_MAIZE); contains Interpro domain(s) IPR007599 Der1-like	54.31	27.21	2	0.00741853	34.64	27.21	1.27	0.82027		[1, 9, 12]
Solyc02g080450.1.1	Unknown Protein (AHRD V1)	17.65	3.31	5.33	1.2883e-05	5.4	3.31	1.63	0.981062
Solyc02g080650.2.1	Copper transport protein 86 (AHRD V1 *--- B2G4S5_ZYGRO); contains Interpro domain(s) IPR019156 Ataxin-10 domain	5.45	2.7	2.01	0.0392217	3.47	2.7	1.28	0.95363
Solyc02g080890.2.1	Transcription factor WRKY (AHRD V1 ***- C7E5X8_CAPAN); contains Interpro domain(s) IPR003657 DNA-binding WRKY	20.5	2.69	7.63	0.000300556	5.37	2.69	2	0.892936		[24, 141, 142, 143, 144]
Solyc02g081080.2.1	Os03g0169000 protein (Fragment) (AHRD V1 **-- Q0DUS7_ORYSJ); contains Interpro domain(s) IPR004348 Protein of unknown function DUF246, plant	13.51	4.68	2.88	2.72157e-05	6.18	4.68	1.32	0.833569
Solyc02g081140.2.1	UBX domain-containing protein (AHRD V1 **-- D3B4P8_POLPA); contains Interpro domain(s) IPR012989 SEP	84.87	23.39	3.63	2.70983e-09	39.01	23.39	1.67	0.229004		[88]
Solyc02g081190.2.1	1-aminocyclopropane-1-carboxylate oxidase (AHRD V1 ***- Q9ZWP2_SOLLC); contains Interpro domain(s) IPR005123 Oxoglutarate and iron-dependent oxygenase	601.85	154.19	3.9	4.71486e-08	205.83	154.19	1.33	1		[45]
Solyc02g081380.2.1	Ras-related protein Rab-5C (AHRD V1 ***- C1BU54_9MAXI); contains Interpro domain(s) IPR015599 Rab5-related	73.45	23.23	3.16	3.12668e-07	34.43	23.23	1.48	0.464655
Solyc02g081450.2.1	NHL1 (Fragment) (AHRD V1 *--- B0LZI0_ARATH); contains Interpro domain(s) IPR010847 Harpin-induced 1	9.09	1.91	4.77	0.030147	3.69	1.91	1.93	0.656778
Solyc02g081560.1.1	Unknown Protein (AHRD V1)	30.45	12.09	2.52	0.0177783	25.13	12.09	2.08	0.515876
Solyc02g081590.2.1	FACT complex subunit SPT16 (AHRD V1 *-*- SPT16_ARATH)	44.41	13.76	3.23	7.54475e-08	25.58	13.76	1.86	0.0430343
Solyc02g081610.1.1	Phosphatidylinositol UDP-GlcNAc transferase PIG-C (AHRD V1 *-** Q6Q2B3_ASPFU); contains Interpro domain(s) IPR009450 Phosphatidylinositol N-acetylglucosaminyltransferase	11.99	5.94	2.02	0.0423352	5.75	5.94	0.97	1
Solyc02g081840.2.1	MMP37-like protein mitochondrial (AHRD V1 ***- C1C198_9MAXI); contains Interpro domain(s) IPR015222 Mitochondrial matrix Mmp37	6.22	3.02	2.06	0.0479723	4.17	3.02	1.38	0.880238
Solyc02g082020.2.1	Unknown Protein (AHRD V1)	48.65	13.99	3.48	2.29375e-07	26.36	13.99	1.88	0.190733
Solyc02g082190.2.1	CTP synthase (AHRD V1 **** B6U7R1_MAIZE); contains Interpro domain(s) IPR004468 CTP synthase	25.78	11.87	2.17	0.0027921	14.7	11.87	1.24	1		[33, 84, 145]
Solyc02g082250.2.1	Thioredoxin reductase (AHRD V1 **** B9SRA3_RICCO); contains Interpro domain(s) IPR005982 Thioredoxin reductase	95.76	22.07	4.34	2.33511e-09	44.2	22.07	2	0.0914991		[8, 9]
Solyc02g082450.2.1	Auxin efflux carrier family protein (AHRD V1 **** D7L9F0_ARALY); contains Interpro domain(s) IPR004776 Auxin efflux carrier	46.82	0.38	123.21	1.8317e-11	1.06	0.38	2.79	0.599099
Solyc02g082670.2.1	WUSCHEL-related homeobox 14 (AHRD V1 ***- B6T910_MAIZE); contains Interpro domain(s) IPR001356 Homeobox	31.51	14.87	2.12	0.00403252	24.62	14.87	1.66	0.62231		[9]
Solyc02g082700.2.1	High mobility group protein (AHRD V1 **-- O49948_SOLTU); contains Interpro domain(s) IPR000910 High mobility group, HMG1/HMG2	200.07	50.38	3.97	1.03648e-10	102.05	50.38	2.03	0.132669		[146]
Solyc02g082710.2.1	Unknown Protein (AHRD V1)	23.46	7.45	3.15	9.24169e-05	10.84	7.45	1.46	0.615709
Solyc02g082830.1.1	Phosphoserine aminotransferase (AHRD V1 **** B9H657_POPTR); contains Interpro domain(s) IPR003248 Phosphoserine aminotransferase	60.77	23.4	2.6	0.0254791	33.87	23.4	1.45	1
Solyc02g082890.1.1	RING finger protein (AHRD V1 *-*- Q22V07_TETTH); contains Interpro domain(s) IPR018957 Zinc finger, C3HC4 RING-type	9.07	0.12	75.58	0.000485733	0.84	0.12	6.97	0.464265
Solyc02g082900.2.1	Strictosidine synthase family protein (AHRD V1 **-- D7LTU8_ARALY); contains Interpro domain(s) IPR004141 Strictosidine synthase	81.57	12.26	6.65	0.00153434	27.15	12.26	2.21	0.37876		[147]
Solyc02g082910.2.1	Acyl-CoA synthetase/AMP-acid ligase II (AHRD V1 **** D0C359_9GAMM); contains Interpro domain(s) IPR000873 AMP-dependent synthetase and ligase	32.69	0.27	119.59	5.83081e-21	1.43	0.27	5.24	0.0232638
Solyc02g082950.2.1	Os03g0291800 protein (Fragment) (AHRD V1 ***- Q0DSS4_ORYSJ); contains Interpro domain(s) IPR004253 Protein of unknown function DUF231, plant	3.57	0.67	5.3	0.00267864	2.29	0.67	3.41	0.301512
Solyc02g083120.1.1	CM0216.240.nc protein (AHRD V1 ***- B0BLH5_LOTJA); contains Interpro domain(s) IPR004320 Protein of unknown function DUF241, plant	6.36	0.72	8.79	8.64791e-08	0.41	0.72	0.57	0.872223
Solyc02g083130.2.1	IST1 homolog (AHRD V1 *--- C1BSR8_9MAXI); contains Interpro domain(s) IPR005061 Protein of unknown function DUF292, eukaryotic	8.72	3.03	2.88	0.000253171	3.14	3.03	1.04	1
Solyc02g083170.2.1	F-box family protein (AHRD V1 ***- B9MX86_POPTR); contains Interpro domain(s) IPR001810 Cyclin-like F-box	6.66	0.6	11.03	1.02148e-13	1.24	0.6	2.05	0.57158
Solyc02g083330.1.1	Unknown Protein (AHRD V1)	15.1	4.05	3.73	0.00167861	6.85	4.05	1.69	0.749579
Solyc02g083360.1.1	Protein-methionine-s-oxide reductase (AHRD V1 **-- D7L9H5_ARALY)	28.21	5.51	5.12	0.000510262	10.65	5.51	1.93	0.48166
Solyc02g083390.2.1	Prolyl 4-hydroxylase alpha subunit-like protein (AHRD V1 ***- Q9FKX6_ARATH); contains Interpro domain(s) IPR006620 Prolyl 4-hydroxylase, alpha subunit	68.18	24.74	2.76	1.67517e-05	39.1	24.74	1.58	0.272123
Solyc02g083460.2.1	Aspartyl protease family protein (AHRD V1 **-- D7LAA8_ARALY); contains Interpro domain(s) IPR001461 Peptidase A1	94.58	15.11	6.26	1.0608e-17	35.69	15.11	2.36	0.423421
Solyc02g083580.2.1	Ras-like GTP-binding protein RHO (AHRD V1 **-- RHO_APLCA); contains Interpro domain(s) IPR003578 Ras small GTPase, Rho type	24.68	10.05	2.46	0.000598545	9.92	10.05	0.99	0.957251		[1, 148, 149]
Solyc02g083590.2.1	Dehydroquinate synthase (AHRD V1 ***- Q8RU74_SOLLC); contains Interpro domain(s) IPR016037 3-dehydroquinate synthase AroB, subgroup	110.61	45.53	2.43	0.000727873	65.24	45.53	1.43	0.582499		[27]
Solyc02g083710.2.1	26S proteasome non-ATPase regulatory subunit 4 (AHRD V1 ***- B6TK61_MAIZE); contains Interpro domain(s) IPR002035 von Willebrand factor, type A	86.49	39.96	2.16	0.00133436	59.05	39.96	1.48	0.435437		[9]
Solyc02g083750.1.1	Transcription regulator (AHRD V1 *--* D7L304_ARALY); contains Interpro domain(s) IPR007592 Protein of unknown function DUF573	31.15	14.09	2.21	0.00286824	17.41	14.09	1.24	1
Solyc02g083800.2.1	Cold-shock DNA binding protein (AHRD V1 *-** C1N2P4_MICPS); contains Interpro domain(s) IPR002059 Cold-shock protein, DNA-binding	8.65	2.43	3.56	0.000109029	4.25	2.43	1.75	0.443824
Solyc02g083860.2.1	Flavanone 3-hydroxylase (AHRD V1 ***- A9ZMI9_TOBAC); contains Interpro domain(s) IPR005123 Oxoglutarate and iron-dependent oxygenase	5.63	0.89	6.35	9.00633e-05	2.65	0.89	2.99	0.0806299
Solyc02g083880.2.1	Gibberellin-regulated protein 2 (AHRD V1 *--- B6SKV6_MAIZE); contains Interpro domain(s) IPR003854 Gibberellin regulated protein	21.47	2.97	7.22	6.47017e-08	7.62	2.97	2.56	1
Solyc02g083960.2.1	Oxidoreductase 2OG-Fe oxygenase family protein (AHRD V1 *--- B6ST02_MAIZE); contains Interpro domain(s) IPR005123 Oxoglutarate and iron-dependent oxygenase	14.27	6.18	2.31	0.00148361	10.06	6.18	1.63	0.364996
Solyc02g084430.2.1	COL domain class transcription factor (AHRD V1 ***- D9ZIX1_MALDO)	4.12	0.43	9.65	0.000534758	1.01	0.43	2.37	0.872108
Solyc02g084650.2.1	Unknown Protein (AHRD V1); contains Interpro domain(s) IPR019180 Oxidoreductase-like protein, N-terminal	63.63	21.07	3.02	0.0110665	30.44	21.07	1.44	0.519392
Solyc02g084660.2.1	Glutaredoxin I (AHRD V1 *-*- O65169_MESCR); contains Interpro domain(s) IPR011899 Glutaredoxin, eukaryotic and viruses	33.71	11.6	2.91	1.36201e-05	21.38	11.6	1.84	0.116615
Solyc02g084710.2.1	Thioredoxin h1 (AHRD V1 ***- A8HTK0_SOYBN); contains Interpro domain(s) IPR015467 Thioredoxin, core	51.48	21.16	2.43	0.000583636	32.77	21.16	1.55	0.458085
Solyc02g084890.1.1	Cc-nbs-lrr, resistance protein	7.99	2.68	2.99	3.52697e-05	5.25	2.68	1.96	0.168202
Solyc02g085210.1.1	UPF0567 protein C13orf39 homolog (AHRD V1 *--- CM039_MOUSE); contains Interpro domain(s) IPR019410 Methyltransferase-16, putative	23.01	10.37	2.22	0.0057227	14.75	10.37	1.42	0.876923
Solyc02g085300.2.1	CRAL/TRIO domain containing protein expressed (AHRD V1 **-- Q75GU9_ORYSJ); contains Interpro domain(s) IPR001251 Cellular retinaldehyde-binding/triple function, C-terminal	3.59	0.72	4.97	0.000837882	1.99	0.72	2.75	0.303283
Solyc02g085320.1.1	Unknown Protein (AHRD V1)	10.98	1.57	6.98	0.0078878	5.75	1.57	3.65	0.523619
Solyc02g085580.2.1	C2H2L domain class transcription factor (AHRD V1 **-* D9ZIU5_MALDO); contains Interpro domain(s) IPR007087 Zinc finger, C2H2-type	23.96	11.59	2.07	0.00415048	15.87	11.59	1.37	0.764531
Solyc02g085730.2.1	Allene oxide cyclase (AHRD V1 **** Q9LEG5_SOLLC); contains Interpro domain(s) IPR009410 Allene oxide cyclase	945.52	161.28	5.86	0.000336055	210.87	161.28	1.31	0.93328		[150]
Solyc02g085800.1.1	Acetyl esterase (AHRD V1 **-- AES_SHIF8); contains Interpro domain(s) IPR013094 Alpha/beta hydrolase fold-3	14.57	0.34	42.86	5.32421e-18	0.65	0.34	1.92	1
Solyc02g086060.2.1	cDNA clone 002-113-H04 full insert sequence (AHRD V1 ***- B7EZJ3_ORYSJ)	10.41	2	5.22	2.75906e-05	5.37	2	2.69	0.226868
Solyc02g086070.2.1	Genomic DNA chromosome 5 P1 clone MXI10 (AHRD V1 ***- Q9FF25_ARATH)	6.48	2.11	3.06	0.0101028	4.35	2.11	2.06	0.446178
Solyc02g086240.2.1	50S ribosomal protein L5 (AHRD V1 ***- RL5_XANP2); contains Interpro domain(s) IPR002132 Ribosomal protein L5	270	134.94	2	0.00437659	212.59	134.94	1.58	0.282153		[151]
Solyc02g086260.1.1	Unknown Protein (AHRD V1)	17.73	5.97	2.97	0.00134199	12.85	5.97	2.15	0.178352
Solyc02g086300.2.1	Glutamine amidotransferase (AHRD V1 *-*- C6YZA6_9BACE); contains Interpro domain(s) IPR011697 Peptidase C26	4.52	0.18	25.57	0.000884567	0.82	0.18	4.66	0.286782
Solyc02g086380.1.1	Unknown Protein (AHRD V1)	41	11.04	3.72	1.43305e-06	22.98	11.04	2.08	0.118491
Solyc02g086510.2.1	Zinc finger CCCH domain-containing protein 41 (AHRD V1 **-- C3H41_ARATH); contains Interpro domain(s) IPR000504 RNA recognition motif, RNP-1	21.29	8.4	2.54	7.59156e-05	9.8	8.4	1.17	1
Solyc02g086590.2.1	RLK, Receptor like protein, putative resistance protein with an antifungal domain	18.98	4.67	4.06	1.32534e-09	10.62	4.67	2.27	0.29242
Solyc02g087070.2.1	Peroxidase family protein (AHRD V1 **-- Q1D1V4_MYXXD); contains Interpro domain(s) IPR002007 Haem peroxidase, animal	16.7	0.05	357.86	1.85545e-05	2.88	0.05	61.71	3.17365e-11		[152, 153, 154]
Solyc02g087170.2.1	GPI ethanolamine phosphate transferase (AHRD V1 ***- C1GMZ7_PARBD); contains Interpro domain(s) IPR017852 GPI ethanolamine phosphate transferase 1, C-terminal	8.5	3.52	2.42	0.00382864	5.5	3.52	1.56	0.572212
Solyc02g087210.2.1	Zinc finger AN1 domain-containing stress-associated protein 12 (AHRD V1 ***- SAP12_ARATH); contains Interpro domain(s) IPR000058 Zinc finger, AN1-type	80.7	4.31	18.74	1.81223e-12	7.23	4.31	1.68	0.981341
Solyc02g087260.1.1	TMV response-related protein (AHRD V1 *--- B6UBT3_MAIZE); contains Interpro domain(s) IPR006904 Protein of unknown function DUF716	22.07	8.2	2.69	0.000233451	11.44	8.2	1.4	0.869706
Solyc02g087300.1.1	Protein transport SEC13-like protein (AHRD V1 **-- Q2PYY1_SOLTU); contains Interpro domain(s) IPR020472 G-protein beta WD-40 repeat, region	154.63	58.67	2.64	1.75792e-05	98.97	58.67	1.69	0.117765
Solyc02g087330.2.1	B12D-like protein (AHRD V1 ***- D2XQY6_WOLAR); contains Interpro domain(s) IPR010530 B12D	281.55	59.87	4.7	6.22167e-11	124.74	59.87	2.08	0.317771
Solyc02g087350.1.1	Glycosyltransferase (AHRD V1 ***- B9N4D7_POPTR); contains Interpro domain(s) IPR002495 Glycosyl transferase, family 8	12.16	1.12	10.86	2.84148e-07	5.33	1.12	4.76	0.201588		[155]
Solyc02g087460.1.1	Receptor like kinase, RLK	44.96	14.96	3.01	1.11193e-06	23.83	14.96	1.59	0.294088
Solyc02g087740.2.1	Cupin RmlC-type (AHRD V1 **-- B4F886_MAIZE); contains Interpro domain(s) IPR012864 Protein of unknown function DUF1637	4.37	1.15	3.79	0.0408673	1.15	1.15	1	1
Solyc02g087790.1.1	Aldose-1-epimerase-like protein (AHRD V1 **** O48971_TOBAC); contains Interpro domain(s) IPR015443 Aldose-1-epimerase	4.03	0.03	120.9	0.0119964	3.2	0.03	95.9	0.417558
Solyc02g087900.2.1	Cullin C (AHRD V1 ***- D3BHJ6_POLPA); contains Interpro domain(s) IPR001373 Cullin, N-terminal	25.21	11.93	2.11	0.00221756	16.3	11.93	1.37	0.678167		[12, 28]
Solyc02g087950.2.1	cDNA clone J023065D24 full insert sequence (AHRD V1 *-*- B7EKP5_ORYSJ); contains Interpro domain(s) IPR012870 Protein of unknown function DUF1666	6.2	1.95	3.17	3.12731e-05	3.24	1.95	1.66	0.811849
Solyc02g088040.1.1	Structural constituent of ribosome (AHRD V1 **-- D7LAI5_ARALY); contains Interpro domain(s) IPR008195 Ribosomal protein L34e	9.39	4.14	2.27	0.0428921	4.32	4.14	1.04	1		[146]
Solyc02g088090.1.1	Calmodulin-like protein (AHRD V1 *-*- B6TXW9_MAIZE); contains Interpro domain(s) IPR011992 EF-Hand type	32.68	7.1	4.61	1.20472e-08	15.44	7.1	2.18	0.103039
Solyc02g088130.1.1	Unknown Protein (AHRD V1)	19.98	4.02	4.97	0.0128908	7.4	4.02	1.84	0.774394
Solyc02g088210.2.1	Xenotropic and polytropic retrovirus receptor (AHRD V1 **-- B2GU54_XENTR); contains Interpro domain(s) IPR004331 SPX, N-terminal	11.45	5.62	2.04	0.0263674	8.42	5.62	1.5	0.662878
Solyc02g088260.2.1	Latex abundant protein 1 (AHRD V1 *--- Q6XNP6_HEVBR)	82.34	39.4	2.09	0.00184067	53.34	39.4	1.35	0.746482		[25]
Solyc02g088280.2.1	Unknown Protein (AHRD V1)	12.56	6.03	2.08	0.0318613	9.13	6.03	1.52	0.626268
Solyc02g088460.2.1	Chorismate mutase 1 (AHRD V1 **** D2CSU4_PETHY); contains Interpro domain(s) IPR008238 Chorismate mutase of the AroQ class, eukaryotic type	110.82	30.34	3.65	3.90453e-08	83.14	30.34	2.74	0.0959896
Solyc02g088560.2.1	Cyclic nucleotide gated channel (AHRD V1 **** A9CRE4_MALDO); contains Interpro domain(s) IPR000595 Cyclic nucleotide-binding	215.33	95.52	2.25	0.000346555	101.7	95.52	1.06	1		[1, 6]
Solyc02g088580.1.1	Genomic DNA chromosome 5 P1 clone MXM12 (AHRD V1 *-*- Q9SDA2_ARATH); contains Interpro domain(s) IPR012417 Calmodulin-binding, plant	9.21	3.63	2.54	0.000852965	4.99	3.63	1.38	0.692244
Solyc02g088690.2.1	UDP-glucose 6-dehydrogenase (AHRD V1 **** B6TBY8_MAIZE); contains Interpro domain(s) IPR001732 UDP-glucose/GDP-mannose dehydrogenase, N-terminal	221.62	98.85	2.24	0.0219347	89.37	98.85	0.9	0.761322
Solyc02g088780.2.1	Ribosome biogenesis protein ytm1 (AHRD V1 **-- C8V8H1_EMENI); contains Interpro domain(s) IPR020472 G-protein beta WD-40 repeat, region	13.7	6.09	2.25	0.0291792	8.8	6.09	1.45	1
Solyc02g089060.2.1	Hydrolase alpha/beta fold family protein (AHRD V1 **-- D7LP51_ARALY); contains Interpro domain(s) IPR000073 Alpha/beta hydrolase fold-1	51.33	8.03	6.39	2.95675e-07	9.13	8.03	1.14	1
Solyc02g089110.2.1	Mitochondrial carrier protein (AHRD V1 ***- Q69FA0_PHAVU); contains Interpro domain(s) IPR002067 Mitochondrial carrier protein	32.77	11.48	2.86	1.17534e-05	20.01	11.48	1.74	0.191892		[49]
Solyc02g089160.2.1	Cytochrome P450	41.15	17.7	2.32	0.000554392	23.68	17.7	1.34	0.850151
Solyc02g089230.2.1	DSBA oxidoreductase family protein (AHRD V1 ***- D7MJT4_ARALY); contains Interpro domain(s) IPR001853 DSBA oxidoreductase	43.37	20.06	2.16	0.00290765	28.59	20.06	1.43	0.596656
Solyc02g089280.2.1	U3 small nucleolar ribonucleoprotein protein IMP3 (AHRD V1 **-- D0N4G4_PHYIN); contains Interpro domain(s) IPR001912 Ribosomal protein S4	43.01	16	2.69	7.11868e-05	22.75	16	1.42	0.719797
Solyc02g089290.2.1	ATP binding / kinase/ protein serine / threonine kinase (AHRD V1 **** C5DB47_VITVI); contains Interpro domain(s) IPR002290 Serine/threonine protein kinase	16.58	3.74	4.44	3.06088e-09	6.96	3.74	1.86	0.187668
Solyc02g089400.2.1	Amino acid transporter (AHRD V1 ***- B9N1V7_POPTR); contains Interpro domain(s) IPR013057 Amino acid transporter, transmembrane	62.51	11.72	5.34	0.000155249	16.87	11.72	1.44	0.591819		[1, 156]
Solyc02g089410.2.1	RING finger protein 13 (AHRD V1 *-*- RNF13_CHICK); contains Interpro domain(s) IPR018957 Zinc finger, C3HC4 RING-type	8.64	2.94	2.93	0.000534758	4.56	2.94	1.55	0.660652
Solyc02g089630.2.1	Proline dehydrogenase (AHRD V1 **** A1E289_ACTDE); contains Interpro domain(s) IPR015659 Proline oxidase	91.11	0.4	225.89	1.79911e-09	0.77	0.4	1.91	1		[27]
Solyc02g089720.1.1	Endo-beta-1 3-glucanase (AHRD V1 ***- B5THH0_PNECA); contains Interpro domain(s) IPR005200 Glycoside hydrolase, family 81	13.09	2.59	5.05	0.00456961	3.94	2.59	1.52	0.671534
Solyc02g089730.1.1	Endo-1 3-beta-glucanase (AHRD V1 ***- C5FLR9_NANOT); contains Interpro domain(s) IPR005200 Glycoside hydrolase, family 81	4.49	0.5	9.04	4.69123e-08	1.99	0.5	4	0.224294
Solyc02g089900.1.1	Receptor-like kinase (AHRD V1 *-*- A7VM35_MARPO); contains Interpro domain(s) IPR002290 Serine/threonine protein kinase	28.03	5.23	5.36	7.92409e-08	14.14	5.23	2.7	0.198915
Solyc02g089920.1.1	Receptor-like protein kinase At3g21340 (AHRD V1 *-*- RLK6_ARATH); contains Interpro domain(s) IPR002290 Serine/threonine protein kinase	8.28	0.07	124.25	2.36228e-27	0.16	0.07	2.4	1
Solyc02g089990.1.1	TMV response-related protein (AHRD V1 *--- B6UG28_MAIZE)	24.5	5.87	4.17	0.000351507	7.39	5.87	1.26	1
Solyc02g090000.2.1	UPF0497 membrane protein At3g50810 (AHRD V1 ***- U497K_ARATH); contains Interpro domain(s) IPR006702 Uncharacterised protein family UPF0497, trans-membrane plant	11.35	4.17	2.72	0.00134462	6.05	4.17	1.45	0.828182
Solyc02g090110.2.1	Receptor-like kinase (AHRD V1 *-** A7VM25_MARPO); contains Interpro domain(s) IPR002290 Serine/threonine protein kinase	11.89	3.38	3.52	4.06753e-07	9.85	3.38	2.92	0.0753686
Solyc02g090180.2.1	Oligopeptidase (Protease II) (AHRD V1 **-- A6EDE8_9SPHI); contains Interpro domain(s) IPR002470 Peptidase S9A, prolyl oligopeptidase	3.27	0.93	3.5	0.00525304	1.43	0.93	1.53	0.935748
Solyc02g090200.2.1	Cell division cycle associated 7 (AHRD V1 *-*- Q5M7M4_XENTR); contains Interpro domain(s) IPR018866 Cell division cycle-associated protein	6.6	2.64	2.5	0.00167987	3.82	2.64	1.45	0.696822
Solyc02g090310.1.1	Dof zinc finger protein 4 (AHRD V1 *-*- A5HWF3_HORVD); contains Interpro domain(s) IPR003851 Zinc finger, Dof-type	15.47	3.45	4.49	0.0119467	3.46	3.45	1	1
Solyc02g090410.2.1	LOB domain family protein (AHRD V1 ***- D7LG10_ARALY); contains Interpro domain(s) IPR004883 Lateral organ boundaries, LOB	4.72	0.66	7.19	1.91167e-05	1.21	0.66	1.84	0.980032
Solyc02g090440.2.1	Unknown Protein (AHRD V1)	5.62	1.19	4.74	0.0493626	1.6	1.19	1.35	1
Solyc02g090740.2.1	Multidrug resistance protein mdtK (AHRD V1 *-*- MDTK_PHOLL); contains Interpro domain(s) IPR002528 Multi antimicrobial extrusion protein MatE	6.72	2.52	2.66	0.00229257	3.07	2.52	1.22	0.978468
Solyc02g090820.2.1	Heat stress transcription factor (AHRD V1 **** D4QAU8_CARPA); contains Interpro domain(s) IPR000232 Heat shock factor (HSF)-type, DNA-binding	58.75	21.48	2.74	1.38396e-05	35.39	21.48	1.65	0.737194
Solyc02g090970.1.1	Serine/threonine-protein kinase 24 (AHRD V1 **** STK24_MOUSE); contains Interpro domain(s) IPR002290 Serine/threonine protein kinase	21.03	3.73	5.64	0.0396123	4.98	3.73	1.34	1
Solyc02g091000.2.1	Harpin-induced protein (AHRD V1 ***- B6TDG9_MAIZE); contains Interpro domain(s) IPR010847 Harpin-induced 1	3.28	1.02	3.21	0.00651502	0.97	1.02	0.95	1
Solyc02g091070.2.1	Multidrug resistance protein mdtK (AHRD V1 *-*- MDTK_EDWI9); contains Interpro domain(s) IPR015521 MATE family transporter related protein	10.32	0.27	38.71	2.76316e-24	1.14	0.27	4.29	0.137411
Solyc02g091100.2.1	Oxalyl-CoA decarboxylase (AHRD V1 **-- D5PWM9_COREQ); contains Interpro domain(s) IPR012001 Thiamine pyrophosphate enzyme, N-terminal TPP binding region	173.25	16.5	10.5	2.13027e-14	29.3	16.5	1.78	0.692244
Solyc02g091110.2.1	Histone chaperone ASF1-like protein (AHRD V1 **** D0NV04_PHYIN); contains Interpro domain(s) IPR006818 Histone chaperone, ASF1-like	13.41	4.14	3.24	8.713e-05	5.16	4.14	1.25	0.983492
Solyc02g091190.2.1	Methyltransferase-like protein 10 (AHRD V1 **-* B5XB96_SALSA); contains Interpro domain(s) IPR013217 Methyltransferase type 12	43.69	18.05	2.42	0.000234861	29.88	18.05	1.65	0.128745
Solyc02g091210.1.1	Eukaryotic translation initiation factor 5 (AHRD V1 ***- B6T7C2_MAIZE); contains Interpro domain(s) IPR002735 Translation initiation factor IF2/IF5	48.89	20.04	2.44	0.0001979	25.07	20.04	1.25	0.953058		[12]
Solyc02g091250.1.1	Predicted by genscan and genefinder (AHRD V1 ***- Q9ZU37_ARATH)	30.42	6.32	4.81	1.23703e-06	10.72	6.32	1.7	0.979984
Solyc02g091500.1.1	Calmodulin (AHRD V1 ***- B6TGU5_MAIZE); contains Interpro domain(s) IPR011992 EF-Hand type	14.14	6.23	2.27	0.0240294	10.65	6.23	1.71	0.482618
Solyc02g091510.2.1	GDP-L-galactose phosphorylase 2	47.7	16.73	2.85	2.39009e-06	24.87	16.73	1.49	0.407999
Solyc02g091660.2.1	DNA-binding bromodomain-containing protein (AHRD V1 *--* D7KG11_ARALY); contains Interpro domain(s) IPR001487 Bromodomain	26.66	5.61	4.75	3.28424e-12	4.27	5.61	0.76	0.468598
Solyc02g092000.2.1	Unknown Protein (AHRD V1)	25.55	11.69	2.19	0.00311974	17.89	11.69	1.53	0.725165
Solyc02g092110.2.1	Phytosulfokines 3 (AHRD V1 ***- PSK3_ARATH); contains Interpro domain(s) IPR009438 Phytosulfokine	756.04	24.03	31.46	4.7481e-17	56.86	24.03	2.37	0.581829
Solyc02g092120.2.1	Phytosulfokines 3 (AHRD V1 ***- PSK3_ARATH); contains Interpro domain(s) IPR009438 Phytosulfokine	450.5	2.5	180.2	7.56072e-23	21.24	2.5	8.49	0.141852
Solyc02g092140.1.1	Phloem protein (Fragment) (AHRD V1 *--- C6FDA1_PSEMZ)	9.09	4.44	2.05	0.0326482	6.54	4.44	1.47	0.643789
Solyc02g092210.1.1	Alpha-6-galactosyltransferase (AHRD V1 **-- Q5TIN2_SOLTU); contains Interpro domain(s) IPR008630 Galactosyl transferase	13.15	6	2.19	0.00634586	6.89	6	1.15	1
Solyc02g092230.2.1	Adiponectin receptor 2 (AHRD V1 *-** Q5TYU5_DANRE); contains Interpro domain(s) IPR004254 Hly-III related	9.18	3.41	2.69	0.000515092	5.29	3.41	1.55	0.503647		[84]
Solyc02g092300.1.1	50S ribosomal protein L12-2 (AHRD V1 ***- B6SHT7_MAIZE); contains Interpro domain(s) IPR015608 Ribosomal protein L12, chloroplast	25.82	8.92	2.89	0.000480323	15.3	8.92	1.71	0.451803
Solyc02g092460.2.1	Speckle-type POZ protein (AHRD V1 *--- B5X432_SALSA); contains Interpro domain(s) IPR000197 Zinc finger, TAZ-type	7.05	0.58	12.08	0.00512336	1.63	0.58	2.8	0.873313
Solyc02g092580.2.1	Peroxidase (AHRD V1 **** A0S5Z4_SESIN); contains Interpro domain(s) IPR002016 Haem peroxidase, plant/fungal/bacterial	130.16	44.31	2.94	0.00740814	48.14	44.31	1.09	1		[28, 63, 157]
Solyc02g092750.2.1	Phosphatase 2C family protein (AHRD V1 ***- D7MFT9_ARALY); contains Interpro domain(s) IPR015655 Protein phosphatase 2C	16.05	4.47	3.59	7.38735e-07	7.66	4.47	1.71	0.606359
Solyc02g092760.2.1	Hydrolase alpha/beta fold family protein expressed (AHRD V1 **-* Q10J20_ORYSJ); contains Interpro domain(s) IPR000073 Alpha/beta hydrolase fold-1	7.75	2.1	3.69	0.0118886	2.23	2.1	1.06	1
Solyc02g092890.1.1	Unknown Protein (AHRD V1)	5.32	0.15	35.49	0.00061375	2.18	0.15	14.56	0.323985
Solyc02g092910.2.1	Chromatin modification-related protein EAF3 (AHRD V1 **-- B6TDE5_MAIZE); contains Interpro domain(s) IPR017398 Histone H4 acetyltransferase, NuA4 complex, Eaf3/MRG15 subunit	22	8.71	2.52	0.000465335	11.91	8.71	1.37	0.806082
Solyc02g092990.1.1	SCF E3 ubiquitin ligase complex F-box protein grrA (AHRD V1 *-** C9SVX6_VERA1); contains Interpro domain(s) IPR001810 Cyclin-like F-box	44.98	6.99	6.43	6.4688e-06	14.18	6.99	2.03	0.438345		[131]
Solyc02g093020.2.1	Os06g0524700 protein (Fragment) (AHRD V1 ***- Q0DBU9_ORYSJ); contains Interpro domain(s) IPR004158 Protein of unknown function DUF247, plant	28.8	5.58	5.16	1.2091e-11	9.46	5.58	1.69	0.594205
Solyc02g093050.2.1	WRKY transcription factor 26 (AHRD V1 ***- C9DI15_9ROSI); contains Interpro domain(s) IPR003657 DNA-binding WRKY	70.42	5.86	12.02	2.75296e-08	25.03	5.86	4.27	0.0833157		[24, 158]
Solyc02g093110.2.1	Ubiquitin-conjugating enzyme E2 I (AHRD V1 ***- B6U359_MAIZE); contains Interpro domain(s) IPR000608 Ubiquitin-conjugating enzyme, E2	233.94	99.15	2.36	0.000184558	144.77	99.15	1.46	0.415079
Solyc02g093150.2.1	AP2-like ethylene-responsive transcription factor At1g16060 (AHRD V1 *-*- AP2L1_ARATH); contains Interpro domain(s) IPR001471 Pathogenesis-related transcriptional factor and ERF, DNA-binding	7.62	3.81	2	0.0220994	3.83	3.81	1	1	Yes
Solyc02g093240.1.1	Caffeoyl-CoA-O-methyltransferase (AHRD V1 ***- Q6J524_BROPA); contains Interpro domain(s) IPR002935 O-methyltransferase, family 3	8.73	0.31	28.16	0.000140911	3.66	0.31	11.8	0.274038
Solyc02g093310.2.1	MAP-like protein kinase (AHRD V1 **-- O23190_ARATH); contains Interpro domain(s) IPR017946 PLC-like phosphodiesterase, TIM beta/alpha-barrel domain	8.41	1.33	6.31	0.000142888	2.3	1.33	1.73	0.749876
Solyc02g093340.2.1	Heterogeneous nuclear ribonucleoprotein A3 (AHRD V1 *--- B6TGB9_MAIZE); contains Interpro domain(s) IPR012677 Nucleotide-binding, alpha-beta plait	59.3	28.77	2.06	0.00353961	38.78	28.77	1.35	0.762335		[33]
Solyc02g093390.2.1	Ribosomal RNA-processing protein (AHRD V1 ***- B6K4Z8_SCHJY); contains Interpro domain(s) IPR007823 Methyltransferase-related	9.28	4.08	2.27	0.00980663	6.04	4.08	1.48	0.737194
Solyc02g093420.2.1	NAC domain class transcription factor (AHRD V1 *-** D9ZJ99_MALDO); contains Interpro domain(s) IPR003441 No apical meristem (NAM) protein	6.66	1.28	5.19	2.26466e-07	2.67	1.28	2.08	0.422456
Solyc02g093480.2.1	Lysine ketoglutarate reductase trans-splicing related 1 (AHRD V1 ***- B6TPP1_MAIZE); contains Interpro domain(s) IPR007877 Protein of unknown function DUF707	6.98	0.25	27.55	2.76549e-14	2.38	0.25	9.38	0.105406
Solyc02g093580.2.1	Pectate lyase (AHRD V1 **** Q9M505_VITVI); contains Interpro domain(s) IPR002022 Pectate lyase/Amb allergen	4.22	0.77	5.46	8.53926e-06	0.87	0.77	1.12	1
Solyc02g093700.2.1	Cystine transporter Cystinosin (AHRD V1 *-** Q2URL9_ASPOR); contains Interpro domain(s) IPR005282 Lysosomal cystine transporter	3.15	0.43	7.28	0.000117921	1.6	0.43	3.68	0.230575
Solyc02g093750.2.1	Ring zinc finger protein (Fragment) (AHRD V1 *--- A6MH00_LILLO); contains Interpro domain(s) IPR008166 Protein of unknown function DUF23	3.65	0.59	6.18	3.62065e-07	2.22	0.59	3.77	0.0169904
Solyc02g093860.2.1	Histidine amino acid transporter (AHRD V1 **** Q85V22_ORYSI); contains Interpro domain(s) IPR013057 Amino acid transporter, transmembrane	192.18	12.39	15.51	7.34424e-20	58.5	12.39	4.72	0.353232		[12]
Solyc02g093870.2.1	Histidine amino acid transporter (AHRD V1 *-** Q85V22_ORYSI); contains Interpro domain(s) IPR013057 Amino acid transporter, transmembrane	5.14	0.45	11.42	8.76307e-10	1.85	0.45	4.11	0.384005		[114]
Solyc02g093880.2.1	DNA-binding bromodomain-containing protein (AHRD V1 **-* D7MP02_ARALY); contains Interpro domain(s) IPR001487 Bromodomain	36.5	13.45	2.71	1.20735e-05	19.33	13.45	1.44	0.421788
Solyc02g094000.1.1	Calmodulin-like protein (AHRD V1 ***- Q0VJ70_DATME); contains Interpro domain(s) IPR011992 EF-Hand type	12.36	0.93	13.24	1.32055e-08	3.19	0.93	3.41	0.372188		[14]
Solyc02g094030.2.1	Unknown Protein (AHRD V1)	62.66	21.81	2.87	0.00827197	32.55	21.81	1.49	0.363152
Solyc02g094280.2.1	Oligopeptide transporter (Fragment) (AHRD V1 **** B0DAK3_LACBS); contains Interpro domain(s) IPR004813 Oligopeptide transporter OPT superfamily	67.41	29.15	2.31	0.00140355	34.44	29.15	1.18	1
Solyc02g094350.2.1	Membrane-anchored ubiquitin-fold protein 2 (AHRD V1 ***- D7M7C8_ARALY); contains Interpro domain(s) IPR017000 Membrane-anchored ubiquitin-fold protein, HCG-1	25.12	11.25	2.23	0.00321236	15.52	11.25	1.38	0.760836
Solyc02g094400.2.1	Glycerophosphodiester phosphodiesterase gde1 (AHRD V1 ***- B6JW52_SCHJY); contains Interpro domain(s) IPR004129 Glycerophosphoryl diester phosphodiesterase	43.52	8.77	4.96	0.0299189	11.48	8.77	1.31	1
Solyc02g094440.2.1	Translocon-associated protein subunit beta (AHRD V1 ***- C1C3L8_RANCA); contains Interpro domain(s) IPR008856 Translocon-associated beta	294.03	80.04	3.67	8.77397e-10	150.48	80.04	1.88	0.0875072
Solyc02g094830.2.1	Sucrose cleavage protein-like (AHRD V1 **-- B6TKT6_MAIZE); contains Interpro domain(s) IPR009737 Sucraseferredoxin-like	14.86	5.38	2.76	0.000673382	8.49	5.38	1.58	0.650233
Solyc03g005040.1.1	Calmodulin-like protein (AHRD V1 ***- Q0VJ70_DATME); contains Interpro domain(s) IPR011992 EF-Hand type	15.53	2.22	6.99	0.00255636	4.02	2.22	1.81	0.987895
Solyc03g005130.1.1	Receptor-like protein kinase (AHRD V1 ***- B6ST43_MAIZE); contains Interpro domain(s) IPR002290 Serine/threonine protein kinase	46.26	10.01	4.62	7.56583e-12	30.21	10.01	3.02	0.0669683
Solyc03g005300.2.1	ADP-ribosylation factor C1 (AHRD V1 ***- D7MXG7_ARALY); contains Interpro domain(s) IPR006688 ADP-ribosylation factor	61.17	21.67	2.82	3.4095e-05	33.54	21.67	1.55	0.363302		[1, 27, 53]
Solyc03g005690.2.1	Cysteine-rich repeat secretory protein 3 (AHRD V1 ***- CRR3_ARATH); contains Interpro domain(s) IPR002902 Protein of unknown function DUF26	11.64	4.9	2.37	0.00536884	8.53	4.9	1.74	0.355322
Solyc03g005700.1.1	Mitochondrial import receptor subunit TOM22 (AHRD V1 ***- B6U2X6_MAIZE)	63.37	13.06	4.85	2.91564e-09	29.18	13.06	2.23	0.749579
Solyc03g005980.2.1	Transmembrane water channel aquaporin Z (AHRD V1 **** Q3KGD7_PSEPF); contains Interpro domain(s) IPR012269 Aquaporin	7.43	0.11	67.58	0.025125	0.68	0.11	6.18	0.378877
Solyc03g005990.2.1	BES1/BZR1 homolog protein 4 (AHRD V1 **-- BEH4_ARATH); contains Interpro domain(s) IPR008540 BZR1, transcriptional repressor	15.16	6.67	2.27	0.00579964	8.07	6.67	1.21	1
Solyc03g006020.2.1	Ubiquitin domain containing 1 (AHRD V1 ***- B6T693_MAIZE)	19.48	5.67	3.44	2.9619e-06	8.78	5.67	1.55	0.538279
Solyc03g006060.2.1	Zinc finger family protein (Fragment) (AHRD V1 *--- D7M766_ARALY); contains Interpro domain(s) IPR011016 Zinc finger, RING-CH-type	12.77	5.62	2.27	0.00449556	8.72	5.62	1.55	0.552049
Solyc03g006310.2.1	Unknown Protein (AHRD V1)	12.19	5.84	2.09	0.0119206	8.31	5.84	1.42	0.904861
Solyc03g006320.1.1	Ethylene-responsive transcription factor 4 (AHRD V1 *-*- B6THY5_MAIZE); contains Interpro domain(s) IPR001471 Pathogenesis-related transcriptional factor and ERF, DNA-binding	10.5	2.05	5.13	5.93035e-06	3.78	2.05	1.85	0.664883
Solyc03g006500.2.1	Receptor-like protein kinase At3g21340 (AHRD V1 **** RLK6_ARATH); contains Interpro domain(s) IPR002290 Serine/threonine protein kinase	16.65	5.65	2.95	3.91996e-05	6.65	5.65	1.18	1
Solyc03g006510.2.1	Unknown Protein (AHRD V1); contains Interpro domain(s) IPR000996 Clathrin light chain	101.54	38.22	2.66	1.48914e-05	59.5	38.22	1.56	0.272123
Solyc03g006550.2.1	(-)-ent-kaurene synthase (AHRD V1 ***- D2X8G1_PICGL); contains Interpro domain(s) IPR005630 Terpene synthase, metal-binding domain	174.84	5.54	31.54	2.22645e-12	8.2	5.54	1.48	0.84869
Solyc03g006560.2.1	Lipase-like protein (AHRD V1 **-- Q9M3D1_ARATH)	35.6	11.54	3.08	1.70972e-05	16.36	11.54	1.42	0.644443
Solyc03g006570.2.1	DNA repair protein RAD5 (AHRD V1 *--- A8N3A4_COPC7); contains Interpro domain(s) IPR000330 SNF2-related	10.7	5.1	2.1	0.00368543	4.81	5.1	0.94	0.990437		[1]
Solyc03g006610.2.1	Arf-GAP with GTPase, ANK repeat and PH domain-containing protein 1 (AHRD V1 *--- AGAP1_XENLA); contains Interpro domain(s) IPR001164 Arf GTPase activating protein	14.76	1.67	8.84	2.09015e-08	2.36	1.67	1.42	0.905533
Solyc03g006660.2.1	Uncharacterized aarF domain-containing protein kinase 2 (AHRD V1 *--* ADCK2_HUMAN); contains Interpro domain(s) IPR004147 ABC-1	22.29	10.33	2.16	0.00179863	15.91	10.33	1.54	0.423382
Solyc03g006700.2.1	Peroxidase (AHRD V1 **** Q50LG4_TOBAC); contains Interpro domain(s) IPR002016 Haem peroxidase, plant/fungal/bacterial	15.38	0.32	47.58	2.5011e-07	0.92	0.32	2.85	0.537317
Solyc03g006820.2.1	Oxidoreductase 2OG-Fe(II) oxygenase family family (Fragment) (AHRD V1 **-- Q08MC8_STIAU); contains Interpro domain(s) IPR006620 Prolyl 4-hydroxylase, alpha subunit	18.4	8.43	2.18	0.00924738	9.74	8.43	1.16	1		[27]
Solyc03g006930.1.1	Catalytic/ protein phosphatase type 2C/ protein serine/threonine phosphatase (AHRD V1 **** B6TJ97_MAIZE); contains Interpro domain(s) IPR015655 Protein phosphatase 2C	3.24	0	324.33	0.00161139	0.21	0	21.33	0.995902
Solyc03g007040.2.1	Glutathione-regulated potassium-efflux system protein (AHRD V1 **** Q8PYD0_METMA); contains Interpro domain(s) IPR006153 Cation/H+ exchanger	11.33	4.94	2.29	0.00259416	5.96	4.94	1.21	0.95551		[1]
Solyc03g007170.2.1	FK506-binding protein 4 (EC 5.2.1.8)(Peptidyl-prolyl cis-trans isomerase)(PPIase)(Rotamase) (AHRD V1 *-** C8V696_EMENI); contains Interpro domain(s) IPR001179 Peptidyl-prolyl cis-trans isomerase, FKBP-type	29.27	10.35	2.83	0.00307726	13.91	10.35	1.34	1
Solyc03g007230.2.1	Protein phosphatase 2C (AHRD V1 ***- B1B5N6_PHYPA); contains Interpro domain(s) IPR015655 Protein phosphatase 2C	29.96	4.01	7.48	0.0050167	6.81	4.01	1.7	0.364996		[1, 159]
Solyc03g007240.2.1	Spermidine synthase 1 (AHRD V1 **** B6TA19_MAIZE); contains Interpro domain(s) IPR001045 Spermine synthase	109.9	33.31	3.3	2.27653e-05	37.22	33.31	1.12	1		[28, 160, 161]
Solyc03g007250.1.1	CNGC5-like protein (Fragment) (AHRD V1 *-*- A5X8E1_9FABA); contains Interpro domain(s) IPR000595 Cyclic nucleotide-binding	42.74	17.61	2.43	0.000554675	29.81	17.61	1.69	0.240021
Solyc03g007290.2.1	Trehalose 6-phosphate phosphatase (AHRD V1 **** D4QAK5_TOBAC); contains Interpro domain(s) IPR003337 Trehalose-phosphatase	3.34	0.47	7.05	1.58893e-05	4.61	0.47	9.73	0.117753
Solyc03g007430.2.1	Mitochondrial carrier family (AHRD V1 ***- C1E2Y0_9CHLO); contains Interpro domain(s) IPR001993 Mitochondrial substrate carrier	28.27	5.28	5.35	3.60396e-13	10.77	5.28	2.04	0.0571017
Solyc03g007460.1.1	Ethylene-responsive transcription factor 4 (AHRD V1 *-*- ERF4_TOBAC); contains Interpro domain(s) IPR001471 Pathogenesis-related transcriptional factor and ERF, DNA-binding	4.7	1	4.7	4.87549e-05	1.42	1	1.42	1	Yes
Solyc03g007530.2.1	Multidrug resistance protein ABC transporter family (AHRD V1 **-- B9GX56_POPTR); contains Interpro domain(s) IPR003439 ABC transporter-like	24.54	5.31	4.62	0.000671346	4.13	5.31	0.78	0.599836		[4]
Solyc03g007650.1.1	Chaperone protein dnaJ 3 (AHRD V1 ***- DNAJ3_ARATH); contains Interpro domain(s) IPR015609 Molecular chaperone, heat shock protein, Hsp40, DnaJ	19.05	6.42	2.97	0.000143471	11.71	6.42	1.82	0.272123
Solyc03g007740.2.1	Reticulon family protein (AHRD V1 ***- B2WS91_9BRAS); contains Interpro domain(s) IPR003388 Reticulon	177.34	77.91	2.28	0.000391195	121.87	77.91	1.56	0.269878
Solyc03g007770.2.1	C4-dicarboxylate transporter/malic acid transport family protein (AHRD V1 **** D7M2F7_ARALY); contains Interpro domain(s) IPR004695 C4-dicarboxylate transporter/malic acid transport protein	103.83	20.2	5.14	0.0026244	16.54	20.2	0.82	0.585383		[2]
Solyc03g007920.2.1	Glutamine cyclotransferase-like (AHRD V1 **** Q2V9A5_SOLTU); contains Interpro domain(s) IPR007788 Glutamine cyclotransferase	32.37	10.54	3.07	3.74492e-06	20.28	10.54	1.92	0.0929099
Solyc03g007930.2.1	Unknown Protein (AHRD V1)	3.26	0.86	3.81	0.0266408	0.32	0.86	0.37	0.788002
Solyc03g007960.2.1	Beta-carotene hydroxylase 2	4.96	1.15	4.33	8.35143e-05	0.81	1.15	0.7	0.79967		[9]
Solyc03g008000.1.1	Genomic DNA chromosome 5 BAC clone F6N7 (AHRD V1 ***- Q9LTG2_ARATH)	159.15	73.49	2.17	0.00156015	98.67	73.49	1.34	0.783866
Solyc03g013420.1.1	Unknown Protein (AHRD V1)	7.79	0.49	15.79	3.03953e-05	2.66	0.49	5.39	0.350918
Solyc03g013440.2.1	Amino acid transporter family protein (AHRD V1 **** D7LM67_ARALY); contains Interpro domain(s) IPR013057 Amino acid transporter, transmembrane	73.15	3.43	21.31	0.0101764	3.75	3.43	1.09	1
Solyc03g013610.1.1	Ribosomal protein L32 (Fragment) (AHRD V1 *-*- D2CZU0_9SOLA); contains Interpro domain(s) IPR002677 Ribosomal protein L32p	82.34	34.82	2.36	0.00466476	93.54	34.82	2.69	0.173242		[162]
Solyc03g019700.1.1	Os02g0508100 protein (Fragment) (AHRD V1 ***- Q0E0Z9_ORYSJ)	54.33	14.65	3.71	1.52068e-05	24.67	14.65	1.68	0.46728
Solyc03g019850.2.1	MAP kinase (AHRD V1 *-** D8SYB3_SELML); contains Interpro domain(s) IPR002290 Serine/threonine protein kinase	12.59	6.24	2.02	0.0124438	8.46	6.24	1.36	0.744788	Yes	[159]
Solyc03g019950.2.1	Genomic DNA chromosome 5 P1 clone MAC12 (AHRD V1 **-- Q9FFX3_ARATH); contains Interpro domain(s) IPR004328 BRO1	37.63	17.32	2.17	0.00167806	18.18	17.32	1.05	1
Solyc03g020010.1.1	Kunitz-type trypsin inhibitor alpha chain (AHRD V1 **** ID5A_PROJU); contains Interpro domain(s) IPR002160 Proteinase inhibitor I3, Kunitz legume	280.61	2.03	138.01	0.00890733	8.02	2.03	3.94	0.0536576		[4, 23, 163, 164]
Solyc03g025340.1.1	C2 domain-containing protein (AHRD V1 *--- Q5DVL6_HORVD); contains Interpro domain(s) IPR018029 C2 membrane targeting protein	98.79	30.75	3.21	1.35456e-07	52.82	30.75	1.72	0.0875072
Solyc03g025380.2.1	Peroxidase (AHRD V1 ***- Q58GF4_9ROSI); contains Interpro domain(s) IPR002016 Haem peroxidase, plant/fungal/bacterial	131.17	18.77	6.99	0.000738038	37.8	18.77	2.01	0.971295		[68, 165, 166]
Solyc03g025510.2.1	Calmodulin-binding heat shock protein (AHRD V1 **-* Q1RN86_GOSHI); contains Interpro domain(s) IPR002921 Lipase, class 3	14.37	6.49	2.21	0.0030639	10.76	6.49	1.66	0.294963
Solyc03g025520.2.1	60S ribosomal protein L36 (AHRD V1 ***- B9I1L9_POPTR); contains Interpro domain(s) IPR000509 Ribosomal protein L36e	262.78	119.59	2.2	0.000749822	211.99	119.59	1.77	0.0850569		[53]
Solyc03g025720.2.1	Long-chain-fatty-acid--CoA ligase (AHRD V1 **** C3JN12_RHOER); contains Interpro domain(s) IPR000873 AMP-dependent synthetase and ligase	9.49	2.06	4.61	0.00298696	3.75	2.06	1.82	0.266257		[167]
Solyc03g025740.2.1	CCHC zinc finger protein (AHRD V1 *--- Q9GRG8_9TRYP); contains Interpro domain(s) IPR013084 Zinc finger, CCHC retroviral-type	5.27	2.33	2.27	0.0312769	2.59	2.33	1.11	1
Solyc03g025930.2.1	F-box family protein (AHRD V1 ***- D7LS19_ARALY); contains Interpro domain(s) IPR001810 Cyclin-like F-box	4.21	1.55	2.72	0.0194147	2.59	1.55	1.67	0.660061
Solyc03g025940.1.1	F-box family protein (AHRD V1 ***- D7LS19_ARALY); contains Interpro domain(s) IPR001810 Cyclin-like F-box	10.6	2.74	3.87	1.27389e-05	5.27	2.74	1.92	0.317394
Solyc03g026010.1.1	Transmembrane protein 161B (AHRD V1 *-*- T161B_MOUSE)	18.08	8.91	2.03	0.0119445	10.17	8.91	1.14	1		[1]
Solyc03g026060.2.1	Ankyrin repeat-rich protein (AHRD V1 **-- C7EC57_NICBE); contains Interpro domain(s) IPR002110 Ankyrin	17.26	5.73	3.01	6.07177e-06	9.59	5.73	1.67	0.532912
Solyc03g026230.1.1	Multidrug resistance protein mdtK (AHRD V1 *-*- MDTK_ENT38); contains Interpro domain(s) IPR002528 Multi antimicrobial extrusion protein MatE	28.26	2.5	11.29	0.00012388	3.26	2.5	1.3	1
Solyc03g026290.2.1	Post-GPI attachment to proteins factor 3 (AHRD V1 **-- PGAP3_XENTR); contains Interpro domain(s) IPR007217 Per1-like	15	7.3	2.05	0.0138096	8.85	7.3	1.21	1
Solyc03g026340.2.1	Calcium dependent protein kinase 17 (AHRD V1 *-** D8RHF3_SELML); contains Interpro domain(s) IPR002290 Serine/threonine protein kinase	27.43	8.99	3.05	7.29576e-07	16.27	8.99	1.81	0.068476
Solyc03g031440.2.1	Flavoprotein wrbA (AHRD V1 ***- B6U724_MAIZE)	5.85	2.01	2.91	0.0057078	3.65	2.01	1.81	0.519601
Solyc03g031600.2.1	Peroxisomal membrane protein PMP22 (AHRD V1 ***- B6TFH7_MAIZE); contains Interpro domain(s) IPR007248 Mpv17/PMP22	160.12	63.89	2.51	5.09025e-05	98.12	63.89	1.54	0.276359
Solyc03g031670.2.1	Calcium-dependent protein kinase (AHRD V1 **** Q8RW36_SOLLC); contains Interpro domain(s) IPR002290 Serine/threonine protein kinase	43.35	14.04	3.09	5.36613e-07	23.87	14.04	1.7	0.179865		[1, 9, 27]
Solyc03g031750.1.1	Vacuolar protein sorting-associated protein 28 family protein (AHRD V1 ***- D7MES4_ARALY); contains Interpro domain(s) IPR007143 Vacuolar protein sorting-associated, VPS28	53.86	14.44	3.73	0.00140845	18.17	14.44	1.26	0.986833
Solyc03g031800.2.1	Xyloglucan endotransglucosylase/hydrolase 1 (AHRD V1 **** C0IRG0_9ERIC); contains Interpro domain(s) IPR016455 Xyloglucan endotransglucosylase/hydrolase	17.27	3.44	5.02	0.000738038	2.8	3.44	0.81	0.805128
Solyc03g031830.1.1	Zinc finger family protein (AHRD V1 *-*- D7MVE2_ARALY); contains Interpro domain(s) IPR001841 Zinc finger, RING-type	15.24	1.66	9.16	1.31694e-09	5.33	1.66	3.21	0.0548494
Solyc03g031870.1.1	Acyl-CoA synthetase/AMP-acid ligase (AHRD V1 **** A4SMQ8_AERS4); contains Interpro domain(s) IPR000873 AMP-dependent synthetase and ligase	4.31	0.12	35.92	2.09244e-14	0.42	0.12	3.5	0.724329
Solyc03g031920.2.1	Yellow stripe-like protein 2.1 (Fragment) (AHRD V1 ***- B4ZYE4_BRAJU); contains Interpro domain(s) IPR004813 Oligopeptide transporter OPT superfamily	99.2	28.66	3.46	4.83155e-09	60.54	28.66	2.11	0.167659
Solyc03g032030.2.1	Mitochondrial phosphate carrier protein (AHRD V1 **** B9H646_POPTR); contains Interpro domain(s) IPR001993 Mitochondrial substrate carrier	7.05	2.26	3.12	0.000594751	2.68	2.26	1.19	1
Solyc03g032150.2.1	Serine/threonine kinase-like protein ABC1063 (AHRD V1 **** Q1KMP8_HORVD); contains Interpro domain(s) IPR002290 Serine/threonine protein kinase	28.06	6.9	4.07	3.79335e-09	10.59	6.9	1.54	0.937065		[33]
Solyc03g033340.2.1	Protein phosphatase 2C (AHRD V1 ***- B6SYG9_MAIZE); contains Interpro domain(s) IPR015655 Protein phosphatase 2C	26.88	10.39	2.59	8.59556e-05	18.37	10.39	1.77	0.12211
Solyc03g033460.2.1	Oligopeptide transporter 9 (AHRD V1 **** B6SVF4_MAIZE); contains Interpro domain(s) IPR004648 Tetrapeptide transporter, OPT1/isp4	7.14	3.49	2.04	0.0190517	5.41	3.49	1.55	0.540066
Solyc03g033500.2.1	Cold shock protein-1 (AHRD V1 *-*- Q8LPA7_WHEAT); contains Interpro domain(s) IPR002059 Cold-shock protein, DNA-binding	46.07	13.2	3.49	9.54438e-08	19.45	13.2	1.47	0.585383
Solyc03g033630.2.1	Zinc finger CCCH domain-containing protein 44 (AHRD V1 *--- C3H44_ARATH); contains Interpro domain(s) IPR011011 Zinc finger, FYVE/PHD-type	14.68	7.23	2.03	0.00570052	8.15	7.23	1.13	1
Solyc03g033750.1.1	BCS1 protein-like protein (AHRD V1 ***- Q8LBK2_ARATH)	3.91	0.19	20.56	0.00307909	1.27	0.19	6.68	0.897075
Solyc03g033770.1.1	BCS1 protein-like protein (AHRD V1 ***- Q8LBK2_ARATH)	5.97	1.12	5.33	0.0101764	4.4	1.12	3.93	0.642808
Solyc03g034020.2.1	U-box domain-containing protein 5 (AHRD V1 ***- D7MBG7_ARALY); contains Interpro domain(s) IPR003613 U box domain	15.91	2.89	5.5	8.61948e-13	7.5	2.89	2.59	0.0791911
Solyc03g034090.2.1	BAC19.4 (AHRD V1 ***- Q9FYX2_SOLLC); contains Interpro domain(s) IPR010608 Protein of unknown function DUF1195	5.21	1.91	2.73	0.00953999	3.04	1.91	1.59	0.700385
Solyc03g034180.2.1	14-3-3 protein beta/alpha-1 (AHRD V1 **-- 143B1_DANRE); contains Interpro domain(s) IPR000308 14-3-3 protein	67.48	20.92	3.23	2.64755e-07	36.71	20.92	1.75	0.0745801		[88, 151, 168]
Solyc03g034250.2.1	Similarity the predicted A. niger protein contains a neutral zinc metallopeptidases (AHRD V1 **-- A2QF33_ASPNC)	21.51	4.79	4.49	3.06088e-09	9.31	4.79	1.94	0.261476
Solyc03g034360.2.1	Unknown Protein (AHRD V1)	6.66	0.07	90.77	2.69673e-11	0.75	0.07	10.23	0.900199
Solyc03g034430.1.1	Eukaryotic translation initiation factor 5 (AHRD V1 ***- B6T7C2_MAIZE); contains Interpro domain(s) IPR002735 Translation initiation factor IF2/IF5	154.36	67.7	2.28	0.000386164	97.4	67.7	1.44	0.459497		[12]
Solyc03g043900.1.1	BZIP transcription factor family protein (AHRD V1 **-- D7LSY0_ARALY); contains Interpro domain(s) IPR011616 bZIP transcription factor, bZIP-1	5.59	0.3	18.84	3.98341e-07	0.49	0.3	1.64	1
Solyc03g044000.1.1	Ribosomal protein L26 (AHRD V1 ***- A8HMG7_CHLRE); contains Interpro domain(s) IPR005756 Ribosomal protein L26, eukaryotic/archaeal	400.06	185.5	2.16	0.00116622	338.36	185.5	1.82	0.0370966		[51]
Solyc03g044010.2.1	Mitochondrial porin (Voltage-dependent anion channel) outer membrane protein (AHRD V1 **** C4R1Z2_PICPG); contains Interpro domain(s) IPR001925 Porin, eukaryotic type	46.23	18.2	2.54	7.80578e-05	24.74	18.2	1.36	0.711914		[15]
Solyc03g044160.1.1	Pto-like, Serine/threonine kinase protein, resistance protein	18.9	5.31	3.56	4.0183e-08	8.2	5.31	1.54	0.469868
Solyc03g044260.2.1	Ubiquitin-conjugating enzyme E2 I (AHRD V1 ***- B6U359_MAIZE); contains Interpro domain(s) IPR000608 Ubiquitin-conjugating enzyme, E2	34.3	16.5	2.08	0.00560837	26.61	16.5	1.61	0.247382		[151, 169]
Solyc03g044660.2.1	Dihydrodipicolinate synthase 2 (AHRD V1 **** D7LCJ3_ARALY); contains Interpro domain(s) IPR005263 Dihydrodipicolinate synthase subfamily	26.12	11.34	2.3	0.00117559	15.97	11.34	1.41	0.894788
Solyc03g044830.2.1	Guanine nucleotide-binding protein G(I)/G(S)/G(T) subunit beta-2 (AHRD V1 *--* GBB2_RAT); contains Interpro domain(s) IPR020472 G-protein beta WD-40 repeat, region	3.69	0.13	28.38	1.58448e-05	0.51	0.13	3.95	0.489801
Solyc03g044900.2.1	Calmodulin-like protein 41 (AHRD V1 ***- B6T5H7_MAIZE); contains Interpro domain(s) IPR011992 EF-Hand type	26.07	5.03	5.18	1.04151e-10	6.92	5.03	1.38	0.731706
Solyc03g045110.2.1	40S ribosomal protein S5 (AHRD V1 ***- Q6RH11_CAPAN); contains Interpro domain(s) IPR005716 Ribosomal protein S7, eukaryotic/archaeal	124.07	35.38	3.51	6.1908e-08	92.99	35.38	2.63	0.0993925
Solyc03g058340.2.1	Unknown Protein (AHRD V1)	43.63	16.76	2.6	0.00145471	29.61	16.76	1.77	0.140054
Solyc03g058930.2.1	SPFH domain / Band 7 family protein (AHRD V1 **-- Q6L4B0_SOLDE)	12.72	5.29	2.41	0.010342	9.47	5.29	1.79	0.350918
Solyc03g058940.2.1	SPFH domain/band 7 family protein (AHRD V1 **-- A2TQX3_9FLAO); contains Interpro domain(s) IPR001107 Band 7 protein	10.26	3.9	2.63	0.0128723	4.94	3.9	1.27	0.992878		[9]
Solyc03g059490.1.1	Receptor like kinase, RLK	13.11	5.71	2.3	0.000823342	6.69	5.71	1.17	1		[1]
Solyc03g063600.2.1	Guanylate kinase (AHRD V1 **** Q9FVC6_TOBAC); contains Interpro domain(s) IPR017665 Guanylate kinase, sub-group	73.85	14.48	5.1	4.46396e-14	34.37	14.48	2.37	0.0694619
Solyc03g063750.2.1	Exostosin-like glycosyltransferase (AHRD V1 **-- A8J984_CHLRE); contains Interpro domain(s) IPR004263 Exostosin-like	9.17	4.55	2.01	0.00959826	5.84	4.55	1.28	0.944683
Solyc03g078050.1.1	Unknown Protein (AHRD V1); contains Interpro domain(s) IPR012876 Protein of unknown function DUF1677, plant	39.34	5.16	7.63	3.74115e-07	9.87	5.16	1.91	0.624562
Solyc03g078090.2.1	Pectinesterase family protein (AHRD V1 ***- D7MRW1_ARALY); contains Interpro domain(s) IPR000070 Pectinesterase, catalytic	5.97	2.71	2.2	0.0188327	1.77	2.71	0.65	0.292381
Solyc03g078110.1.1	Unknown Protein (AHRD V1)	4.48	0.39	11.58	0.00226565	0.79	0.39	2.03	1
Solyc03g078120.2.1	NAC-domain transcription factor (AHRD V1 **** D3WFN5_WHEAT); contains Interpro domain(s) IPR003441 No apical meristem (NAM) protein	10.98	4.33	2.54	0.00528889	5.44	4.33	1.26	0.983403
Solyc03g078360.1.1	Receptor-like protein kinase (AHRD V1 ***- Q39202_ARATH); contains Interpro domain(s) IPR002290 Serine/threonine protein kinase	7.01	1.95	3.6	3.6827e-06	4.02	1.95	2.06	0.461584
Solyc03g078490.2.1	UDP-glucuronosyltransferase (AHRD V1 **-* Q5UB81_ARATH); contains Interpro domain(s) IPR002213 UDP-glucuronosyl/UDP-glucosyltransferase	568.16	7.06	80.48	1.05663e-25	25.82	7.06	3.66	0.383484
Solyc03g078520.2.1	Receptor like kinase, RLK	42.66	15.39	2.77	9.24422e-06	23.98	15.39	1.56	0.358387		[1]
Solyc03g078630.2.1	Ubiquitin (AHRD V1 ***- Q00IB5_RANNI); contains Interpro domain(s) IPR019956 Ubiquitin subgroup	36.93	8.8	4.2	1.86e-09	22.02	8.8	2.5	0.372619
Solyc03g079850.2.1	Guanylyl cyclase (AHRD V1 **-- A0FK54_SOLLC); contains Interpro domain(s) IPR018616 Guanylyl cyclase	21.36	8.35	2.56	0.000413996	13.77	8.35	1.65	0.302091		[170]
Solyc03g079930.2.1	Mitochondrial glycoprotein family protein (AHRD V1 ***- D7LDS6_ARALY); contains Interpro domain(s) IPR003428 Mitochondrial glycoprotein	262.14	62.37	4.2	7.84873e-12	84.33	62.37	1.35	1
Solyc03g079980.1.1	DUF599 family protein (AHRD V1 ***- Q8T1D5_DICDI); contains Interpro domain(s) IPR006747 Protein of unknown function DUF599	9	0.59	15.26	1.40336e-10	0.68	0.59	1.15	1		[4]
Solyc03g080020.2.1	DUF895 domain membrane protein (AHRD V1 *-*- D4ALB1_ARTBC)	11.45	2.71	4.22	0.0016845	4.5	2.71	1.66	0.604843
Solyc03g080190.2.1	Flavanone 3-hydroxylase-like protein (AHRD V1 **-- Q9FLV0_ARATH); contains Interpro domain(s) IPR005123 Oxoglutarate and iron-dependent oxygenase	161.07	7.88	20.45	2.48662e-25	29.76	7.88	3.78	0.576756		[1, 171]
Solyc03g081310.2.1	Genomic DNA chromosome 5 TAC clone K18P6 (AHRD V1 ***- Q9FLV2_ARATH)	18.88	8.68	2.18	0.00375288	12.76	8.68	1.47	0.60866
Solyc03g082500.2.1	Calcium dependent protein kinase-like protein (AHRD V1 **** Q9FIM9_ARATH); contains Interpro domain(s) IPR002290 Serine/threonine protein kinase	30.6	11.78	2.6	5.2591e-05	18.29	11.78	1.55	0.52772		[1, 172]
Solyc03g082530.1.1	Auxin-responsive family protein (AHRD V1 ***- D7M515_ARALY); contains Interpro domain(s) IPR003676 Auxin responsive SAUR protein	26.22	2.27	11.55	9.66183e-06	5.26	2.27	2.32	0.460617
Solyc03g082550.2.1	Homeobox leucine zipper protein (AHRD V1 ***- B8YIB0_MIRJA); contains Interpro domain(s) IPR001356 Homeobox	3.78	1.12	3.37	0.00409079	2.06	1.12	1.84	0.55001
Solyc03g082570.2.1	Ubiquitin (AHRD V1 ***- C0SFI2_PARBP); contains Interpro domain(s) IPR019956 Ubiquitin subgroup	62.25	27.54	2.26	0.000613765	47.96	27.54	1.74	0.115088		[53, 173]
Solyc03g082600.2.1	Cytochrome b5 (AHRD V1 **** A5Z1Y7_MALDO); contains Interpro domain(s) IPR001199 Cytochrome b5	189.68	57.4	3.3	1.15091e-06	113.72	57.4	1.98	0.0146043
Solyc03g082620.2.1	Oligopeptide transporter (Fragment) (AHRD V1 **** B0DAK3_LACBS); contains Interpro domain(s) IPR004813 Oligopeptide transporter OPT superfamily	22.38	10.42	2.15	0.0181477	14.02	10.42	1.35	0.797716
Solyc03g082920.2.1	Heat shock protein (AHRD V1 ***- Q84KP8_CYAME); contains Interpro domain(s) IPR013126 Heat shock protein 70	344.22	54.7	6.29	4.29059e-06	131.47	54.7	2.4	0.68964		[28, 33, 174]
Solyc03g082940.2.1	Importin subunit beta (AHRD V1 ***- B0WBR4_CULQU); contains Interpro domain(s) IPR011989 Armadillo-like helical	36.66	16.21	2.26	0.000579657	18.52	16.21	1.14	1		[1, 9]
Solyc03g083290.2.1	40S ribosomal protein S12 (AHRD V1 ***- A9P9K3_POPTR); contains Interpro domain(s) IPR000530 Ribosomal protein S12e	41.67	19.24	2.17	0.00365599	30.45	19.24	1.58	0.445594		[9, 47, 82]
Solyc03g083390.2.1	Nuclear movement protein nudc (AHRD V1 *-*- Q17KI6_AEDAE); contains Interpro domain(s) IPR017447 CS	60.71	25.75	2.36	0.000269252	43.58	25.75	1.69	0.0907372
Solyc03g083400.2.1	CCT motif family protein (AHRD V1 ***- B6U5M8_MAIZE); contains Interpro domain(s) IPR010402 CCT domain	33.32	8.38	3.97	0.0418365	14.71	8.38	1.75	0.689177
Solyc03g083450.1.1	UPF0369 protein C6orf57 (AHRD V1 -*-- CF057_HUMAN); contains Interpro domain(s) IPR012875 Protein of unknown function DUF1674	32.46	15.8	2.05	0.0327335	22.78	15.8	1.44	0.734101
Solyc03g083460.2.1	RING finger protein (AHRD V1 *-*- C6EUD3_SOYBN); contains Interpro domain(s) IPR018957 Zinc finger, C3HC4 RING-type	29.09	3.72	7.82	1.07507e-17	9.4	3.72	2.53	0.411407
Solyc03g083470.2.1	Receptor like kinase, RLK	4.58	1.78	2.57	0.00793439	5	1.78	2.8	0.25966		[175]
Solyc03g083540.2.1	Methylosome subunit pICln (AHRD V1 ***- B4FU22_MAIZE); contains Interpro domain(s) IPR003521 Nucleotide-sensitive chloride conductance regulator	25.73	11.97	2.15	0.00493318	17.22	11.97	1.44	0.789251
Solyc03g083730.1.1	Pectinesterase (AHRD V1 ***- C0PST8_PICSI); contains Interpro domain(s) IPR006501 Pectinesterase inhibitor	240.35	74.89	3.21	0.0106954	89	74.89	1.19	1		[25, 51]
Solyc03g083900.2.1	Laccase-22 (AHRD V1 **-- LAC22_ORYSJ); contains Interpro domain(s) IPR001117 Multicopper oxidase, type 1	18.34	6.78	2.71	7.47837e-05	4.13	6.78	0.61	0.272123
Solyc03g093110.2.1	Xyloglucan endotransglucosylase/hydrolase 9 (AHRD V1 **** C0IRG8_9ERIC); contains Interpro domain(s) IPR016455 Xyloglucan endotransglucosylase/hydrolase	22.17	5.32	4.17	0.043223	3.41	5.32	0.64	0.852105
Solyc03g093120.2.1	Xyloglucan endotransglucosylase/hydrolase 9 (AHRD V1 **** C0IRG8_9ERIC); contains Interpro domain(s) IPR016455 Xyloglucan endotransglucosylase/hydrolase	26.27	6.17	4.26	0.047748	3.21	6.17	0.52	0.82652		[1]
Solyc03g093200.2.1	Os04g0461600 protein (Fragment) (AHRD V1 *-*- Q0JCM6_ORYSJ); contains Interpro domain(s) IPR006461 Protein of unknown function Cys-rich	31.34	10.05	3.12	5.31893e-06	14.47	10.05	1.44	0.752292		[1]
Solyc03g093430.2.1	Rho GTPase activating protein 1 (AHRD V1 *-** Q568D8_DANRE); contains Interpro domain(s) IPR000198 RhoGAP	16	7.2	2.22	0.00404066	9.88	7.2	1.37	0.639088
Solyc03g093520.2.1	Phosphofructokinase family protein (AHRD V1 ***- D7MV38_ARALY); contains Interpro domain(s) IPR012004 Pyrophosphate-dependent phosphofructokinase TP0108	26.74	11.97	2.23	0.00111572	16.67	11.97	1.39	0.57986
Solyc03g093880.2.1	UPF0406 protein C16orf57 homolog (AHRD V1 *-*- CP057_MOUSE); contains Interpro domain(s) IPR019146 Unidentified protein family UPF0406	13.14	5.86	2.24	0.00490117	8.37	5.86	1.43	0.744788
Solyc03g093930.2.1	Myb-related transcription factor (AHRD V1 **-* B2CZJ1_CAPAN); contains Interpro domain(s) IPR015495 Myb transcription factor	6.52	0	652.33	3.74446e-14	0.17	0	17.33	0.944795
Solyc03g094160.2.1	Metacaspase (AHRD V1 ***- A8NU42_COPC7); contains Interpro domain(s) IPR011600 Peptidase C14, caspase catalytic	14.38	3.58	4.02	1.25886e-07	8.06	3.58	2.25	0.0505824
Solyc03g095350.1.1	Unknown Protein (AHRD V1)	51.16	5.34	9.58	2.47216e-07	40.91	5.34	7.66	0.312229
Solyc03g095510.2.1	Protein kinase 2 (AHRD V1 ***- D3BIR2_POLPA); contains Interpro domain(s) IPR002290 Serine/threonine protein kinase	7.71	1.15	6.7	1.39789e-09	2.21	1.15	1.92	0.384636		[84]
Solyc03g095610.2.1	Unknown Protein (AHRD V1)	16.98	3.63	4.67	1.49772e-11	5.71	3.63	1.57	0.531965
Solyc03g095710.2.1	Alpha-amylase (AHRD V1 **** Q8LP27_IPONI); contains Interpro domain(s) IPR013775 Alpha-amylase, plant	12.24	4.38	2.79	0.00325115	5.09	4.38	1.16	1
Solyc03g095730.2.1	Ubiquinol-cytochrome c reductase complex protein (AHRD V1 ***- B6T3C5_MAIZE)	123.9	45.94	2.7	1.93322e-05	91.43	45.94	1.99	0.0229328
Solyc03g096390.2.1	Amino acid permease-like protein proline transporter-like protein (AHRD V1 **** Q9FJ34_ARATH); contains Interpro domain(s) IPR013057 Amino acid transporter, transmembrane	33.77	7.89	4.28	1.41624e-10	17.18	7.89	2.18	0.530111
Solyc03g096550.2.1	Wound/stress protein (AHRD V1 **-- Q672Q3_SOLLC); contains Interpro domain(s) IPR001024 Lipoxygenase, LH2	3.14	0.33	9.53	0.000149113	1.94	0.33	5.88	0.059758
Solyc03g096670.2.1	Integrin-linked kinase-associated serine/threonine phosphatase 2C (AHRD V1 *-** ILKAP_RAT); contains Interpro domain(s) IPR015655 Protein phosphatase 2C	33.18	2.23	14.88	5.35812e-05	2.13	2.23	0.96	0.994603
Solyc03g096880.2.1	Unknown Protein (AHRD V1); contains Interpro domain(s) IPR000313 PWWP	12.8	5.18	2.47	0.000392976	7.63	5.18	1.47	0.566178
Solyc03g096910.2.1	ADP-ribosylation factor (AHRD V1 ***- Q5FYS3_DAUCA); contains Interpro domain(s) IPR006688 ADP-ribosylation factor	42.4	13.27	3.2	1.99762e-05	26.93	13.27	2.03	0.0566573		[1]
Solyc03g096930.2.1	RING finger protein (AHRD V1 **-- Q4WCD2_ASPFU); contains Interpro domain(s) IPR018957 Zinc finger, C3HC4 RING-type	38.35	15.67	2.45	0.000164971	19.11	15.67	1.22	1
Solyc03g097020.2.1	26s protease regulatory subunit (AHRD V1 *--- C4M846_ENTHI); contains Interpro domain(s) IPR003959 ATPase, AAA-type, core	36.88	9.86	3.74	2.25609e-09	14.09	9.86	1.43	0.854818
Solyc03g097050.2.1	Cellulose synthase-like protein (AHRD V1 **** B9IPJ4_POPTR); contains Interpro domain(s) IPR005150 Cellulose synthase	7.69	2.51	3.07	1.30314e-05	2.42	2.51	0.97	1		[33]
Solyc03g097070.2.1	Vacuolar protein sorting-associated protein 27 (AHRD V1 *--- B2W9Q9_PYRTR); contains Interpro domain(s) IPR014645 Target of Myb protein 1	163.4	37.09	4.41	1.62469e-12	72.39	37.09	1.95	0.0270309
Solyc03g097110.2.1	RNA recognition motif-containing protein (AHRD V1 **-- D7M9G3_ARALY); contains Interpro domain(s) IPR001395 Aldo/keto reductase	58.24	15.5	3.76	2.1503e-06	26.76	15.5	1.73	0.149549		[22, 107, 139]
Solyc03g097120.2.1	Heat stress transcription factor A3 (AHRD V1 *-** D1M7W9_SOLLC); contains Interpro domain(s) IPR000232 Heat shock factor (HSF)-type, DNA-binding	14.15	6.88	2.06	0.00908274	7.73	6.88	1.12	1		[33]
Solyc03g097150.2.1	Inositol-tetrakisphosphate 1-kinase 1 (AHRD V1 **** B6TJ44_MAIZE); contains Interpro domain(s) IPR017427 Inositol-tetrakisphosphate 1-kinase	4.96	1.62	3.07	0.0303088	1.53	1.62	0.95	1
Solyc03g097180.2.1	(RAP Annotation release2) NERD domain containing protein (AHRD V1 ***- Q336N9_ORYSJ); contains Interpro domain(s) IPR011528 NERD	48.92	12.21	4.01	9.77343e-09	18.94	12.21	1.55	0.378075
Solyc03g097230.1.1	Protein containing AIG2-like domain (AHRD V1 *-*- D9PJU0_9ZZZZ); contains Interpro domain(s) IPR013024 Butirosin biosynthesis, BtrG-like	41.91	13.26	3.16	1.72876e-05	13.9	13.26	1.05	1
Solyc03g097270.2.1	Cysteine proteinase inhibitor (AHRD V1 **** Q5Y7Z8_PETHY); contains Interpro domain(s) IPR000010 Proteinase inhibitor I25, cystatin	305.06	124.89	2.44	0.000715756	191.32	124.89	1.53	0.296891		[164, 176, 177, 178, 179]
Solyc03g097490.2.1	Dek protein (AHRD V1 *-*- B6SWA1_MAIZE); contains Interpro domain(s) IPR014876 DEK, C-terminal	22.5	9.66	2.33	0.000564594	12.05	9.66	1.25	0.892302
Solyc03g097670.2.1	ATP binding protein (AHRD V1 **-- D7LS09_ARALY); contains Interpro domain(s) IPR003594 ATP-binding region, ATPase-like	34.01	12.27	2.77	0.00236619	10.76	12.27	0.88	0.672824
Solyc03g097680.2.1	Pyruvate dehydrogenase E1 component subunit beta (AHRD V1 **-* B6T6H3_MAIZE); contains Interpro domain(s) IPR005475 Transketolase, central region	120.42	46.07	2.61	1.87238e-05	70.34	46.07	1.53	0.394285		[12, 28]
Solyc03g097800.2.1	V-type proton ATPase subunit C (AHRD V1 ***- VATC_ARATH); contains Interpro domain(s) IPR004907 ATPase, V1 complex, subunit C	80.83	40.5	2	0.00782053	57.88	40.5	1.43	0.613665
Solyc03g097840.2.1	Mitochondrial phosphate carrier protein (AHRD V1 **** B9GFH9_POPTR); contains Interpro domain(s) IPR001993 Mitochondrial substrate carrier	260.28	5.11	50.94	2.35459e-07	57.52	5.11	11.26	0.0633705		[1, 28]
Solyc03g097980.2.1	Guanine nucleotide-binding protein alpha-1 subunit (AHRD V1 *-*- B6TWS6_MAIZE); contains Interpro domain(s) IPR001019 Guanine nucleotide binding protein (G-protein), alpha subunit	8.92	2.94	3.04	2.04691e-05	3.46	2.94	1.18	1
Solyc03g098050.2.1	Calmodulin 3 protein (AHRD V1 **** Q712P2_CAPAN); contains Interpro domain(s) IPR011992 EF-Hand type	176.19	67.82	2.6	2.25875e-05	128.05	67.82	1.89	0.0345734		[1, 180]
Solyc03g098100.2.1	Reductase 2 (AHRD V1 ***- Q6TY50_HYDMC); contains Interpro domain(s) IPR020471 Aldo/keto reductase subgroup	207.06	1.77	117.2	2.54983e-07	4.58	1.77	2.59	0.956091
Solyc03g098130.2.1	Unknown Protein (AHRD V1)	37.7	12.97	2.91	1.37776e-05	22.65	12.97	1.75	0.129286
Solyc03g098660.2.1	FIP1 (AHRD V1 **-- B6TFD3_MAIZE); contains Interpro domain(s) IPR004182 GRAM	31.52	8.89	3.55	0.00103023	26.76	8.89	3.01	0.126608		[14]
Solyc03g098740.1.1	Kunitz trypsin inhibitor (AHRD V1 **** B8Y888_TOBAC); contains Interpro domain(s) IPR011065 Kunitz inhibitor ST1-like	388.1	6.19	62.73	7.20015e-07	29.61	6.19	4.79	0.247859		[4]
Solyc03g111170.2.1	4-coumarate-coa ligase (AHRD V1 **** B9I3N1_POPTR); contains Interpro domain(s) IPR000873 AMP-dependent synthetase and ligase	51.91	15.4	3.37	0.00979823	21.65	15.4	1.41	0.641678
Solyc03g111200.2.1	Adenylate kinase (AHRD V1 ***- D7MQ61_ARALY); contains Interpro domain(s) IPR006259 Adenylate kinase, subfamily	67.66	30.19	2.24	0.000765765	50.58	30.19	1.68	0.148911		[1, 27]
Solyc03g111340.2.1	Ubiquitin-like modifier-activating enzyme 5 (AHRD V1 **-* D3PG49_9MAXI); contains Interpro domain(s) IPR009036 Molybdenum cofactor biosynthesis, MoeB	32.83	15.64	2.1	0.00289642	23.79	15.64	1.52	0.361496		[12]
Solyc03g111370.2.1	Zinc finger protein (AHRD V1 ***- B6STE4_MAIZE); contains Interpro domain(s) IPR007087 Zinc finger, C2H2-type	30.95	12.33	2.51	0.000270683	20.3	12.33	1.65	0.240541
Solyc03g111620.1.1	Os08g0119500 protein (Fragment) (AHRD V1 *-*- Q0J8C9_ORYSJ); contains Interpro domain(s) IPR013216 Methyltransferase type 11	14.1	6.07	2.32	0.00950488	5.91	6.07	0.97	1		[1]
Solyc03g111630.2.1	Programmed cell death 4a (AHRD V1 *--- D3TLD2_GLOMM); contains Interpro domain(s) IPR003891 Initiation factor eIF-4 gamma, MA3	5.92	2.55	2.32	0.00751097	3.07	2.55	1.2	1		[1]
Solyc03g111720.2.1	Peptide methionine sulfoxide reductase msrA (AHRD V1 **** D7E9W5_METEZ); contains Interpro domain(s) IPR002569 Methionine sulphoxide reductase A	371.48	27.1	13.71	3.12083e-06	41.5	27.1	1.53	0.330584
Solyc03g111800.2.1	Receptor like kinase, RLK	152.32	14.81	10.29	4.25535e-29	42.22	14.81	2.85	0.16904
Solyc03g112080.1.1	Manganese-dependent ADP-ribose/CDP-alcohol diphosphatase (AHRD V1 **-- ADPRM_BOVIN); contains Interpro domain(s) IPR004843 Metallophosphoesterase	19.9	6.82	2.92	0.000744517	9.82	6.82	1.44	0.756653
Solyc03g112140.2.1	Serine/threonine protein kinase (AHRD V1 *-** D0NNA3_PHYIN); contains Interpro domain(s) IPR002290 Serine/threonine protein kinase	6.65	2.52	2.64	0.000878078	3.57	2.52	1.42	0.919066
Solyc03g112300.2.1	Os11g0444900 protein (Fragment) (AHRD V1 ***- Q0ISX9_ORYSJ); contains Interpro domain(s) IPR000270 Octicosapeptide/Phox/Bem1p	23.31	6.69	3.48	0.00014928	17.17	6.69	2.57	0.438548
Solyc03g112330.2.1	U-box domain-containing protein 33 (AHRD V1 ***- PUB33_ARATH); contains Interpro domain(s) IPR006016 UspA	29.88	11.34	2.63	0.000144499	19.05	11.34	1.68	0.211006
Solyc03g112340.1.1	Ring H2 finger protein (AHRD V1 *-*- D9ZHD8_HYPPE); contains Interpro domain(s) IPR018957 Zinc finger, C3HC4 RING-type	12.01	4.85	2.48	0.0167269	14.6	4.85	3.01	0.554239		[2]
Solyc03g112380.1.1	Armadillo/beta-catenin repeat family protein (AHRD V1 ***- D7LR71_ARALY)	60.3	12.85	4.69	9.74941e-08	28.17	12.85	2.19	0.142197
Solyc03g112720.2.1	Ubiquitin-conjugating enzyme E2 I (AHRD V1 ***- B6U359_MAIZE); contains Interpro domain(s) IPR000608 Ubiquitin-conjugating enzyme, E2	10	3.99	2.51	0.00987171	7.81	3.99	1.96	0.475233
Solyc03g112770.2.1	Cytoplasmic glutaredoxin thioltransferase glutathione-dependent disulfide oxidoreductase (AHRD V1 **** C4R934_PICPG); contains Interpro domain(s) IPR011899 Glutaredoxin, eukaryotic and viruses	34.79	15.42	2.26	0.00185974	26.22	15.42	1.7	0.187456		[4]
Solyc03g112860.2.1	S-ribonuclease binding protein SBP1 (Fragment) (AHRD V1 **-- Q9M5Q3_PETHY)	14.4	6.48	2.22	0.00764274	10.01	6.48	1.54	0.542129
Solyc03g112960.1.1	Pectinesterase (AHRD V1 ***- B9GXZ7_POPTR)	15.58	4.57	3.41	3.27889e-05	9.87	4.57	2.16	0.177234
Solyc03g113040.2.1	ATP-binding cassette (ABC) transporter 17 (AHRD V1 ***- Q4H493_RAT); contains Interpro domain(s) IPR003439 ABC transporter-like	11.38	4.06	2.8	4.62446e-05	3.59	4.06	0.88	0.786204
Solyc03g113070.2.1	ATP-binding cassette (ABC) transporter 17 (AHRD V1 *-*- Q4H493_RAT)	5.17	1.35	3.84	3.77779e-05	1.22	1.35	0.9	1
Solyc03g113080.2.1	ATP-binding cassette transporter (AHRD V1 ***- D8RFW2_SELML); contains Interpro domain(s) IPR003439 ABC transporter-like	12.67	1.93	6.56	2.91088e-11	3.23	1.93	1.67	0.627286		[1]
Solyc03g113220.2.1	SPFH domain/band 7 family protein (AHRD V1 **-- D7VZN9_9FLAO); contains Interpro domain(s) IPR001107 Band 7 protein	128.22	36.88	3.48	5.75385e-09	52.68	36.88	1.43	0.545663		[181, 182, 183]
Solyc03g113270.2.1	Homeobox-leucine zipper-like protein (AHRD V1 *-*- Q3HRT1_PICGL); contains Interpro domain(s) IPR001356 Homeobox IPR017970 Homeobox, conserved site	95.79	29.52	3.25	0.0035344	50.99	29.52	1.73	0.0664423		[184]
Solyc03g113380.2.1	Pentatricopeptide repeat-containing protein (AHRD V1 ***- D7KS48_ARALY); contains Interpro domain(s) IPR002625 Smr protein/MutS2 C-terminal	17.88	7.27	2.46	0.000161446	10.82	7.27	1.49	0.435888
Solyc03g113480.1.1	Unknown Protein (AHRD V1)	13.72	0.86	15.95	2.19405e-12	1.57	0.86	1.83	0.981341
Solyc03g113520.2.1	Beta-1 3-galactosyltransferase-like protein (AHRD V1 ***- D8RWA4_SELML); contains Interpro domain(s) IPR002659 Glycosyl transferase, family 31	3.63	1.62	2.23	0.029991	2.35	1.62	1.45	0.898136
Solyc03g113900.2.1	Alpha mannosidase-like protein (AHRD V1 **** B0CY43_LACBS); contains Interpro domain(s) IPR001382 Glycoside hydrolase, family 47	8.86	3.86	2.3	0.0035387	5.16	3.86	1.34	0.924444
Solyc03g114000.2.1	LIM domain protein (AHRD V1 **-- Q306K1_BRANA); contains Interpro domain(s) IPR001781 Zinc finger, LIM-type	15.07	2.48	6.08	2.60422e-06	5.78	2.48	2.33	0.870492		[139]
Solyc03g114020.2.1	Genomic DNA chromosome 5 P1 clone MQB2 (AHRD V1 **-- Q9FM06_ARATH)	35.3	16.58	2.13	0.046985	16.57	16.58	1	1
Solyc03g114100.1.1	AT3g15630/MSJ11_3 (AHRD V1 ***- Q9LW16_ARATH)	166.46	53.48	3.11	0.020342	118.12	53.48	2.21	0.513626
Solyc03g114210.2.1	Protein kinase (AHRD V1 **** Q9FGB1_ARATH); contains Interpro domain(s) IPR015783 ATMRK serine/threonine protein kinase-like	67.67	14.73	4.59	2.29439e-08	30.71	14.73	2.09	0.448577
Solyc03g114230.1.1	BHLH transcription factor (AHRD V1 **** A9JX09_ORYSJ); contains Interpro domain(s) IPR011598 Helix-loop-helix DNA-binding	71.59	0.33	214.78	1.46161e-29	4.52	0.33	13.55	0.27521
Solyc03g114590.2.1	Serine/threonine protein kinase (AHRD V1 **** Q8L9Q3_ARATH); contains Interpro domain(s) IPR002290 Serine/threonine protein kinase	26.44	4.99	5.3	6.98644e-08	9.16	4.99	1.84	0.19783		[1, 9]
Solyc03g114600.2.1	LAG1 longevity assurance homolog 2 (AHRD V1 **-- C1BLI2_OSMMO); contains Interpro domain(s) IPR006634 TRAM, LAG1 and CLN8 homology	6.91	1.57	4.41	0.0204054	3.5	1.57	2.24	0.258202		[185, 186]
Solyc03g114710.2.1	Glucosyltransferase (AHRD V1 **** B5MGN9_PHYAM); contains Interpro domain(s) IPR002213 UDP-glucuronosyl/UDP-glucosyltransferase	8.64	3.25	2.66	0.000787877	4.77	3.25	1.47	0.751781
Solyc03g114740.2.1	BSD domain containing protein (AHRD V1 ***- B4FWY5_MAIZE); contains Interpro domain(s) IPR005607 BSD	8.5	3.39	2.51	0.0082542	4.96	3.39	1.46	0.872123
Solyc03g114810.2.1	Glycosyltransferase (AHRD V1 ***- B9N4D7_POPTR); contains Interpro domain(s) IPR002495 Glycosyl transferase, family 8	22.51	8.3	2.71	2.48722e-05	13.6	8.3	1.64	0.308248
Solyc03g114950.2.1	Lipid a export ATP-binding/permease protein msba (AHRD V1 ***- Q17P67_AEDAE); contains Interpro domain(s) IPR001140 ABC transporter, transmembrane region	263.49	45.26	5.82	4.44744e-07	67.33	45.26	1.49	0.331983		[28]
Solyc03g115060.2.1	Unknown Protein (AHRD V1)	11.65	2.34	4.98	4.34144e-06	3.82	2.34	1.63	0.585383
Solyc03g115070.1.1	Exocyst complex component 7 (AHRD V1 *--- EXOC7_DROME); contains Interpro domain(s) IPR004140 Exo70 exocyst complex subunit	6.64	2.16	3.08	0.000150237	2.14	2.16	0.99	1
Solyc03g115460.1.1	Unknown Protein (AHRD V1)	48.13	14.56	3.31	1.42877e-05	24.02	14.56	1.65	0.346635
Solyc03g115610.2.1	Receptor like kinase, RLK	10.21	1.55	6.6	1.17888e-05	5.72	1.55	3.7	0.143467
Solyc03g115660.2.1	Cell division protein kinase 12 (AHRD V1 *-** CDK12_HUMAN); contains Interpro domain(s) IPR002290 Serine/threonine protein kinase	7.26	2.1	3.45	8.69304e-06	2.35	2.1	1.12	1
Solyc03g115700.2.1	5&apos-AMP-activated protein kinase alpha-2 catalytic subunit (AHRD V1 **** Q2LAI0_CHICK); contains Interpro domain(s) IPR002290 Serine/threonine protein kinase	41.26	18.9	2.18	0.0395777	27.89	18.9	1.48	0.364444
Solyc03g115740.1.1	Alpha-1 6-xylosyltransferase (AHRD V1 **-* Q5TIN5_VITVI); contains Interpro domain(s) IPR008630 Galactosyl transferase	39.38	16.56	2.38	0.000413475	22.07	16.56	1.33	0.831604		[9]
Solyc03g115850.2.1	NAC domain protein IPR003441 (AHRD V1 ***- B9I557_POPTR); contains Interpro domain(s) IPR003441 No apical meristem (NAM) protein	10.44	0.27	39.14	0.000284492	0.42	0.27	1.56	1	Yes
Solyc03g115870.2.1	Thioredoxin 2 (AHRD V1 ***- Q5ZF47_PLAMJ); contains Interpro domain(s) IPR015467 Thioredoxin, core	27.12	5.85	4.64	0.0329337	6.42	5.85	1.1	1
Solyc03g115920.2.1	Zinc finger protein-like protein (AHRD V1 **-- Q1PEQ5_ARATH); contains Interpro domain(s) IPR002867 Zinc finger, C6HC-type	61.22	6.11	10.02	5.15016e-23	11.94	6.11	1.95	0.09937
Solyc03g115930.1.1	Calmodulin-like protein (AHRD V1 *-*- B6TXW9_MAIZE); contains Interpro domain(s) IPR011992 EF-Hand type	176.05	7.5	23.46	8.05158e-42	18.29	7.5	2.44	0.170555
Solyc03g116100.2.1	MYB transcription factor (AHRD V1 **-* Q6R036_ARATH); contains Interpro domain(s) IPR015495 Myb transcription factor	41.29	3.58	11.53	4.06546e-07	3.82	3.58	1.07	1		[187]
Solyc03g116170.2.1	Nucleosome assembly protein family (AHRD V1 **-- A9RDJ7_PHYPA); contains Interpro domain(s) IPR002164 Nucleosome assembly protein (NAP)	22.39	10.13	2.21	0.0287726	14.57	10.13	1.44	1
Solyc03g116490.1.1	Os05g0176300 protein (Fragment) (AHRD V1 *-*- C7J2W8_ORYSJ)	35.25	15.42	2.29	0.00835987	25.78	15.42	1.67	0.385688
Solyc03g116510.1.1	Unknown Protein (AHRD V1)	37.58	3.77	9.98	0.025244	7.39	3.77	1.96	0.761756
Solyc03g116600.2.1	Zeta2-COP (AHRD V1 **-- A8JHN4_CHLRE); contains Interpro domain(s) IPR011012 Longin-like	13.9	4.06	3.42	2.19659e-05	9.03	4.06	2.22	0.0556848
Solyc03g116690.2.1	Blue copper protein (AHRD V1 **-- D1MWY8_CITLA); contains Interpro domain(s) IPR003245 Plastocyanin-like	64.88	14.66	4.42	0.00211876	52.1	14.66	3.55	0.584904		[188]
Solyc03g116750.2.1	WD-40 repeat protein-like (Fragment) (AHRD V1 *--- Q1HIU4_9ROSI); contains Interpro domain(s) IPR017986 WD40 repeat, region	17.54	6.94	2.53	7.54193e-05	12.75	6.94	1.84	0.0747298
Solyc03g116840.1.1	Pentatricopeptide repeat-containing protein (AHRD V1 *-*- D7KHY5_ARALY); contains Interpro domain(s) IPR008906 HAT dimerisation	6.34	2.49	2.55	0.000342764	2.83	2.49	1.14	1
Solyc03g117020.2.1	Stromal cell-derived factor 2 (AHRD V1 *--- B6TVP8_MAIZE); contains Interpro domain(s) IPR003608 MIR	221.53	56.24	3.94	1.01e-10	97.83	56.24	1.74	0.581704
Solyc03g117030.1.1	CCR4-NOT transcription complex subunit 7 (AHRD V1 ***- B4FG48_MAIZE); contains Interpro domain(s) IPR006941 Ribonuclease CAF1	51.63	17.82	2.9	9.55887e-06	28.88	17.82	1.62	0.356482		[83]
Solyc03g117080.2.1	Mitochondrial glycoprotein family protein (AHRD V1 ***- D7KDK7_ARALY); contains Interpro domain(s) IPR003428 Mitochondrial glycoprotein	8	3.49	2.29	0.0213163	3.59	3.49	1.03	1
Solyc03g117110.2.1	DCN1-like protein 4 (AHRD V1 ***- B6TI85_MAIZE); contains Interpro domain(s) IPR014764 Defective in cullin neddylation	51.07	21.85	2.34	0.000505865	29.14	21.85	1.33	0.791691
Solyc03g117200.2.1	F-box family protein (AHRD V1 ***- B9GNT5_POPTR); contains Interpro domain(s) IPR001810 Cyclin-like F-box	53.34	23.93	2.23	0.00159763	30.96	23.93	1.29	0.781326
Solyc03g117310.1.1	Jp18 (AHRD V1 ***- Q8H6R4_PONTR); contains Interpro domain(s) IPR010993 Sterile alpha motif homology	24.32	3.75	6.49	1.41862e-08	5.03	3.75	1.34	1
Solyc03g117490.2.1	Glycerol kinase (AHRD V1 ***- Q6RUF8_SOYBN); contains Interpro domain(s) IPR005999 Glycerol kinase	34.43	12.91	2.67	2.74157e-05	21.64	12.91	1.68	0.129153		[189, 190, 191, 192]
Solyc03g117600.2.1	Hydroxycinnamoyl-CoA shikimate/quinate hydroxycinnamoyltransferase (AHRD V1 **-* A4ZKI0_COFAR); contains Interpro domain(s) IPR003480 Transferase	55.2	21.35	2.59	3.78479e-05	30.97	21.35	1.45	0.683485		[9]
Solyc03g117680.2.1	Transcription regulatory protein SNF5 (AHRD V1 *-*- D3B6R9_POLPA)	100.41	28.52	3.52	0.000128619	40.65	28.52	1.43	0.614331		[1]
Solyc03g117870.2.1	4-coumarate CoA ligase (AHRD V1 **** Q0GZS1_9BORA); contains Interpro domain(s) IPR000873 AMP-dependent synthetase and ligase	103.99	28.46	3.65	0.000391072	73.91	28.46	2.6	0.255314
Solyc03g117950.2.1	Chaperone protein ClpB 1 (AHRD V1 **-- D0CK17_9SYNE); contains Interpro domain(s) IPR013093 ATPase associated with various cellular activities, AAA-2	121.34	30.35	4	0.00116279	34.26	30.35	1.13	1		[2]
Solyc03g118010.2.1	Tudor / nuclease domain-containing protein (AHRD V1 ***- B6KG97_TOXGO); contains Interpro domain(s) IPR016685 RNA-induced silencing complex, nuclease component Tudor-SN	67.63	30.14	2.24	0.000593204	47.18	30.14	1.57	0.284275		[1]
Solyc03g118020.2.1	Tudor / nuclease domain-containing protein (AHRD V1 ***- B6KG97_TOXGO); contains Interpro domain(s) IPR016685 RNA-induced silencing complex, nuclease component Tudor-SN	228.28	81.57	2.8	4.97271e-05	134.69	81.57	1.65	0.478436
Solyc03g118040.2.1	Calcium-binding protein Calnexin (AHRD V1 **-* Q9BLH3_HALRO); contains Interpro domain(s) IPR018124 Calreticulin/calnexin, conserved site IPR001580 Calreticulin/calnexin	842.65	142.31	5.92	1.1757e-11	348.04	142.31	2.45	0.501871		[1, 9, 27, 33, 84, 88]
Solyc03g118090.2.1	Calcium-binding mitochondrial carrier protein SCaMC-1 (AHRD V1 **** B5X2X8_SALSA); contains Interpro domain(s) IPR002113 Adenine nucleotide translocator 1	3.02	1.39	2.18	0.0466111	1.9	1.39	1.37	0.881641
Solyc03g118200.2.1	Copine-3 (AHRD V1 ***- B6SK39_MAIZE); contains Interpro domain(s) IPR010734 Copine	29.9	13.2	2.26	0.00104589	19.49	13.2	1.48	0.502112		[193, 194, 195, 196]
Solyc03g118390.2.1	Chromosome 14 contig 1 DNA sequence (AHRD V1 *-*- Q00WF1_OSTTA)	40.6	11.89	3.42	3.28399e-08	19.27	11.89	1.62	0.212372
Solyc03g118450.1.1	Unknown Protein (AHRD V1)	27.71	1.19	23.35	0.000266526	3.32	1.19	2.8	0.765935		[2]
Solyc03g118470.2.1	Diphosphoinositol polyphosphate phosphohydrolase 1 (AHRD V1 *-** C1BIE3_ONCMY); contains Interpro domain(s) IPR000086 NUDIX hydrolase domain	23.05	10.39	2.22	0.0025305	18	10.39	1.73	0.142408
Solyc03g118520.2.1	Unknown Protein (AHRD V1)	28.15	11.78	2.39	0.00610666	18.28	11.78	1.55	0.700569
Solyc03g118540.2.1	Protein TIFY 6B (AHRD V1 **-- TIF6B_ARATH); contains Interpro domain(s) IPR010399 Tify	25.28	3.26	7.75	2.1651e-06	1.48	3.26	0.45	0.181085		[197, 198]
Solyc03g118660.2.1	Down syndrome critical region protein (AHRD V1 ***- Q17H45_AEDAE); contains Interpro domain(s) IPR005377 Vacuolar protein sorting-associated protein 26	12.62	3.07	4.11	9.69628e-07	6.2	3.07	2.02	0.149549
Solyc03g118720.2.1	C2 domain-containing protein (AHRD V1 **-- D7L7Y3_ARALY); contains Interpro domain(s) IPR018029 C2 membrane targeting protein	41.62	9.51	4.38	1.84727e-09	23.25	9.51	2.45	0.0539309
Solyc03g118810.1.1	Calmodulin (AHRD V1 ***- D8TKN5_VOLCA); contains Interpro domain(s) IPR003299 Flagellar calcium-binding protein (calflagin)	272.14	50.85	5.35	2.28056e-08	112.09	50.85	2.2	0.475568
Solyc03g118820.2.1	Ras-related protein Rab-25 (AHRD V1 ***- RAB25_BOVIN); contains Interpro domain(s) IPR015595 Rab11-related	7.94	1.53	5.2	1.10657e-05	2.08	1.53	1.36	1		[199]
Solyc03g118960.1.1	Multidrug and toxin extrusion protein 1 (AHRD V1 *--- S47A1_XENTR); contains Interpro domain(s) IPR015521 MATE family transporter related protein	28.78	0.58	49.63	6.33416e-05	2.6	0.58	4.49	0.0156193
Solyc03g119140.2.1	Serine/threonine-protein kinase B-raf (AHRD V1 *-** BRAF_HUMAN); contains Interpro domain(s) IPR002290 Serine/threonine protein kinase	19.05	6.25	3.05	1.22332e-06	9.45	6.25	1.51	0.430228
Solyc03g119170.2.1	AGL140Cp (AHRD V1 *-*- Q750S9_ASHGO); contains Interpro domain(s) IPR019349 Ribosomal protein S24/S35, mitochondrial	30.09	14.47	2.08	0.00356277	18.79	14.47	1.3	0.870492
Solyc03g119240.2.1	Receptor-like kinase (AHRD V1 *-*- A7VM23_MARPO); contains Interpro domain(s) IPR002290 Serine/threonine protein kinase	3.7	0.26	14.06	2.6632e-05	1.78	0.26	6.76	0.00248331
Solyc03g119370.1.1	MYB transcription factor (AHRD V1 *-*- Q9C9G7_ARATH); contains Interpro domain(s) IPR015495 Myb transcription factor	40.14	2.22	18.11	0.00255247	8.4	2.22	3.79	0.742342
Solyc03g119400.2.1	Os05g0264200 protein (Fragment) (AHRD V1 *-*- Q0DJL6_ORYSJ); contains Interpro domain(s) IPR006927 Protein of unknown function DUF639	33.58	16.19	2.07	0.00385407	14.92	16.19	0.92	0.809824
Solyc03g119420.2.1	Anamorsin homolog (AHRD V1 ***- DRE2_VITVI); contains Interpro domain(s) IPR007785 Protein of unknown function DUF689	36.96	12.65	2.92	2.87681e-05	21.63	12.65	1.71	0.230774
Solyc03g119440.2.1	Plant synaptotagmin (AHRD V1 **-- B9IE39_POPTR); contains Interpro domain(s) IPR018029 C2 membrane targeting protein	25.01	8.38	2.98	1.77526e-06	15.78	8.38	1.88	0.0722617		[200]
Solyc03g119590.1.1	NIMIN2c protein (AHRD V1 ***- A0FJY4_TOBAC)	32.57	0.93	35.15	1.91123e-09	3.43	0.93	3.7	0.374119
Solyc03g119600.1.1	NIMIN2c protein (AHRD V1 ***- A0FJY4_TOBAC)	80.49	7.1	11.34	1.87831e-18	15.52	7.1	2.19	0.199357
Solyc03g119660.1.1	Cell number regulator 1 (AHRD V1 *--- B6TZ45_MAIZE); contains Interpro domain(s) IPR006461 Protein of unknown function Cys-rich	33.23	3.38	9.82	2.84013e-20	20.16	3.38	5.96	0.148595
Solyc03g119720.2.1	Lipase family protein (AHRD V1 **** D7KGE3_ARALY); contains Interpro domain(s) IPR006693 AB-hydrolase associated lipase region	16.29	7.97	2.04	0.00676659	8.5	7.97	1.07	1
Solyc03g119830.2.1	HAT family dimerisation domain containing protein (AHRD V1 **-- Q10P19_ORYSJ); contains Interpro domain(s) IPR008906 HAT dimerisation	3.76	1.52	2.48	0.00635182	1.72	1.52	1.13	1
Solyc03g120080.2.1	Periodic tryptophan protein 2 (AHRD V1 **-- D0MSR7_PHYIN); contains Interpro domain(s) IPR020472 G-protein beta WD-40 repeat, region	13.21	6.31	2.09	0.00636355	5.88	6.31	0.93	0.999705		[1]
Solyc03g120090.1.1	Pyridoxal biosynthesis lyase pdxS (AHRD V1 ***- Q2RMJ0_MOOTA); contains Interpro domain(s) IPR001852 Vitamin B6 biosynthesis protein	40.17	14.3	2.81	0.00434027	22.99	14.3	1.61	0.368431
Solyc03g120140.2.1	Bzip-like transcription factor-like (AHRD V1 ***- Q7X997_ORYSJ); contains Interpro domain(s) IPR006867 Protein of unknown function DUF632	60.52	20.38	2.97	0.000114675	20.66	20.38	1.01	1
Solyc03g120240.2.1	SYS1 homolog (AHRD V1 ***- C1BHJ4_ONCMY); contains Interpro domain(s) IPR019185 Integral membrane protein SYS1-related	21.3	9.19	2.32	0.00147239	14.6	9.19	1.59	0.354673
Solyc03g120340.2.1	CENP-C (Fragment) (AHRD V1 *--- Q66LG8_SOLLC)	6	1.54	3.9	1.65154e-06	2.08	1.54	1.35	0.953149
Solyc03g120390.2.1	Auxin responsive protein (AHRD V1 ***- D9IQE6_CATRO); contains Interpro domain(s) IPR003311 AUX/IAA protein	23.28	4.53	5.14	8.4836e-06	9.8	4.53	2.16	0.0615016		[9]
Solyc03g120410.1.1	Hypothetical conserved protein (AHRD V1 ***- Q2K5X5_RHIEC)	13.79	5.42	2.55	0.0121241	8.04	5.42	1.48	1
Solyc03g120500.2.1	Auxin responsive protein (AHRD V1 ***- D9IQE6_CATRO); contains Interpro domain(s) IPR003311 AUX/IAA protein	16.09	5.9	2.73	0.000403309	11.28	5.9	1.91	0.102963		[27, 28, 82]
Solyc03g120540.2.1	Isochorismatase hydrolase-like (AHRD V1 ***- Q6K7V7_ORYSJ); contains Interpro domain(s) IPR000868 Isochorismatase-like	25.57	7.12	3.59	9.35729e-07	15.13	7.12	2.13	0.0721368
Solyc03g120550.2.1	Peptide transporter 1 (AHRD V1 **-* Q7XAC3_VICFA); contains Interpro domain(s) IPR000109 TGF-beta receptor, type I/II extracellular region	152.33	18.61	8.19	3.42356e-07	21.55	18.61	1.16	1
Solyc03g120570.2.1	Proton-dependent oligopeptide transport family protein (AHRD V1 **-- D7L5L3_ARALY); contains Interpro domain(s) IPR000109 TGF-beta receptor, type I/II extracellular region	9.03	1.1	8.23	0.001068	1.08	1.1	0.98	1
Solyc03g120780.2.1	Ribosomal protein L37 (AHRD V1 ***- B9RQN1_RICCO); contains Interpro domain(s) IPR001569 Ribosomal protein L37e	181.83	81.26	2.24	0.000577842	140.51	81.26	1.73	0.0940853		[1]
Solyc03g120900.1.1	Protein transport SEC13-like protein (AHRD V1 **-- Q2PYY1_SOLTU); contains Interpro domain(s) IPR020472 G-protein beta WD-40 repeat, region	59.58	4.51	13.2	4.1896e-14	24.25	4.51	5.37	0.113428
Solyc03g120990.2.1	Malic enzyme (AHRD V1 ***- O04935_SOLLC); contains Interpro domain(s) IPR012302 Malic enzyme, NAD-binding	4.1	1.49	2.75	0.0271309	2.27	1.49	1.53	0.797905
Solyc03g121060.2.1	Auxin response factor 9 (AHRD V1 *-** ARFI_ARATH); contains Interpro domain(s) IPR003311 AUX/IAA protein	25.02	8.86	2.82	0.00205041	11.03	8.86	1.24	1
Solyc03g121090.2.1	Cold induced protein-like (AHRD V1 **-- Q94JH8_ORYSJ)	108.33	28.31	3.83	0.0209166	49.52	28.31	1.75	0.638063
Solyc03g121130.2.1	rRNA-processing protein FCF1 homolog (AHRD V1 ***- B5X7B1_SALSA); contains Interpro domain(s) IPR006984 Protein of unknown function DUF652	26.29	11.75	2.24	0.00317351	18.9	11.75	1.61	0.31372		[1]
Solyc03g121190.2.1	Unknown Protein (AHRD V1)	15.34	0.54	28.59	9.83638e-08	5.61	0.54	10.45	0.253799
Solyc03g121240.1.1	BHLH transcription factor-like (AHRD V1 *--* Q8S0N2_ORYSJ); contains Interpro domain(s) IPR001092 Basic helix-loop-helix dimerisation region bHLH	4.5	0.23	19.87	6.5011e-10	0.71	0.23	3.13	0.752415
Solyc03g121290.2.1	F-box family protein (AHRD V1 ***- B9I3S8_POPTR); contains Interpro domain(s) IPR001810 Cyclin-like F-box	24.03	8.07	2.98	4.10426e-06	12.53	8.07	1.55	0.394285
Solyc03g121330.2.1	60S ribosomal protein L28 (AHRD V1 ***- B3TLS3_ELAGV); contains Interpro domain(s) IPR002672 Ribosomal protein L28e	259.14	126.78	2.04	0.00301086	198.91	126.78	1.57	0.295775		[9]
Solyc03g121360.1.1	Charged multivesicular body protein 1b (AHRD V1 ***- B6T9W6_MAIZE); contains Interpro domain(s) IPR005024 Snf7	160.38	45.85	3.5	1.37201e-08	75.77	45.85	1.65	0.224691
Solyc03g121460.1.1	Prenylated rab acceptor PRA1 (AHRD V1 ***- A2Q469_MEDTR); contains Interpro domain(s) IPR004895 Prenylated rab acceptor PRA1	120.72	49.37	2.45	0.000188082	81.81	49.37	1.66	0.172573
Solyc03g121620.1.1	Harpin-induced protein-like (Fragment) (AHRD V1 **-- D2CFH8_COFAR); contains Interpro domain(s) IPR010847 Harpin-induced 1	16.64	3.49	4.77	1.1326e-07	5.48	3.49	1.57	0.714181
Solyc03g121830.1.1	Glycylpeptide N-tetradecanoyltransferase (AHRD V1 **** B9N5F3_POPTR); contains Interpro domain(s) IPR000903 Myristoyl-CoA:protein N-myristoyltransferase	48.81	20.45	2.39	0.000306402	29.59	20.45	1.45	0.53066		[1, 172]
Solyc03g121860.1.1	Mitochondrial import inner membrane translocase subunit tim23 (AHRD V1 ***- B6T238_MAIZE); contains Interpro domain(s) IPR003397 Mitochondrial inner membrane translocase complex, subunit Tim17/22	100.44	37.45	2.68	3.0835e-05	73.51	37.45	1.96	0.0317593
Solyc03g121880.2.1	Protein phosphatase 2C (AHRD V1 ***- A5A6P8_WHEAT); contains Interpro domain(s) IPR015655 Protein phosphatase 2C	90.33	23.39	3.86	1.59566e-10	34.45	23.39	1.47	0.305785
Solyc03g121930.2.1	PHD finger family protein (AHRD V1 **-- D7M017_ARALY); contains Interpro domain(s) IPR019787 Zinc finger, PHD-finger	7.09	1.41	5.02	1.56473e-06	3.18	1.41	2.25	0.303283
Solyc03g121940.2.1	Nuclear transcription factor Y subunit A-3 (AHRD V1 *-*- B6TQI5_MAIZE); contains Interpro domain(s) IPR001289 CCAAT-binding transcription factor, subunit B	3.31	1.13	2.93	0.0171927	1.71	1.13	1.52	0.944683
Solyc03g122090.2.1	Protein transport protein Sec22 (AHRD V1 **-- B0CRV5_LACBS); contains Interpro domain(s) IPR001388 Synaptobrevin IPR010908 Longin	88.09	37.31	2.36	0.000319115	54.95	37.31	1.47	0.692885		[1]
Solyc03g122120.2.1	3-oxoacyl-(Acyl-carrier-protein) synthase 2 (AHRD V1 **** D0ZZB8_CHLPP); contains Interpro domain(s) IPR000794 Beta-ketoacyl synthase	9.35	2.95	3.17	1.26155e-05	4.65	2.95	1.58	0.372928
Solyc03g122240.2.1	Exocyst complex protein EXO70 (AHRD V1 *--- EXO70_KLULA); contains Interpro domain(s) IPR004140 Exo70 exocyst complex subunit	7.69	3.18	2.42	0.00864275	4.24	3.18	1.33	0.871909
Solyc03g122290.2.1	Lipase family protein expressed (AHRD V1 ***- Q2QNT9_ORYSJ); contains Interpro domain(s) IPR002921 Lipase, class 3	23.22	10.45	2.22	0.00216304	13.75	10.45	1.32	0.832424		[139]
Solyc03g122300.1.1	Unknown Protein (AHRD V1); contains Interpro domain(s) IPR012876 Protein of unknown function DUF1677, plant	117.21	18.05	6.49	6.04892e-07	25.1	18.05	1.39	0.758033
Solyc03g123370.2.1	(P)ppGpp synthetase I (GTP pyrophosphokinase) SpoT/RelA (AHRD V1 *--* Q2RHV7_MOOTA); contains Interpro domain(s) IPR007685 RelA/SpoT	137.1	30.6	4.48	0.00061094	58.39	30.6	1.91	0.566347
Solyc03g123500.2.1	Ethylene responsive transcription factor 2a (AHRD V1 ***- C0J9I7_9ROSA); contains Interpro domain(s) IPR001471 Pathogenesis-related transcriptional factor and ERF, DNA-binding	104.28	32.11	3.25	6.34872e-08	57.71	32.11	1.8	0.0709639
Solyc03g123680.1.1	Ring H2 finger protein (AHRD V1 *-*- D9ZHD8_HYPPE); contains Interpro domain(s) IPR018957 Zinc finger, C3HC4 RING-type	7.23	2.52	2.87	0.0112157	8.87	2.52	3.52	0.272988		[155, 201]
Solyc03g123730.2.1	26S protease regulatory subunit 7 (AHRD V1 ***- B5DG36_SALSA); contains Interpro domain(s) IPR005937 26S proteasome subunit P45	88.23	40.32	2.19	0.00107196	51.75	40.32	1.28	0.861873		[1, 9, 28, 57, 82]
Solyc03g123780.2.1	Receptor like kinase, RLK	4.12	1.01	4.09	2.85221e-06	2.37	1.01	2.35	0.113925
Solyc03g123800.1.1	Mitogen-activated protein kinase kinase (AHRD V1 ***- Q7XAC9_SOLTU); contains Interpro domain(s) IPR002290 Serine/threonine protein kinase	68.85	33.19	2.07	0.00349916	37.62	33.19	1.13	1		[118, 202, 203, 204, 205, 206]
Solyc03g123860.2.1	Receptor like kinase, RLK	14.81	4.53	3.27	3.47206e-07	4.27	4.53	0.94	0.901737		[207]
Solyc04g005050.1.1	Matrix metalloproteinase (AHRD V1 **-- B7TVN4_PINTA); contains Interpro domain(s) IPR001818 Peptidase M10A and M12B, matrixin and adamalysin	23.45	9.1	2.58	0.0277576	25.25	9.1	2.78	0.355322		[208]
Solyc04g005160.1.1	6-phosphogluconate dehydrogenase decarboxylating (AHRD V1 **** B9N1W3_POPTR); contains Interpro domain(s) IPR006113 6-phosphogluconate dehydrogenase, decarboxylating	452.49	17.2	26.31	1.53849e-05	149.49	17.2	8.69	0.0547508		[1, 54, 132]
Solyc04g005290.2.1	Unknown Protein (AHRD V1)	6.58	1.77	3.72	8.63292e-06	2.75	1.77	1.56	0.795283
Solyc04g005340.2.1	Alpha-1 4-glucan protein synthase (AHRD V1 **-* Q8H8T0_ORYSJ); contains Interpro domain(s) IPR004901 Alpha-1,4-glucan-protein synthase, UDP-forming	308.9	97.59	3.17	7.36392e-08	134.77	97.59	1.38	0.802941		[9]
Solyc04g005480.1.1	Unknown Protein (AHRD V1)	58.2	8.65	6.73	1.14083e-13	14.72	8.65	1.7	0.55325
Solyc04g005610.2.1	NAC domain transcription factor (AHRD V1 **** Q5DM36_WHEAT); contains Interpro domain(s) IPR003441 No apical meristem (NAM) protein	6.65	0.92	7.2	7.16788e-08	1.81	0.92	1.96	0.796647
Solyc04g005670.1.1	Kelch-like protein 17 (AHRD V1 *-*- KLH17_RAT); contains Interpro domain(s) IPR015915 Kelch-type beta propeller	147.35	10	14.74	1.08351e-08	25.13	10	2.51	0.395979		[27]
Solyc04g005790.2.1	Peptide transporter-like protein (AHRD V1 **-* Q9LSE8_ARATH); contains Interpro domain(s) IPR000109 TGF-beta receptor, type I/II extracellular region	4.51	0.87	5.2	1.11855e-06	1.81	0.87	2.08	0.698019
Solyc04g005860.2.1	cDNA clone J075153F01 full insert sequence (AHRD V1 **-- B7F9A7_ORYSJ); contains Interpro domain(s) IPR009769 Protein of unknown function DUF1336	55.24	23.63	2.34	0.000304257	35.15	23.63	1.49	0.361157		[1]
Solyc04g007000.1.1	Ethylene-responsive transcription factor 4 (AHRD V1 *-** ERF78_ARATH); contains Interpro domain(s) IPR003340 Transcriptional factor B3	13.15	0.93	14.14	1.01638e-15	1.76	0.93	1.89	0.741507		[209]
Solyc04g007020.2.1	BRO1 domain-containing protein BROX (AHRD V1 **-- B5X0Z6_SALSA); contains Interpro domain(s) IPR004328 BRO1	41.99	17.95	2.34	0.000370844	22.65	17.95	1.26	0.833875
Solyc04g007060.2.1	Cc-nbs-lrr, resistance protein	43.1	16.23	2.66	1.27389e-05	30.64	16.23	1.89	0.0360453
Solyc04g007130.1.1	Genomic DNA chromosome 3 P1 clone MPE11 (AHRD V1 ***- Q9LUA5_ARATH)	81.26	9.99	8.14	9.81227e-07	19.51	9.99	1.95	0.591819
Solyc04g007140.1.1	Unknown Protein (AHRD V1)	112.44	0.74	151.26	1.67855e-46	3.28	0.74	4.41	0.364539
Solyc04g007220.2.1	Unknown Protein (AHRD V1)	59.66	22.9	2.61	4.35769e-05	45.32	22.9	1.98	0.0226521
Solyc04g007230.2.1	IST1 homolog (AHRD V1 *--- C1BSR8_9MAXI); contains Interpro domain(s) IPR005061 Protein of unknown function DUF292, eukaryotic	37.82	11.85	3.19	5.6367e-07	21.43	11.85	1.81	0.0970919
Solyc04g007250.1.1	Unknown Protein (AHRD V1)	4	0.33	12.13	0.00461829	0.43	0.33	1.31	1
Solyc04g007340.2.1	Unknown Protein (AHRD V1); contains Interpro domain(s) IPR012438 Protein of unknown function DUF1639	10.18	5.06	2.01	0.0302004	8.82	5.06	1.74	0.214899
Solyc04g007370.2.1	Chaperone protein dnaJ 15 (AHRD V1 ***- B4FR07_MAIZE); contains Interpro domain(s) IPR003095 Heat shock protein DnaJ	35.02	13.46	2.6	3.91996e-05	19.37	13.46	1.44	0.54791		[1, 12]
Solyc04g007390.2.1	Serine/threonine protein kinase family protein (AHRD V1 **** C6ZRM5_SOYBN); contains Interpro domain(s) IPR002290 Serine/threonine protein kinase	10.14	3.93	2.58	0.00269222	11.76	3.93	2.99	0.0552711		[210]
Solyc04g007490.2.1	Cc-nbs-lrr, resistance protein with an R1 specific domain	15.28	5.52	2.77	1.01041e-05	8.12	5.52	1.47	0.535743
Solyc04g007520.2.1	Phosphatidylserine synthase 2 (AHRD V1 ***- B6TFK2_MAIZE); contains Interpro domain(s) IPR004277 Phosphatidyl serine synthase	4.11	1.27	3.23	0.00145592	1.84	1.27	1.45	0.859811
Solyc04g007530.2.1	Multidrug resistance protein mdtK (AHRD V1 ***- MDTK_YERE8); contains Interpro domain(s) IPR015521 MATE family transporter related protein	13.54	3.51	3.86	0.00553222	3.84	3.51	1.09	1
Solyc04g007580.1.1	cDNA clone J100026I16 full insert sequence (AHRD V1 **-- B7FA06_ORYSJ)	23.6	1.52	15.53	4.44353e-06	10.32	1.52	6.79	0.192367
Solyc04g007620.1.1	Predicted by genscan and genefinder (AHRD V1 ***- Q9ZU37_ARATH)	4.76	0.18	26.44	0.0120367	1.05	0.18	5.83	0.822613
Solyc04g007660.1.1	SMP-30/Gluconolaconase/LRE domain protein (AHRD V1 ***- A5FD91_FLAJ1); contains Interpro domain(s) IPR013658 SMP-30/Gluconolaconase/LRE-like region	18.9	3.96	4.77	2.37538e-09	7.42	3.96	1.87	0.603854		[4]
Solyc04g007670.1.1	Unknown Protein (AHRD V1)	6.66	0.5	13.41	1.05893e-05	1.15	0.5	2.32	0.993322
Solyc04g007690.2.1	Auxin efflux carrier (AHRD V1 **** D6RT11_SOLLC); contains Interpro domain(s) IPR014024 Auxin efflux carrier, subgroup	5.03	2.16	2.33	0.00904924	1.87	2.16	0.87	0.970782
Solyc04g007710.2.1	Mitogen-activated protein kinase (AHRD V1 ***- Q1W2K7_WHEAT); contains Interpro domain(s) IPR002290 Serine/threonine protein kinase	54.65	15.1	3.62	5.20557e-09	20.66	15.1	1.37	0.888505		[211]
Solyc04g007880.2.1	Serine/threonine-protein kinase receptor (AHRD V1 **** B6T9K5_MAIZE); contains Interpro domain(s) IPR002290 Serine/threonine protein kinase	13.29	4.29	3.1	2.9256e-05	7.56	4.29	1.76	0.242308
Solyc04g007980.2.1	1-aminocyclopropane-1-carboxylate oxidase (AHRD V1 **-* B6SUN2_MAIZE); contains Interpro domain(s) IPR005123 Oxoglutarate and iron-dependent oxygenase	171.12	52.5	3.26	0.000101243	57.08	52.5	1.09	1
Solyc04g008010.2.1	Protein VAC14 homolog (AHRD V1 **-- VAC14_XENLA); contains Interpro domain(s) IPR011989 Armadillo-like helical	16.31	5.31	3.07	3.54618e-06	8.78	5.31	1.65	0.483184
Solyc04g008100.1.1	U-box domain-containing protein (AHRD V1 ***- D7MID4_ARALY); contains Interpro domain(s) IPR003613 U box domain	14.94	0.14	109.29	1.67465e-06	0.57	0.14	4.2	0.734045		[212]
Solyc04g008370.1.1	Serine/threonine kinase receptor (AHRD V1 **** Q7DMS5_BRANA); contains Interpro domain(s) IPR001480 Curculin-like (mannose-binding) lectin	3.1	1.17	2.66	0.0113422	1.14	1.17	0.97	1
Solyc04g008770.2.1	Mitochondrial intermembrane space import and assembly protein (AHRD V1 *-*- B6JXQ4_SCHJY); contains Interpro domain(s) IPR010625 CHCH	15.87	5.37	2.96	0.000346844	8.99	5.37	1.68	0.521189
Solyc04g008790.1.1	LOC563247 protein (Fragment) (AHRD V1 **-- Q3B7F4_DANRE); contains Interpro domain(s) IPR002143 Ribosomal protein L1	10.93	4.86	2.25	0.0164012	6.63	4.86	1.36	0.882318
Solyc04g008810.2.1	40S ribosomal protein S26 (AHRD V1 ***- B6TXN6_MAIZE); contains Interpro domain(s) IPR000892 Ribosomal protein S26e	172.7	70.46	2.45	0.000127678	119.23	70.46	1.69	0.147896		[51]
Solyc04g008900.2.1	Fgenesh protein 60 (AHRD V1 **-- Q1ZY19_BETVU); contains Interpro domain(s) IPR004158 Protein of unknown function DUF247, plant	8.14	1.1	7.38	7.24371e-08	1.94	1.1	1.76	0.63722
Solyc04g008920.1.1	Fgenesh protein 60 (AHRD V1 *-*- Q1ZY19_BETVU); contains Interpro domain(s) IPR004158 Protein of unknown function DUF247, plant	3.87	0.36	10.84	0.000159779	0.71	0.36	1.99	0.968399
Solyc04g009320.2.1	Hsp70 nucleotide exchange factor fes1 (AHRD V1 *-*- B2W0L6_PYRTR); contains Interpro domain(s) IPR011989 Armadillo-like helical	19.73	5.66	3.49	1.21832e-05	9.06	5.66	1.6	0.820446
Solyc04g009380.1.1	Palmitoyltransferase PFA4 (AHRD V1 *-*- B6TA04_MAIZE); contains Interpro domain(s) IPR001594 Zinc finger, DHHC-type	31.03	9.15	3.39	4.11276e-07	13.85	9.15	1.51	0.480345
Solyc04g009440.2.1	NAC domain protein (AHRD V1 ***- Q6RH27_SOLLC); contains Interpro domain(s) IPR003441 No apical meristem (NAM) protein	77.17	33.05	2.34	0.0153686	40.85	33.05	1.24	1		[213, 214, 215, 216]
Solyc04g009500.2.1	CTV.22 (AHRD V1 *-*- Q8H6Q7_PONTR); contains Interpro domain(s) IPR003101 Coactivator CBP, KIX	89.79	35.93	2.5	4.59243e-05	39.63	35.93	1.1	1
Solyc04g009550.2.1	FGFR1 oncogene partner (AHRD V1 *--- C1C1K3_9MAXI); contains Interpro domain(s) IPR006594 LisH dimerisation motif	13.15	5.68	2.32	0.00392568	9.52	5.68	1.68	0.357988		[1]
Solyc04g009570.2.1	Chromosome 15 contig 1 DNA sequence (AHRD V1 ***- Q00V68_OSTTA)	20.35	9.31	2.19	0.0129514	13.38	9.31	1.44	0.752077
Solyc04g009640.2.1	Receptor like kinase, RLK	17.73	1.05	16.83	1.82978e-27	3.89	1.05	3.69	0.453099
Solyc04g009700.2.1	Dual specificity phosphatase catalytic domain containing protein expressed (AHRD V1 ***- Q2QXL1_ORYSJ); contains Interpro domain(s) IPR020422 Dual specificity phosphatase, subgroup, catalytic domain	9.35	4.31	2.17	0.0143171	6.52	4.31	1.51	0.535743
Solyc04g009770.2.1	DNAJ chaperone (AHRD V1 ***- Q1HR50_AEDAE); contains Interpro domain(s) IPR003095 Heat shock protein DnaJ	352.67	153.93	2.29	0.000251899	206.34	153.93	1.34	0.642054		[132, 217]
Solyc04g009800.2.1	Calcium-dependent protein kinase 2 (AHRD V1 **** Q93YF4_TOBAC); contains Interpro domain(s) IPR002290 Serine/threonine protein kinase	32.55	13.77	2.36	0.000311974	21.29	13.77	1.55	0.383484		[33, 172, 218]
Solyc04g009810.2.1	Pelota homolog (AHRD V1 ***- C3KIY5_ANOFI); contains Interpro domain(s) IPR004405 Probable translation factor pelota	13.99	5.42	2.58	0.000457354	7.33	5.42	1.35	0.872108
Solyc04g009830.2.1	Stress responsive gene 6 protein Srg6 (AHRD V1 **-- Q8VWH9_HORVU); contains Interpro domain(s) IPR008895 YL1 nuclear	8.11	3.59	2.26	0.0108903	4.36	3.59	1.21	0.958602
Solyc04g009900.2.1	Calcium-dependent protein kinase 2 (AHRD V1 ***- B4FZS4_MAIZE); contains Interpro domain(s) IPR002290 Serine/threonine protein kinase	112.18	47.42	2.37	0.00344889	54.96	47.42	1.16	0.936052	Yes	[4]
Solyc04g009910.2.1	Calcium-dependent protein kinase 2 (AHRD V1 **** B4FZS4_MAIZE); contains Interpro domain(s) IPR002290 Serine/threonine protein kinase	6.67	2.91	2.29	0.0279282	3.64	2.91	1.25	0.981392	Yes
Solyc04g009920.2.1	Glycogenin-like protein (AHRD V1 *-*- Q5NA53_ORYSJ); contains Interpro domain(s) IPR002495 Glycosyl transferase, family 8	22.45	5.17	4.34	2.41015e-10	9.45	5.17	1.83	0.118987
Solyc04g009960.2.1	L-allo-threonine aldolase (AHRD V1 **** D7RJ69_CARPA); contains Interpro domain(s) IPR001597 Aromatic amino acid beta-eliminating lyase/threonine aldolase	64.06	19.57	3.27	0.00360955	24.24	19.57	1.24	0.878984
Solyc04g009970.2.1	Zinc ion binding protein (AHRD V1 ***- D7MH91_ARALY); contains Interpro domain(s) IPR007527 Zinc finger, SWIM-type	9.57	4.16	2.3	0.00202698	4.49	4.16	1.08	1
Solyc04g010050.2.1	Pentatricopeptide repeat-containing protein (AHRD V1 ***- D7KIT7_ARALY); contains Interpro domain(s) IPR002885 Pentatricopeptide repeat	4.63	2.09	2.22	0.0228226	2.1	2.09	1.01	1
Solyc04g010240.2.1	60S ribosomal protein L35 (AHRD V1 ***- D7M7V2_ARALY); contains Interpro domain(s) IPR001854 Ribosomal protein L29	214.07	94.99	2.25	0.00056077	161.95	94.99	1.7	0.141362		[1]
Solyc04g010310.2.1	Uncharacterized ABC transporter ATP-binding protein/permease C9B6.09c (AHRD V1 *-** YNT9_SCHPO); contains Interpro domain(s) IPR003439 ABC transporter-like	20.44	9.97	2.05	0.00329211	13.13	9.97	1.32	0.794941
Solyc04g011350.2.1	2-oxoglutarate dehydrogenase E1 component (AHRD V1 **** Q9FLH2_ARATH); contains Interpro domain(s) IPR011603 2-oxoglutarate dehydrogenase, E1 component	26.55	12.19	2.18	0.00090313	20.4	12.19	1.67	0.17317		[9, 219]
Solyc04g011440.2.1	heat shock protein (AHRD V1 ***- B2D2G5_CAPSN); contains Interpro domain(s) IPR013126 Heat shock protein 70	13.24	1.33	9.98	9.30705e-13	2.71	1.33	2.04	0.973616		[220]
Solyc04g011450.1.1	Heat shock cognate protein 2 (AHRD V1 ***- B6SZ69_MAIZE)	15.15	1.09	13.94	9.42018e-05	2.84	1.09	2.61	1
Solyc04g011480.2.1	UPF0497 membrane protein 17 (AHRD V1 ***- U497H_RICCO); contains Interpro domain(s) IPR006459 Uncharacterised protein family UPF0497, trans-membrane plant subgroup	18.46	1.14	16.14	2.60646e-08	39.71	1.14	34.73	0.094284		[221]
Solyc04g011520.2.1	Serine/threonine kinase-like protein ABC1063 (AHRD V1 **** Q1KMP8_HORVD); contains Interpro domain(s) IPR002290 Serine/threonine protein kinase	140.65	10.52	13.37	9.20433e-33	28.96	10.52	2.75	0.271035		[222, 223]
Solyc04g011570.2.1	Zinc finger C3HC4 type family protein (AHRD V1 ***- B6TBG5_MAIZE); contains Interpro domain(s) IPR011016 Zinc finger, RING-CH-type	9.85	4.65	2.12	0.0251181	6.79	4.65	1.46	0.599854
Solyc04g011750.2.1	Unknown Protein (AHRD V1)	97.22	4.42	21.99	0.000363562	16.03	4.42	3.63	0.539975
Solyc04g011770.2.1	Unknown Protein (AHRD V1)	36.97	2.4	15.38	3.8032e-20	19.33	2.4	8.04	0.0701193
Solyc04g012030.2.1	Palmitoyltransferase PFA4 (AHRD V1 *-*- PFA4_USTMA); contains Interpro domain(s) IPR001594 Zinc finger, DHHC-type	10.61	5.25	2.02	0.0225795	6.37	5.25	1.21	1
Solyc04g012040.2.1	26S proteasome non-ATPase regulatory subunit 12 (AHRD V1 ***- B5X386_SALSA); contains Interpro domain(s) IPR000717 Proteasome component region PCI	32.3	13.12	2.46	0.000209012	15.54	13.12	1.18	1		[20]
Solyc04g012050.2.1	Ethylene responsive transcription factor 2a (AHRD V1 *-*- C0J9I7_9ROSA); contains Interpro domain(s) IPR001471 Pathogenesis-related transcriptional factor and ERF, DNA-binding	7.36	0.4	18.55	8.71407e-15	1.93	0.4	4.87	0.678167
Solyc04g012120.2.1	14-3-3 protein beta/alpha-1 (AHRD V1 **-- 143B1_ONCMY); contains Interpro domain(s) IPR000308 14-3-3 protein	390.84	144.23	2.71	6.63033e-06	268.14	144.23	1.86	0.0536576		[1, 51, 97]
Solyc04g012160.2.1	Serine-threonine protein kinase (AHRD V1 ***- Q09VQ1_WHEAT); contains Interpro domain(s) IPR002290 Serine/threonine protein kinase	19.22	8.24	2.33	0.0014257	10.84	8.24	1.32	0.869357		[1, 9]
Solyc04g014250.2.1	FIP1 (AHRD V1 **-- B6SNS7_MAIZE); contains Interpro domain(s) IPR004182 GRAM	35.73	14.75	2.42	0.000394993	21.18	14.75	1.44	0.754066
Solyc04g014270.2.1	Phosphofructokinase family protein (AHRD V1 **** D7LE10_ARALY); contains Interpro domain(s) IPR012004 Pyrophosphate-dependent phosphofructokinase TP0108	24.14	7.63	3.16	1.09262e-06	13.42	7.63	1.76	0.17961
Solyc04g014370.2.1	Tyrosine phosphatase-like (AHRD V1 ***- Q5ZEI6_ORYSJ); contains Interpro domain(s) IPR007482 Protein-tyrosine phosphatase-like, PTPLA	18.93	8.21	2.31	0.0180773	10.95	8.21	1.33	0.724133		[20, 224]
Solyc04g014460.2.1	RNA binding protein (AHRD V1 *--* C1N7F4_MICPS); contains Interpro domain(s) IPR012677 Nucleotide-binding, alpha-beta plait	103.87	44.82	2.32	0.000350103	70.14	44.82	1.57	0.255853		[225]
Solyc04g014790.1.1	Cysteine proteinase inhibitor (AHRD V1 **** Q30KW6_ZEAMP); contains Interpro domain(s) IPR000010 Proteinase inhibitor I25, cystatin	7.7	1.96	3.93	0.00553918	6.78	1.96	3.46	0.0828478
Solyc04g014810.2.1	U-box domain-containing protein 4 (AHRD V1 **-- PUB4_ARATH); contains Interpro domain(s) IPR011989 Armadillo-like helical	34.47	12.64	2.73	8.83399e-06	16.57	12.64	1.31	0.760449
Solyc04g014820.2.1	RNA-binding protein (AHRD V1 **-* B6TAS3_MAIZE); contains Interpro domain(s) IPR000504 RNA recognition motif, RNP-1	35.53	11.81	3.01	3.76908e-06	15.77	11.81	1.33	0.814458
Solyc04g015020.2.1	Proline-rich protein (AHRD V1 *-*- A1YL94_GOSHI); contains Interpro domain(s) IPR006121 Heavy metal transport/detoxification protein	245.05	60.97	4.02	1.02603e-06	99.23	60.97	1.63	0.257916
Solyc04g015160.2.1	C2 domain-containing protein (AHRD V1 **-- D7KCE5_ARALY); contains Interpro domain(s) IPR018029 C2 membrane targeting protein	7.29	3.55	2.05	0.00994632	3.76	3.55	1.06	1
Solyc04g015290.2.1	Myb family transcription factor (AHRD V1 **-* D7L484_ARALY); contains Interpro domain(s) IPR006447 Myb-like DNA-binding region, SHAQKYF class	18.71	8.43	2.22	0.0036764	13.29	8.43	1.58	0.430228
Solyc04g015360.2.1	GATA transcription factor 9 (AHRD V1 *-*- B6STZ1_MAIZE); contains Interpro domain(s) IPR000679 Zinc finger, GATA-type	19.51	3.86	5.06	4.75675e-11	3.26	3.86	0.85	0.814568		[32]
Solyc04g015460.2.1	S-receptor kinase (AHRD V1 ***- Q9FZP3_ARATH); contains Interpro domain(s) IPR002290 Serine/threonine protein kinase	6.28	0.75	8.34	8.97053e-14	2.19	0.75	2.91	0.0271384		[115]
Solyc04g015690.2.1	Insulin degrading enzyme (AHRD V1 **-- Q93YG9_SOLLC); contains Interpro domain(s) IPR011237 Peptidase M16, core	11.78	4.78	2.47	0.000246995	8.77	4.78	1.84	0.0996576
Solyc04g015960.2.1	Unknown Protein (AHRD V1); contains Interpro domain(s) IPR003441 No apical meristem (NAM) protein	10.76	1.92	5.6	1.24513e-08	4.16	1.92	2.16	0.272123
Solyc04g016000.2.1	Heat stress transcription factor (AHRD V1 ***- D4QAU8_CARPA); contains Interpro domain(s) IPR000232 Heat shock factor (HSF)-type, DNA-binding	15.86	0.29	54.68	0.000231763	2.74	0.29	9.46	0.319239
Solyc04g016160.2.1	F-box/LRR-repeat protein At5g63520 (AHRD V1 ***- D7MPP7_ARALY); contains Interpro domain(s) IPR019494 FIST C domain	3.39	0.61	5.53	4.88764e-06	1.13	0.61	1.84	0.752292
Solyc04g016260.2.1	Calcium-transporting ATPase 1 (AHRD V1 **** Q7XBH9_CERRI); contains Interpro domain(s) IPR006408 ATPase, P-type, calcium-transporting, PMCA-type	77.9	19.55	3.98	4.11828e-08	29.83	19.55	1.53	0.395216		[12, 226]
Solyc04g016460.2.1	Unknown Protein (AHRD V1)	11.65	2.78	4.19	0.00636891	6.28	2.78	2.26	0.505111
Solyc04g016470.2.1	Beta-1 3-glucanase (AHRD V1 ***- B2ZP01_VITRI); contains Interpro domain(s) IPR000490 Glycoside hydrolase, family 17	5.7	0	569.67	4.25918e-19	1.55	0	155	5.1077e-05		[227, 228]
Solyc04g016520.2.1	UDP-N-acetylglucosamine dolichyl phosphate N-acetylglucosamine-1-phosphate transferase (AHRD V1 **** Q8TGX0_ASPNG); contains Interpro domain(s) IPR018481 Glycosyl transferase, family 4, conserved region	60.92	14.69	4.15	5.39443e-11	29.73	14.69	2.02	0.164206
Solyc04g017610.2.1	F-box domain containing protein expressed (AHRD V1 ***- Q2R211_ORYSJ); contains Interpro domain(s) IPR001810 Cyclin-like F-box	27.57	5.8	4.76	9.88577e-06	6.84	5.8	1.18	1
Solyc04g017650.2.1	Mediator of DNA damage checkpoint protein 1 (AHRD V1 *--- MDC1_RAT); contains Interpro domain(s) IPR001357 BRCT	3.87	1.17	3.31	0.000441409	1.68	1.17	1.44	0.909263
Solyc04g018110.1.1	Calmodulin-like protein 1 (AHRD V1 *-*- B4FRR5_MAIZE); contains Interpro domain(s) IPR011992 EF-Hand type	143.5	25.92	5.54	1.33892e-15	49.03	25.92	1.89	0.0732236
Solyc04g024340.2.1	Acid phosphatase/vanadium-dependent haloperoxidase related (AHRD V1 ***- B6TSR4_MAIZE); contains Interpro domain(s) IPR003832 Acid phosphatase/vanadium-dependent haloperoxidase related	19.91	8.1	2.46	0.000718651	9.18	8.1	1.13	1		[1]
Solyc04g025170.2.1	ABC transporter G family member 28 (AHRD V1 **** AB28G_ARATH); contains Interpro domain(s) IPR003439 ABC transporter-like	7.11	3.27	2.17	0.00381165	4.9	3.27	1.5	0.575362
Solyc04g025530.2.1	Glutamate decarboxylase (AHRD V1 **** Q1I1D8_CITSI); contains Interpro domain(s) IPR010107 Glutamate decarboxylase	56.97	2.49	22.85	0.00131845	34.03	2.49	13.65	0.0713495		[1, 2, 9]
Solyc04g025560.2.1	ADP-ribosylation factor (AHRD V1 *-*- D7KLG4_ARALY); contains Interpro domain(s) IPR006688 ADP-ribosylation factor	4.51	1.49	3.03	0.0220351	2.22	1.49	1.49	0.89667		[229]
Solyc04g026100.1.1	30S ribosomal protein S9 (AHRD V1 ***- C5JX04_AJEDS); contains Interpro domain(s) IPR000754 Ribosomal protein S9	271.59	130.36	2.08	0.00265124	225.24	130.36	1.73	0.0918197		[1]
Solyc04g039980.2.1	Lrr, resistance protein fragment	6.86	1.73	3.97	3.43203e-05	4.03	1.73	2.34	0.120979
Solyc04g039990.2.1	Cc-nbs, resistance protein fragment	5.94	2.1	2.83	0.00117457	3.99	2.1	1.9	0.312932
Solyc04g040180.2.1	S-adenosylmethionine-dependent methyltransferase (Fragment) (AHRD V1 **** B3VXJ7_POPTN); contains Interpro domain(s) IPR013217 Methyltransferase type 12	292.19	4.63	63.11	1.03401e-11	44.12	4.63	9.53	0.175841
Solyc04g049090.2.1	MLO-like protein 17 (AHRD V1 ***- C6EWF0_VITVI); contains Interpro domain(s) IPR004326 Mlo-related protein	232.66	35.3	6.59	1.12138e-10	66.69	35.3	1.89	0.0442182
Solyc04g049450.2.1	Protein disulfide isomerase L-2 (AHRD V1 **** B1Q2X5_SOYBN); contains Interpro domain(s) IPR005792 Protein disulphide isomerase	158.13	72.43	2.18	0.000804645	114.86	72.43	1.59	0.552049
Solyc04g049660.1.1	Unknown Protein (AHRD V1)	38.98	8.66	4.5	6.7227e-09	12.45	8.66	1.44	0.840174
Solyc04g049790.2.1	Membrane-associated progesterone receptor component 1 (AHRD V1 **-- C5FDB1_NANOT); contains Interpro domain(s) IPR001199 Cytochrome b5	12.2	4.89	2.49	0.00342785	7.92	4.89	1.62	0.52772
Solyc04g049910.2.1	Nuclear transcription factor Y subunit B-3 (AHRD V1 **** B6UBN3_MAIZE); contains Interpro domain(s) IPR003957 Transcription factor, CBFA/NFYB, DNA topoisomerase	12.01	5.44	2.21	0.0272337	8.81	5.44	1.62	0.580939
Solyc04g050140.2.1	Genomic DNA chromosome 5 P1 clone MRH10 (AHRD V1 **-- Q9FND1_ARATH); contains Interpro domain(s) IPR009291 Protein of unknown function DUF946, plant	8.97	3.95	2.27	0.00785517	7.46	3.95	1.89	0.418564
Solyc04g050370.1.1	60S ribosomal protein L12 (AHRD V1 ***- Q6RJY1_CAPAN); contains Interpro domain(s) IPR000911 Ribosomal protein L11	41.24	16.63	2.48	0.00694901	31.36	16.63	1.89	0.25966
Solyc04g051310.2.1	Genomic DNA chromosome 5 P1 clone MQK4 (AHRD V1 ***- Q9FFD1_ARATH)	51.1	17.86	2.86	2.40548e-06	21.1	17.86	1.18	1
Solyc04g051500.2.1	Integral membrane protein like (AHRD V1 **-- B6TAA4_MAIZE); contains Interpro domain(s) IPR004853 Protein of unknown function DUF250	45.33	22.5	2.01	0.0137002	33.24	22.5	1.48	0.498284
Solyc04g051690.2.1	WRKY transcription factor 16 (AHRD V1 ***- C9DI05_9ROSI); contains Interpro domain(s) IPR003657 DNA-binding WRKY	6.73	0.13	51.74	6.24748e-12	1.58	0.13	12.18	0.0492128		[24, 230]
Solyc04g051700.2.1	Ras-related protein RAB-4 (AHRD V1 *-*- Q26693_TRYBR); contains Interpro domain(s) IPR013684 Miro-like	12.54	6.19	2.02	0.0203144	6.64	6.19	1.07	1
Solyc04g053130.2.1	LHC-related protein (AHRD V1 **-- D8SUY7_SELML)	30.52	12.97	2.35	0.00097765	17.82	12.97	1.37	0.82532
Solyc04g054140.2.1	Ryanodine receptor (AHRD V1 *--- P91905_CAEEL); contains Interpro domain(s) IPR018355 SPla/RYanodine receptor subgroup	15.01	6.6	2.28	0.000594312	7.43	6.6	1.13	1
Solyc04g054170.2.1	CPR5 (Fragment) (AHRD V1 *-*- B0ZWT2_ARATH)	10.47	4.69	2.23	0.00405736	5.7	4.69	1.22	1
Solyc04g054500.2.1	Metal ion binding protein (AHRD V1 **-- B6U811_MAIZE); contains Interpro domain(s) IPR006121 Heavy metal transport/detoxification protein	23.71	1.7	13.92	1.12965e-11	1.23	1.7	0.72	0.903591
Solyc04g054510.2.1	DNA-directed RNA polymerase I subunit RPA12 (AHRD V1 **** B5X948_SALSA); contains Interpro domain(s) IPR001222 Zinc finger, TFIIS-type	11.2	5.4	2.07	0.0373063	5.29	5.4	0.98	1
Solyc04g054710.2.1	Aspartate aminotransferase (AHRD V1 **** B6TK79_MAIZE); contains Interpro domain(s) IPR004839 Aminotransferase, class I and II	138.26	50.56	2.73	0.013436	75.85	50.56	1.5	0.384298
Solyc04g054820.2.1	2 3-bisphosphoglycerate-dependent phosphoglycerate mutase (AHRD V1 **** D1R850_9CHLA); contains Interpro domain(s) IPR005952 Phosphoglycerate mutase 1	22.12	4.51	4.9	2.60667e-10	7.79	4.51	1.73	0.529186
Solyc04g055060.1.1	Unknown Protein (AHRD V1)	11.88	5.87	2.02	0.0353563	6.26	5.87	1.07	1
Solyc04g055090.1.1	Unknown Protein (AHRD V1)	5.33	1.63	3.27	0.0114491	2.39	1.63	1.47	0.946696
Solyc04g055160.2.1	cDNA clone J033025P19 full insert sequence (AHRD V1 ***- B7ERC6_ORYSJ)	16.31	4.65	3.51	3.47176e-06	6.49	4.65	1.4	0.921679
Solyc04g055170.2.1	Annexin 2 (AHRD V1 ***- A9X4R2_BRAJU); contains Interpro domain(s) IPR009118 Annexin, type plant	25.12	9.51	2.64	0.000887159	12.4	9.51	1.3	0.82027		[231]
Solyc04g056320.1.1	Zinc finger family protein (AHRD V1 *-** D7KK61_ARALY); contains Interpro domain(s) IPR007087 Zinc finger, C2H2-type	16.08	4.63	3.48	5.74485e-06	9.2	4.63	1.99	0.164527
Solyc04g056600.2.1	Sodium/hydrogen exchanger (AHRD V1 **** Q93YH1_SOLLC); contains Interpro domain(s) IPR018409 Na+/H+ exchanger, isoform 5/6/8, conserved region	10.77	5.02	2.15	0.00576132	6.97	5.02	1.39	0.644635
Solyc04g057830.1.1	Unknown Protein (AHRD V1)	4.78	1.01	4.72	0.0116808	2.42	1.01	2.38	0.839861
Solyc04g063280.2.1	Vacuolar protein sorting-associated protein 27 (AHRD V1 *--- B2W9Q9_PYRTR); contains Interpro domain(s) IPR018205 VHS subgroup	85.09	30.1	2.83	2.84399e-06	45.93	30.1	1.53	0.378393
Solyc04g063380.2.1	F-box/LRR-repeat protein 2 (AHRD V1 ***- B6TAC3_MAIZE); contains Interpro domain(s) IPR006553 Leucine-rich repeat, cysteine-containing subtype	17.62	8.08	2.18	0.00393928	13.83	8.08	1.71	0.154051
Solyc04g063400.1.1	F-box family protein (AHRD V1 ***- B9N8U5_POPTR)	23.12	5.94	3.89	7.82162e-06	8.37	5.94	1.41	0.918364
Solyc04g064510.2.1	Ras-related protein Rab-18 (AHRD V1 ***- B6TSE5_MAIZE); contains Interpro domain(s) IPR015598 Rab18	59.26	28.63	2.07	0.00414495	43.22	28.63	1.51	0.356482
Solyc04g064550.1.1	GRAS family transcription factor (AHRD V1 **-* B9H7M7_POPTR); contains Interpro domain(s) IPR005202 GRAS transcription factor	43.88	17.44	2.52	8.88977e-05	28.49	17.44	1.63	0.230935		[232]
Solyc04g064570.2.1	Ribosome maturation protein SBDS (AHRD V1 **-- B5XEK1_SALSA); contains Interpro domain(s) IPR002140 Ribosome maturation protein SBDS	24.97	11.58	2.16	0.00357251	17.27	11.58	1.49	0.539714
Solyc04g064740.2.1	Os06g0207500 protein (Fragment) (AHRD V1 ***- Q0DDQ9_ORYSJ); contains Interpro domain(s) IPR004253 Protein of unknown function DUF231, plant	14.94	4.14	3.61	2.02063e-06	6.73	4.14	1.63	0.636284
Solyc04g064810.2.1	Lunapark b (AHRD V1 ***- A8DT12_HAPBU); contains Interpro domain(s) IPR019273 Protein of unknown function DUF2296	38.94	16.87	2.31	0.000761812	20.91	16.87	1.24	0.996042
Solyc04g064850.2.1	Transmembrane protein 34 (AHRD V1 ***- A5D9H3_BOVIN); contains Interpro domain(s) IPR005178 Protein of unknown function DUF300	3.38	1.07	3.15	0.0030291	1.33	1.07	1.24	1
Solyc04g064860.1.1	MADS-box transcription factor-like protein (AHRD V1 *-*- Q9M2M4_ARATH); contains Interpro domain(s) IPR002100 Transcription factor, MADS-box	3.69	0.83	4.45	0.00643094	1.12	0.83	1.35	1
Solyc04g070990.2.1	PHD-finger family protein expressed (AHRD V1 *--- Q53MN0_ORYSJ); contains Interpro domain(s) IPR003656 Zinc finger, BED-type predicted	23.43	9.23	2.54	0.000157605	14.29	9.23	1.55	0.374464
Solyc04g071030.1.1	U-box domain-containing protein (AHRD V1 ***- D7MRW3_ARALY); contains Interpro domain(s) IPR003613 U box domain	24.35	4.62	5.27	0.00768307	8.17	4.62	1.77	0.68389
Solyc04g071150.2.1	Cytochrome P450	3.83	1.74	2.2	0.0133057	2.51	1.74	1.44	0.752388
Solyc04g071160.2.1	BZIP transcription factor family protein (AHRD V1 *-*- D7LF63_ARALY); contains Interpro domain(s) IPR011700 Basic leucine zipper	30.1	14.45	2.08	0.00533225	21.16	14.45	1.46	0.574817
Solyc04g071710.2.1	Integral membrane protein (AHRD V1 **-- A8JE84_CHLRE); contains Interpro domain(s) IPR007462 Protein of unknown function DUF502	51.39	14.46	3.55	2.69552e-08	21.83	14.46	1.51	0.477858		[1, 12]
Solyc04g071730.2.1	Syntaxin 81 (AHRD V1 ***- B6TDT7_MAIZE); contains Interpro domain(s) IPR019529 SNARE-complex protein Syntaxin-18 N-terminal	21.86	10.67	2.05	0.010262	12.39	10.67	1.16	1
Solyc04g071770.2.1	Ethylene responsive transcription factor 2a (AHRD V1 *-*- C0J9I7_9ROSA); contains Interpro domain(s) IPR001471 Pathogenesis-related transcriptional factor and ERF, DNA-binding	108.87	23.38	4.66	0.00313385	27.49	23.38	1.18	1		[2]
Solyc04g071870.1.1	ATP binding/protein serine/threonine kinase (AHRD V1 **** C6FF68_SOYBN); contains Interpro domain(s) IPR002290 Serine/threonine protein kinase	37.1	7.15	5.19	5.42144e-11	18.13	7.15	2.53	0.623852
Solyc04g071880.2.1	V-type H(+)-translocating pyrophosphatase (AHRD V1 **** B2V595_CLOBA); contains Interpro domain(s) IPR004131 Inorganic H+ pyrophosphatase	93.5	37.37	2.5	4.9667e-05	54.51	37.37	1.46	0.79913
Solyc04g072000.2.1	Chitinase (AHRD V1 ***- D0QU15_LACSA); contains Interpro domain(s) IPR016283 Glycoside hydrolase, family 19	553.21	28.85	19.17	4.88498e-05	230.85	28.85	8	0.330829		[96, 233, 234, 235, 236]
Solyc04g072110.2.1	Microsomal signal peptidase subunit(SPC25)-like protein (AHRD V1 ***- Q6Z7E3_ORYSJ); contains Interpro domain(s) IPR009582 Microsomal signal peptidase 25 kDa subunit	178.7	46.69	3.83	2.32014e-09	83.18	46.69	1.78	0.255853
Solyc04g072120.2.1	Unknown Protein (AHRD V1)	66.27	18.66	3.55	2.33684e-08	35.76	18.66	1.92	0.0703061
Solyc04g072280.2.1	Laccase (AHRD V1 ***- Q38757_ACEPS); contains Interpro domain(s) IPR017761 Laccase	4.12	0.02	176.71	0.0277816	0.26	0.02	11.29	0.538942
Solyc04g072390.2.1	Alkylated DNA repair protein alkB 8 (AHRD V1 *--- D0MUQ0_PHYIN); contains Interpro domain(s) IPR013216 Methyltransferase type 11	21.49	10.17	2.11	0.00456845	13.61	10.17	1.34	0.750564
Solyc04g072460.2.1	BZIP transcription factor (AHRD V1 **** A7Y1S1_BRAJU); contains Interpro domain(s) IPR011616 bZIP transcription factor, bZIP-1	7.52	2.97	2.53	0.00361941	4.62	2.97	1.56	0.627483		[101, 102, 237, 238]
Solyc04g072560.2.1	IST1 homolog (AHRD V1 *--- C1BSR8_9MAXI); contains Interpro domain(s) IPR005061 Protein of unknown function DUF292, eukaryotic	55.44	27.11	2.04	0.00459886	24.7	27.11	0.91	0.83847		[197]
Solyc04g072640.2.1	Membrane-anchored ubiquitin-fold protein 2 (AHRD V1 ***- D7M7C8_ARALY); contains Interpro domain(s) IPR017000 Membrane-anchored ubiquitin-fold protein, HCG-1	62.12	9.04	6.87	3.05636e-06	17.4	9.04	1.92	0.0992152
Solyc04g072800.2.1	2 3-bisphosphoglycerate-dependent phosphoglycerate mutase (AHRD V1 **** D1R850_9CHLA); contains Interpro domain(s) IPR005952 Phosphoglycerate mutase 1	8.61	0.35	24.59	0.0101518	3.21	0.35	9.17	0.32132
Solyc04g072820.1.1	Unknown Protein (AHRD V1)	19.65	6.85	2.87	0.0128891	9.06	6.85	1.32	1
Solyc04g072900.1.1	Ethylene responsive transcription factor 2b (AHRD V1 *-*- C0J9I6_9ROSA); contains Interpro domain(s) IPR001471 Pathogenesis-related transcriptional factor and ERF, DNA-binding	184.09	40.93	4.5	1.61039e-06	63.99	40.93	1.56	0.384508		[239]
Solyc04g072910.2.1	Endoplasmic reticulum-Golgi intermediate compartment protein 3 (AHRD V1 ***- C0H9D0_SALSA); contains Interpro domain(s) IPR012936 Protein of unknown function DUF1692	78.03	32.31	2.41	0.000121699	60.74	32.31	1.88	0.03304		[159]
Solyc04g073950.1.1	VQ motif family protein expressed (AHRD V1 *-*- Q10KE8_ORYSJ); contains Interpro domain(s) IPR008889 VQ	26.39	3.31	7.97	1.36739e-05	8.3	3.31	2.51	0.472199
Solyc04g073990.2.1	Annexin (AHRD V1 ***- Q42657_CAPAN); contains Interpro domain(s) IPR009118 Annexin, type plant	100.84	27.75	3.63	2.62058e-09	47.2	27.75	1.7	0.664881		[51]
Solyc04g074100.2.1	Senescence-associated protein (AHRD V1 **-- B6TMS7_MAIZE)	59.73	6.53	9.14	6.90829e-09	13.29	6.53	2.03	0.0738955
Solyc04g074140.2.1	Os03g0190900 protein (Fragment) (AHRD V1 *--- Q0DUE5_ORYSJ)	29.05	8.7	3.34	1.9315e-06	12.54	8.7	1.44	0.506589
Solyc04g074150.1.1	Methyltransferase-associated protein (AHRD V1 **** C1FDA9_9CHLO); contains Interpro domain(s) IPR005651 Protein of unknown function DUF343	28.87	13.74	2.1	0.0286672	15.86	13.74	1.15	1
Solyc04g074220.2.1	Hydrolase (AHRD V1 ***- Q4PSG2_ARATH); contains Interpro domain(s) IPR000073 Alpha/beta hydrolase fold-1	31.3	7.08	4.42	2.09277e-05	8.96	7.08	1.27	1
Solyc04g074410.1.1	Os06g0220000 protein (Fragment) (AHRD V1 ***- Q0DDJ2_ORYSJ); contains Interpro domain(s) IPR006766 Phosphate-induced protein 1 conserved region	83.36	29.05	2.87	0.00724791	18.37	29.05	0.63	0.687779
Solyc04g074440.1.1	Os06g0220000 protein (Fragment) (AHRD V1 ***- Q0DDJ2_ORYSJ); contains Interpro domain(s) IPR006766 Phosphate-induced protein 1 conserved region	17.28	6.76	2.56	0.00111479	5.39	6.76	0.8	0.677575
Solyc04g074450.1.1	Phi-1 protein (Fragment) (AHRD V1 ***- Q4LAX0_CAPCH); contains Interpro domain(s) IPR006766 Phosphate-induced protein 1 conserved region	22.65	7.25	3.12	1.22147e-05	5.54	7.25	0.76	0.734764
Solyc04g074560.1.1	Unknown Protein (AHRD V1)	91.87	38.48	2.39	0.00115826	68.97	38.48	1.79	0.147882
Solyc04g074580.1.1	Histone H3 (AHRD V1 ***- A8MRL0_ARATH); contains Interpro domain(s) IPR000164 Histone H3	244.99	108.81	2.25	0.00562214	132.6	108.81	1.22	0.944716		[1]
Solyc04g074650.2.1	Unknown Protein (AHRD V1)	20.96	9.17	2.29	0.014335	20	9.17	2.18	0.094287
Solyc04g074670.2.1	Os03g0169000 protein (Fragment) (AHRD V1 ***- Q0DUS7_ORYSJ); contains Interpro domain(s) IPR004348 Protein of unknown function DUF246, plant	8.47	3.52	2.41	0.00381184	5.51	3.52	1.57	0.598532
Solyc04g074680.1.1	Unknown Protein (AHRD V1)	46.89	5.95	7.89	2.15654e-08	14.76	5.95	2.48	0.227691
Solyc04g074940.2.1	Bet1-like protein At4g14600 (AHRD V1 **-- BETL1_ARATH); contains Interpro domain(s) IPR000727 Target SNARE coiled-coil region	28.04	8.49	3.3	4.40853e-06	15.51	8.49	1.83	0.686602
Solyc04g074950.2.1	Ovarian cancer-associated gene 2 protein homolog (AHRD V1 **-- B5X7T4_SALSA); contains Interpro domain(s) IPR005645 Protein of unknown function DUF341	22.25	1.92	11.57	3.4271e-05	5.47	1.92	2.84	0.706734
Solyc04g074960.2.1	Ovarian cancer-associated gene 2 protein homolog (AHRD V1 **-- B5X7T4_SALSA); contains Interpro domain(s) IPR005645 Protein of unknown function DUF341	11.3	3.62	3.12	0.00114718	7.72	3.62	2.13	0.128821
Solyc04g075000.1.1	Serine/threonine protein kinase (AHRD V1 *-** C6ZRN1_SOYBN); contains Interpro domain(s) IPR002290 Serine/threonine protein kinase	4.69	0.88	5.31	0.000185266	3.13	0.88	3.54	0.0868146
Solyc04g076060.2.1	14-3-3 protein beta/alpha-B (AHRD V1 **-- 143BB_XENLA); contains Interpro domain(s) IPR000308 14-3-3 protein	20.56	5.17	3.98	1.64025e-09	10.19	5.17	1.97	0.349033		[1, 88, 97, 168]
Solyc04g076110.2.1	Genomic DNA chromosome 5 TAC clone K2I5 (AHRD V1 **-- Q9LTA1_ARATH)	43.13	16.09	2.68	3.39349e-05	26.46	16.09	1.64	0.183038
Solyc04g076430.2.1	Geranylgeranyl transferase type-2 subunit alpha (AHRD V1 *-*- B5X467_SALSA); contains Interpro domain(s) IPR008940 Protein prenyltransferase	14.23	6.58	2.16	0.00336536	10.22	6.58	1.55	0.451911
Solyc04g076450.1.1	LRR receptor-like serine/threonine-protein kinase, RLP	29.44	5.95	4.95	1.2091e-11	10.84	5.95	1.82	0.168541
Solyc04g076460.2.1	LRR receptor-like serine/threonine-protein kinase, RLP	15.13	3.98	3.8	2.01276e-07	6.24	3.98	1.57	0.584904
Solyc04g076610.1.1	Receptor expression-enhancing protein 4 (AHRD V1 *--- REEP4_HUMAN); contains Interpro domain(s) IPR004345 TB2/DP1 and HVA22 related protein	9.55	2.62	3.64	8.62522e-06	2.74	2.62	1.05	1
Solyc04g076670.2.1	TRAF type zinc finger domain containing 1 (AHRD V1 **-- B6T8M5_MAIZE); contains Interpro domain(s) IPR001293 Zinc finger, TRAF-type	45.33	21.38	2.12	0.00356194	34.64	21.38	1.62	0.198174
Solyc04g076680.2.1	MADS-box transcription factor-like protein (AHRD V1 ***- Q9M2M4_ARATH); contains Interpro domain(s) IPR002100 Transcription factor, MADS-box	5.74	1.04	5.5	0.00112075	2.25	1.04	2.15	0.755845
Solyc04g076730.1.1	Unknown Protein (AHRD V1)	9.28	0.57	16.38	0.0313421	8.65	0.57	15.26	0.0611484
Solyc04g076810.2.1	CBL-interacting protein kinase 17 (AHRD V1 **** C4P7W6_VITVI); contains Interpro domain(s) IPR002290 Serine/threonine protein kinase	23.62	10.93	2.16	0.00228058	14.43	10.93	1.32	0.764531
Solyc04g076830.2.1	Phosphoglycerate mutase-like protein (AHRD V1 ***- Q8LGT8_SOYBN); contains Interpro domain(s) IPR013078 Phosphoglycerate mutase	81.27	39.27	2.07	0.00372129	51.54	39.27	1.31	0.813964		[240]
Solyc04g076980.2.1	LRR receptor-like serine/threonine-protein kinase, RLP	25.66	11.22	2.29	0.0015641	15	11.22	1.34	0.913417
Solyc04g077000.2.1	Predicted E3 ubiquitin ligase (AHRD V1 **-- Q2UQ22_ASPOR); contains Interpro domain(s) IPR002867 Zinc finger, C6HC-type	3.06	0.94	3.25	0.00771452	1.7	0.94	1.81	0.623852
Solyc04g077430.2.1	Chaperone protein dnaJ (AHRD V1 *-*- Q0YS80_9CHLB); contains Interpro domain(s) IPR001623 Heat shock protein DnaJ, N-terminal	13.65	6.05	2.26	0.00192781	8.29	6.05	1.37	0.814782
Solyc04g077460.2.1	Amino acid transporter (AHRD V1 **** B9N1V7_POPTR); contains Interpro domain(s) IPR013057 Amino acid transporter, transmembrane	6.04	1.39	4.34	5.80719e-06	1.92	1.39	1.38	1
Solyc04g077590.2.1	Phloem protein (Fragment) (AHRD V1 *--- C6FDB1_9CONI)	21.85	7.54	2.9	0.00206306	14.21	7.54	1.88	0.0770277
Solyc04g077840.2.1	F-box/kelch-repeat protein At5g43190 (AHRD V1 *-*- FK119_ARATH); contains Interpro domain(s) IPR001810 Cyclin-like F-box	18.99	5.86	3.24	0.000580486	11.3	5.86	1.93	0.258157
Solyc04g077850.2.1	U-box domain-containing protein 4 (AHRD V1 **-- PUB4_ARATH); contains Interpro domain(s) IPR011989 Armadillo-like helical	26.11	4.4	5.94	6.94308e-09	9.28	4.4	2.11	0.147896
Solyc04g077980.1.1	Zinc-finger protein (AHRD V1 ***- Q40899_PETHY); contains Interpro domain(s) IPR007087 Zinc finger, C2H2-type	62.11	13.33	4.66	8.96573e-06	32.94	13.33	2.47	0.428076		[51, 241]
Solyc04g078250.2.1	Manganese transport protein mntH (AHRD V1 **-* MNTH_LACBR); contains Interpro domain(s) IPR001046 Natural resistance-associated macrophage protein	16.1	7.08	2.27	0.00132525	11.68	7.08	1.65	0.224294
Solyc04g078290.2.1	Cytochrome P450	298.26	23.2	12.85	3.91718e-14	85.15	23.2	3.67	0.0791911
Solyc04g078470.2.1	Cyclin D3-1 (AHRD V1 ***- Q2ABE7_CAMSI); contains Interpro domain(s) IPR015451 Cyclin D	6.57	2.19	3	0.00101911	3.46	2.19	1.58	0.756653		[1]
Solyc04g078630.2.1	SPRY domain-containing protein (AHRD V1 *-*- B6JYC6_SCHJY)	3.33	1.12	2.98	0.00790323	3.4	1.12	3.04	0.082159
Solyc04g078690.2.1	BHLH transcription factor (AHRD V1 *-*- B6TXR4_MAIZE); contains Interpro domain(s) IPR001092 Basic helix-loop-helix dimerisation region bHLH	59.94	25.45	2.36	0.00032363	49.24	25.45	1.94	0.0214305
Solyc04g078750.2.1	Harpin-induced protein (AHRD V1 ***- B6TDG9_MAIZE); contains Interpro domain(s) IPR010847 Harpin-induced 1	124.87	60.51	2.06	0.00275958	48.38	60.51	0.8	0.383815
Solyc04g078760.2.1	Protein binding protein (AHRD V1 ***- D7KWR9_ARALY); contains Interpro domain(s) IPR001841 Zinc finger, RING-type IPR017066 S-ribonuclease binding protein, SBP1, pollen	35.54	17.03	2.09	0.00375876	20.73	17.03	1.22	0.993322
Solyc04g078780.2.1	WD repeat protein 18 (AHRD V1 **-- B0WSI0_CULQU); contains Interpro domain(s) IPR020472 G-protein beta WD-40 repeat, region	10.83	4.54	2.39	0.00182376	5.73	4.54	1.26	1
Solyc04g078800.2.1	Lipase class 3-like (AHRD V1 ***- Q6Z307_ORYSJ); contains Interpro domain(s) IPR002921 Lipase, class 3	4.19	1.05	4.01	0.000188082	2.18	1.05	2.08	0.438421
Solyc04g078820.2.1	Annexin (AHRD V1 ***- B3TLL7_ELAGV); contains Interpro domain(s) IPR015472 Annexin like protein IPR001464 Annexin	37.24	14.23	2.62	5.18718e-05	20.44	14.23	1.44	0.554528
Solyc04g078830.2.1	THO complex subunit 5 homolog (AHRD V1 *-*- THOC5_DANRE); contains Interpro domain(s) IPR019163 THO complex, subunit 5	36.61	14.38	2.55	4.36583e-05	22.46	14.38	1.56	0.307805
Solyc04g078840.2.1	BZIP transcription factor (AHRD V1 **-* Q0PN11_9FABA); contains Interpro domain(s) IPR011616 bZIP transcription factor, bZIP-1	22.23	8.06	2.76	3.33401e-05	7.77	8.06	0.96	0.96941		[1]
Solyc04g079200.2.1	26S proteasome regulatory subunit (AHRD V1 **** A8HPA0_CHLRE); contains Interpro domain(s) IPR000555 Mov34/MPN/PAD-1	108.58	41.28	2.63	1.88572e-05	66.28	41.28	1.61	0.201808		[1, 9]
Solyc04g079250.2.1	Patatin-like protein 1 (AHRD V1 ***- Q9FZ09_TOBAC); contains Interpro domain(s) IPR002641 Patatin	10.24	2.62	3.91	9.46676e-05	5.87	2.62	2.24	0.0891854		[242]
Solyc04g079260.2.1	Patatin-like protein 1 (AHRD V1 ***- Q9FZ09_TOBAC); contains Interpro domain(s) IPR002641 Patatin	3.71	0.11	34.78	0.000273166	0.83	0.11	7.78	0.451975		[242]
Solyc04g079300.2.1	Calcineurin-like phosphoesterase family protein (AHRD V1 *-*- A9G786_SORC5); contains Interpro domain(s) IPR004843 Metallophosphoesterase	10.24	1.95	5.24	9.07881e-12	4.47	1.95	2.29	0.455116
Solyc04g079400.2.1	Protein serine/threonine kinase (AHRD V1 *-** D3BP85_POLPA); contains Interpro domain(s) IPR002290 Serine/threonine protein kinase	31.37	5.14	6.1	2.15649e-16	9.79	5.14	1.9	0.0835579
Solyc04g079410.2.1	Single-stranded DNA binding protein (AHRD V1 **-* D7KGI0_ARALY); contains Interpro domain(s) IPR000424 Primosome PriB/single-strand DNA-binding	12.86	3.49	3.69	4.45294e-06	7.79	3.49	2.23	0.0877311
Solyc04g079420.2.1	Nbs-lrr, resistance protein	87.68	15.14	5.79	3.77901e-13	44.83	15.14	2.96	0.249145		[243]
Solyc04g079430.2.1	Nucleobase ascorbate transporter (AHRD V1 **-* B9I1J7_POPTR); contains Interpro domain(s) IPR006043 Xanthine/uracil/vitamin C permease	38.64	13.19	2.93	3.34367e-06	14.39	13.19	1.09	1
Solyc04g079440.2.1	Serpin (Serine protease inhibitor) (AHRD V1 **-* Q53P13_ORYSJ); contains Interpro domain(s) IPR015554 Protease inhibitor I4, serpin, plant	90.84	29.23	3.11	3.06393e-07	40.04	29.23	1.37	0.729067
Solyc04g079640.2.1	Cytochrome P450	64.22	23.81	2.7	9.04408e-06	43.87	23.81	1.84	0.041185
Solyc04g079660.2.1	Cytochrome P450	32.17	6.18	5.2	0.000233348	10.39	6.18	1.68	0.276359
Solyc04g079720.2.1	Transferase family protein (AHRD V1 **-- D7KCY6_ARALY); contains Interpro domain(s) IPR003480 Transferase	36.87	16.94	2.18	0.00138815	29.35	16.94	1.73	0.147329
Solyc04g079750.2.1	Octanoyltransferase (AHRD V1 ***- C7QW96_CYAP0); contains Interpro domain(s) IPR000544 Lipoate-protein ligase B	7.51	1.56	4.8	9.99397e-06	3.08	1.56	1.97	0.52838
Solyc04g079760.2.1	Os07g0656700 protein (Fragment) (AHRD V1 *--- Q0D403_ORYSJ); contains Interpro domain(s) IPR005134 Uncharacterised protein family UPF0114	7.74	1.24	6.23	1.37073e-07	2.86	1.24	2.3	0.384172
Solyc04g079820.2.1	Inositol 5-phosphatase 4 (AHRD V1 ***- Q8I7P3_DICDI); contains Interpro domain(s) IPR000300 Inositol polyphosphate related phosphatase	3.53	0.22	15.81	1.80104e-06	0.63	0.22	2.81	0.852105
Solyc04g079860.1.1	Glycosyltransferase family GT8 protein (AHRD V1 ***- D0ECQ6_POPDE); contains Interpro domain(s) IPR002495 Glycosyl transferase, family 8	69.75	14.53	4.8	2.28312e-12	20.37	14.53	1.4	0.847472
Solyc04g079880.2.1	1-acyl-sn-glycerol-3-phosphate acyltransferase (AHRD V1 **** B2LWM4_RICCO); contains Interpro domain(s) IPR002123 Phospholipid/glycerol acyltransferase	3.33	0.98	3.39	0.0128843	1.07	0.98	1.09	1
Solyc04g079940.2.1	NAC domain protein IPR003441 (AHRD V1 ***- B9MVE5_POPTR); contains Interpro domain(s) IPR003441 No apical meristem (NAM) protein	41.41	8.5	4.87	2.75396e-12	16.24	8.5	1.91	0.0791911
Solyc04g079960.1.1	Geranylgeranyl pyrophosphate synthase 2 (AHRD V1 ***- Q1A7S9_SOLLC); contains Interpro domain(s) IPR000092 Polyprenyl synthetase	36.78	16.15	2.28	0.0152855	21.73	16.15	1.35	0.658259
Solyc04g080000.1.1	Peroxisomal membrane protein 11-3 (AHRD V1 ***- PX113_ORYSJ); contains Interpro domain(s) IPR008733 Peroxisomal biogenesis factor 11	19.84	9.8	2.02	0.0260086	10.98	9.8	1.12	1
Solyc04g080080.2.1	Glycosyltransferase family 77 protein (AHRD V1 ***- C1N277_MICPS); contains Interpro domain(s) IPR003388 Reticulon	39.43	15.77	2.5	0.000116342	21.51	15.77	1.36	0.718775		[1]
Solyc04g080130.2.1	Zinc finger protein (AHRD V1 *-*- Q9LVQ7_ARATH); contains Interpro domain(s) IPR007087 Zinc finger, C2H2-type	9.58	2.58	3.71	1.03098e-06	4.64	2.58	1.79	0.417998
Solyc04g080350.2.1	Genomic DNA chromosome 3 P1 clone MQC12 (AHRD V1 ***- Q9LTP9_ARATH); contains Interpro domain(s) IPR019385 Phosphorylated adapter RNA export protein, RNA-binding domain	14.85	6.04	2.46	0.00292201	7.65	6.04	1.27	0.981062
Solyc04g080680.2.1	26S protease regulatory subunit 8 homolog (AHRD V1 **-- PRS8_YEAST); contains Interpro domain(s) IPR003959 ATPase, AAA-type, core	13.42	4.39	3.06	3.99291e-05	6.71	4.39	1.53	0.652632
Solyc04g080740.1.1	BZIP transcription factor family protein (AHRD V1 **-- D7KSN7_ARALY); contains Interpro domain(s) IPR011700 Basic leucine zipper	83.22	25.82	3.22	0.000175028	40.43	25.82	1.57	0.451627
Solyc04g080790.2.1	BEL1-like homeodomain protein 3 (AHRD V1 *--- BLH3_ARATH); contains Interpro domain(s) IPR006563 POX	21.01	6.62	3.17	8.28799e-07	7.27	6.62	1.1	1
Solyc04g080820.2.1	Cytokinin oxidase/dehydrogenase (AHRD V1 **** C3VPM7_SOLTU); contains Interpro domain(s) IPR015345 Cytokinin dehydrogenase 1, FAD and cytokinin binding	154.03	30.39	5.07	0.0143134	32.75	30.39	1.08	1
Solyc04g080850.2.1	Thioredoxin (AHRD V1 ***- Q201Z4_9SOLN); contains Interpro domain(s) IPR015467 Thioredoxin, core	1276.62	338.36	3.77	0.000537008	402.78	338.36	1.19	1		[244, 245, 246]
Solyc04g081030.2.1	Protein LTV1 homolog (AHRD V1 ***- LTV1_MOUSE); contains Interpro domain(s) IPR007307 Low temperature viability protein	29.48	13.18	2.24	0.000990147	15.73	13.18	1.19	1
Solyc04g081150.2.1	Histone H3 (AHRD V1 ***- A8MRL0_ARATH); contains Interpro domain(s) IPR000164 Histone H3	33.73	16.63	2.03	0.0122813	23.94	16.63	1.44	0.839245		[1]
Solyc04g081290.2.1	Lysine decarboxylase-like protein (AHRD V1 **-- B6T4M5_MAIZE); contains Interpro domain(s) IPR005269 Conserved hypothetical protein CHP00730	149.29	31.2	4.78	1.15778e-06	63.44	31.2	2.03	0.303977
Solyc04g081360.2.1	tRNA (Adenine-N(1)-)-methyltransferase non-catalytic subunit trm6 (AHRD V1 *-** C5JJB9_AJEDS); contains Interpro domain(s) IPR007316 Eukaryotic initiation factor 3, gamma subunit	19.67	7.39	2.66	6.27317e-05	9.5	7.39	1.29	0.937396
Solyc04g081440.2.1	Neutral invertase like protein (AHRD V1 ***- Q67XD9_ARATH); contains Interpro domain(s) IPR006937 Plant neutral invertase	152.09	59.17	2.57	2.02698e-05	94.29	59.17	1.59	0.160035		[1, 247]
Solyc04g081460.2.1	Unknown Protein (AHRD V1)	10.66	4.83	2.21	0.0238072	7.51	4.83	1.56	0.694402
Solyc04g081510.2.1	Os01g0873900 protein (Fragment) (AHRD V1 *-*- Q0JHA9_ORYSJ); contains Interpro domain(s) IPR007700 Protein of unknown function DUF668	26.06	6.59	3.96	1.53907e-09	13.13	6.59	1.99	0.193141		[1]
Solyc04g081570.2.1	Chaperone protein htpG (AHRD V1 **-- HTPG_MYCA1); contains Interpro domain(s) IPR015566 Molecular chaperone, heat shock protein, endoplasmin	853.62	169.42	5.04	1.29077e-07	384.34	169.42	2.27	0.430228		[4]
Solyc04g081580.2.1	ATP dependent RNA helicase (AHRD V1 **** B3LTF9_YEAS1); contains Interpro domain(s) IPR011545 DNA/RNA helicase, DEAD/DEAH box type, N-terminal	39.76	16.69	2.38	0.0479364	19.9	16.69	1.19	1
Solyc04g081730.2.1	Unknown Protein (AHRD V1)	70.47	31.41	2.24	0.000688076	40.7	31.41	1.3	0.86705
Solyc04g081740.2.1	Prostaglandin E synthase 2-like (AHRD V1 ***- B0S751_DANRE); contains Interpro domain(s) IPR012335 Thioredoxin fold	44.97	16.01	2.81	6.9267e-06	25.71	16.01	1.61	0.732302
Solyc04g081900.2.1	Nucleoredoxin 1 (AHRD V1 **-- A8I9L1_CHLRE); contains Interpro domain(s) IPR017936 Thioredoxin-like	61.35	6.43	9.55	1.77436e-23	7.07	6.43	1.1	1
Solyc04g081940.2.1	Unknown Protein (AHRD V1)	9.48	2.94	3.23	0.0221378	6.48	2.94	2.21	0.296008
Solyc04g081960.1.1	Syringolide-induced protein 14-1-1 (Fragment) (AHRD V1 *-*- Q06H38_ARAHY)	9.59	1.58	6.06	0.0361158	2.1	1.58	1.32	1
Solyc04g081980.2.1	F-box domain-containing protein (AHRD V1 *-*- A4UV34_SOLTU); contains Interpro domain(s) IPR001810 Cyclin-like F-box	8.79	2.7	3.26	0.00204295	4.32	2.7	1.6	0.876023
Solyc04g082070.2.1	tRNA pseudouridine synthase family protein (AHRD V1 *-** B6TLN6_MAIZE); contains Interpro domain(s) IPR001406 Pseudouridine synthase I, TruA	24.75	11.06	2.24	0.00145592	15.45	11.06	1.4	0.704173
Solyc04g082160.2.1	HLA-B associated transcript 3 (Fragment) (AHRD V1 *--- Q5STC0_HUMAN); contains Interpro domain(s) IPR019956 Ubiquitin subgroup	66.43	21.4	3.1	1.81695e-07	34.13	21.4	1.6	0.237191
Solyc04g082200.2.1	Dehydrin (AHRD V1 *-*- Q1A4H3_COFCA); contains Interpro domain(s) IPR000167 Dehydrin	689.65	226.96	3.04	4.04375e-05	278.78	226.96	1.23	1		[248, 249]
Solyc04g082270.2.1	CM0216.210.nc protein (AHRD V1 ***- B0BLH4_LOTJA); contains Interpro domain(s) IPR004320 Protein of unknown function DUF241, plant	4.57	1.4	3.27	0.00357305	2.83	1.4	2.02	0.383484
Solyc04g082380.2.1	Unknown Protein (AHRD V1)	6.95	1.36	5.11	0.000133939	2.34	1.36	1.72	0.87628
Solyc04g082500.2.1	ATP binding / serine-threonine kinase (AHRD V1 **** C5DB71_VITVI); contains Interpro domain(s) IPR002290 Serine/threonine protein kinase	47.15	6.26	7.53	7.08822e-08	5.4	6.26	0.86	0.873422	Yes
Solyc04g082570.2.1	U-box domain-containing protein (AHRD V1 **-- Q1ENX4_MUSAC); contains Interpro domain(s) IPR011989 Armadillo-like helical	49.37	14.78	3.34	2.44868e-08	23.05	14.78	1.56	0.326169
Solyc04g082590.2.1	Canopy homolog 2 (AHRD V1 ***- C1BWT2_ESOLU)	19.39	6.15	3.15	0.000728105	14.01	6.15	2.28	0.385688
Solyc04g082800.2.1	Unknown Protein (AHRD V1)	13.12	5.98	2.19	0.0200072	8.89	5.98	1.49	0.647229
Solyc04g082830.2.1	Auxin efflux carrier family protein (AHRD V1 **** D7KJ74_ARALY); contains Interpro domain(s) IPR004776 Auxin efflux carrier	9.59	3.88	2.47	0.00288544	3.89	3.88	1	1
Solyc04g082890.2.1	BZIP transcription factor protein (AHRD V1 **** B2CM16_SOLCH); contains Interpro domain(s) IPR011700 Basic leucine zipper	151.5	56.65	2.67	1.1453e-05	84.51	56.65	1.49	0.441875		[1, 250, 251]
Solyc04g082960.1.1	TMV response-related protein (AHRD V1 *--- B6UGH4_MAIZE)	64.72	11.99	5.4	2.38119e-12	30.71	11.99	2.56	0.552049		[2]
Solyc05g005100.2.1	Os06g0207500 protein (Fragment) (AHRD V1 ***- Q0DDQ9_ORYSJ); contains Interpro domain(s) IPR004253 Protein of unknown function DUF231, plant	15.92	7.68	2.07	0.00537523	8.05	7.68	1.05	1
Solyc05g005200.2.1	Pyrrolidone-carboxylate peptidase (AHRD V1 **** B6SP89_MAIZE); contains Interpro domain(s) IPR000816 Peptidase C15, pyroglutamyl peptidase I	79.3	8.34	9.51	3.70861e-09	15.47	8.34	1.86	0.643754
Solyc05g005210.2.1	Baculoviral IAP repeat-containing 2 (AHRD V1 *--- Q8UWD2_DANRE); contains Interpro domain(s) IPR017066 S-ribonuclease binding protein, SBP1, pollen	32.69	12.01	2.72	3.40614e-05	14.83	12.01	1.24	0.947596
Solyc05g005250.2.1	Pantothenate kinase (AHRD V1 **** C1MLQ0_MICPS); contains Interpro domain(s) IPR004567 Eukaryotic pantothenate kinase IPR011602 Fumble	30.95	7.04	4.4	4.02889e-07	12.56	7.04	1.78	0.119939
Solyc05g005260.1.1	Unknown Protein (AHRD V1); contains Interpro domain(s) IPR012442 Protein of unknown function DUF1645	79.64	36.84	2.16	0.0407867	59.84	36.84	1.62	0.257965
Solyc05g005290.2.1	Poly polymerase catalytic domain containing protein expressed (AHRD V1 **-- Q84T80_ORYSJ); contains Interpro domain(s) IPR012317 Poly(ADP-ribose) polymerase, catalytic region	10.69	4.27	2.51	0.025856	4.13	4.27	0.97	1
Solyc05g005460.2.1	Nucleoredoxin 2 (AHRD V1 *--- A8I9J4_CHLRE); contains Interpro domain(s) IPR000866 Alkyl hydroperoxide reductase/ Thiol specific antioxidant/ Mal allergen	227.47	46.15	4.93	2.32731e-07	101.52	46.15	2.2	0.430249
Solyc05g005490.2.1	Carbonic anhydrase (AHRD V1 ***- Q5NE21_SOLLC); contains Interpro domain(s) IPR015892 Carbonic anhydrase, prokaryotic-like, conserved site	182.35	80.71	2.26	0.000738038	115.98	80.71	1.44	0.434804
Solyc05g005510.2.1	DNA-binding related protein (Fragment) (AHRD V1 ***- A9XNX9_9MYRT); contains Interpro domain(s) IPR012340 Nucleic acid-binding, OB-fold	110.85	34.77	3.19	3.12731e-05	66.02	34.77	1.9	0.0524752
Solyc05g005690.1.1	30S ribosomal protein S9 (AHRD V1 ***- C5JX04_AJEDS); contains Interpro domain(s) IPR000754 Ribosomal protein S9	138.26	56.47	2.45	0.000209761	99.46	56.47	1.76	0.298651
Solyc05g005700.2.1	Aldehyde dehydrogenase 1 (AHRD V1 **** Q84V96_LOTCO); contains Interpro domain(s) IPR015590 Aldehyde dehydrogenase	7.2	0.78	9.23	0.000292528	2.35	0.78	3.01	0.0590084		[87]
Solyc05g006080.1.1	Oligosaccharyltransferase complex subunit ostc-B (AHRD V1 **-- OSTCB_XENLA); contains Interpro domain(s) IPR019353 Oligosaccharyltransferase complex, subunit DC2, eukaryote	105.07	49.74	2.11	0.0030028	75.2	49.74	1.51	0.492533		[1]
Solyc05g006340.2.1	WD-40 repeat family protein (AHRD V1 **-- Q1EPE0_MUSAC); contains Interpro domain(s) IPR020472 G-protein beta WD-40 repeat, region	60.83	17.84	3.41	2.4549e-08	27.71	17.84	1.55	0.35539
Solyc05g006390.1.1	Unknown Protein (AHRD V1)	114.02	18.5	6.16	0.00147738	33.86	18.5	1.83	0.81467
Solyc05g006580.2.1	Unknown Protein (AHRD V1)	7.96	3.58	2.22	0.0272546	5.43	3.58	1.52	0.599948
Solyc05g006590.2.1	Serine/threonine-protein phosphatase (AHRD V1 **** Q6VUQ6_SOLLC); contains Interpro domain(s) IPR006186 Serine/threonine-specific protein phosphatase and bis(5-nucleosyl)-tetraphosphatase	39.55	14.73	2.68	2.9205e-05	21.96	14.73	1.49	0.455393		[17, 84]
Solyc05g006630.2.1	Tir-nbs-lrr, resistance protein	4.69	2.22	2.11	0.0071041	2.85	2.22	1.28	0.937065
Solyc05g006640.2.1	Phospholipid-transporting ATPase (AHRD V1 **** C1GDL1_PARBD); contains Interpro domain(s) IPR006539 ATPase, P-type, phospholipid-translocating, flippase	14.16	4.48	3.16	5.44213e-07	5.74	4.48	1.28	0.889717
Solyc05g006660.2.1	cDNA clone J075153F01 full insert sequence (AHRD V1 **-- B7F9A7_ORYSJ); contains Interpro domain(s) IPR009769 Protein of unknown function DUF1336	63.46	26.37	2.41	0.00118054	32.52	26.37	1.23	0.944683
Solyc05g006780.2.1	NPH3 domain containing protein-like (AHRD V1 *-*- Q8GVF8_ORYSJ); contains Interpro domain(s) IPR007679 Protein of unknown function DUF569	16.57	4.84	3.43	1.22303e-05	8.9	4.84	1.84	0.156156
Solyc05g006860.2.1	Thioredoxin H (AHRD V1 ***- Q4U0W0_NICAL); contains Interpro domain(s) IPR015467 Thioredoxin, core	4.52	0.58	7.74	0.00375543	2.18	0.58	3.73	0.513819
Solyc05g006880.1.1	Unknown Protein (AHRD V1)	63.86	31.07	2.06	0.00885812	44.16	31.07	1.42	0.677896
Solyc05g006960.2.1	Homeobox-leucine zipper protein ATHB-54 (AHRD V1 ***- ATB54_ARATH); contains Interpro domain(s) IPR000504 RNA recognition motif, RNP-1	21.34	8.53	2.5	0.000969749	14.44	8.53	1.69	0.250576
Solyc05g007050.2.1	ATP binding / serine-threonine kinase (AHRD V1 **** C5DB71_VITVI); contains Interpro domain(s) IPR002290 Serine/threonine protein kinase	34.76	15.45	2.25	0.00089427	22.61	15.45	1.46	0.532436		[252]
Solyc05g007150.2.1	UDP-galactose transporter 3 (AHRD V1 **** D7KBJ4_ARALY); contains Interpro domain(s) IPR013657 UAA transporter	107.92	14.08	7.67	1.31935e-12	36.77	14.08	2.61	0.432606
Solyc05g007190.2.1	Sucrose transporter-like protein (AHRD V1 **** Q9FVL6_SOLLC); contains Interpro domain(s) IPR005989 Sucrose/H+ symporter, plant	19.12	6.74	2.84	1.49768e-05	9.65	6.74	1.43	0.681994		[9]
Solyc05g007220.2.1	Kelch repeat-containing F-box family protein (AHRD V1 *-*- D7LQA8_ARALY); contains Interpro domain(s) IPR015915 Kelch-type beta propeller	42.61	5.9	7.22	0.000112056	7.55	5.9	1.28	0.936052
Solyc05g007270.2.1	Uncharacterized plant-specific domain TIGR01589 family protein (AHRD V1 ***- Q60CZ4_SOLDE); contains Interpro domain(s) IPR006476 Conserved hypothetical protein CHP01589, plant	11.2	3.4	3.29	0.00115118	4.48	3.4	1.32	0.898149
Solyc05g007460.2.1	Sphingosine hydroxylase (AHRD V1 **-* A8N9Q2_COPC7); contains Interpro domain(s) IPR006694 Fatty acid hydroxylase	33.22	10.03	3.31	2.6259e-06	25.35	10.03	2.53	0.0572896
Solyc05g007470.2.1	AAA-ATPase (AHRD V1 **-* C3TX92_BRASY); contains Interpro domain(s) IPR003959 ATPase, AAA-type, core	37.87	5.71	6.64	8.66177e-06	7.87	5.71	1.38	0.655496		[253]
Solyc05g007510.2.1	RNA-dependent RNA polymerase (AHRD V1 **** C1I213_NICGU); contains Interpro domain(s) IPR007855 RNA-dependent RNA polymerase, eukaryotic-type	9.56	3.96	2.41	0.0111176	4.26	3.96	1.08	1		[4, 254, 255, 256, 257]
Solyc05g007660.2.1	E3 ubiquitin-protein ligase MARCH3 (AHRD V1 *--- B5X3M1_SALSA); contains Interpro domain(s) IPR011016 Zinc finger, RING-CH-type	22.32	10.77	2.07	0.0101028	15.32	10.77	1.42	0.719788
Solyc05g007670.2.1	Ectonucleoside triphosphate diphosphohydrolase 1 (AHRD V1 **-- Q6DFS1_XENTR); contains Interpro domain(s) IPR000407 Nucleoside phosphatase GDA1/CD39	42.85	19.16	2.24	0.000758733	28.89	19.16	1.51	0.381638
Solyc05g007770.2.1	NAC domain transcription factor (AHRD V1 **** Q5DM36_WHEAT); contains Interpro domain(s) IPR003441 No apical meristem (NAM) protein	43.69	4.45	9.81	1.59056e-13	5.84	4.45	1.31	1
Solyc05g007820.2.1	At1g19680-like protein (Fragment) (AHRD V1 *--- Q3YI70_ARALY); contains Interpro domain(s) IPR001841 Zinc finger, RING-type	32.06	14.82	2.16	0.00367253	19.39	14.82	1.31	0.855053
Solyc05g007900.2.1	RING finger protein 126 (AHRD V1 *-*- RN126_HUMAN)	14.24	4.58	3.11	0.0319114	5.35	4.58	1.17	1
Solyc05g007940.2.1	Ribonuclease T2 (AHRD V1 ***- Q9ZQX1_CICAR); contains Interpro domain(s) IPR001568 Ribonuclease T2	9.79	1.85	5.3	0.00729372	1.04	1.85	0.56	0.545405
Solyc05g007950.2.1	Ribonuclease T2 (AHRD V1 ***- Q6A3R1_SOLLC); contains Interpro domain(s) IPR001568 Ribonuclease T2	162.81	8.03	20.28	4.87748e-07	6.56	8.03	0.82	0.977828		[258]
Solyc05g008070.2.1	Cc-nbs-lrr, resistance protein	4.71	0.54	8.72	3.55907e-12	1.28	0.54	2.38	0.224294
Solyc05g008080.1.1	Aquaporin (AHRD V1 ***- B3GK86_ARATH); contains Interpro domain(s) IPR012269 Aquaporin	3.61	0.29	12.59	0.000948477	0.95	0.29	3.3	0.522633
Solyc05g008110.2.1	Unknown Protein (AHRD V1)	303.83	49.49	6.14	3.1135e-18	88.72	49.49	1.79	0.079136
Solyc05g008190.2.1	WD repeat protein 46 (AHRD V1 **-- B0W308_CULQU); contains Interpro domain(s) IPR012952 BING4, C-terminal	18.13	8.97	2.02	0.00754925	11.89	8.97	1.33	0.864704
Solyc05g008210.2.1	Unknown Protein (AHRD V1)	14.35	3.8	3.77	0.0141236	6.77	3.8	1.78	0.756835
Solyc05g008220.2.1	Unknown Protein (AHRD V1)	13.69	0.67	20.53	4.00121e-05	3.26	0.67	4.88	0.277535
Solyc05g008500.1.1	Mate efflux family protein (AHRD V1 **-- D7KCN5_ARALY); contains Interpro domain(s) IPR015521 MATE family transporter related protein	4.4	0.82	5.34	0.000235913	1.44	0.82	1.75	0.83506
Solyc05g008510.2.1	Multidrug resistance protein mdtK (AHRD V1 ***- MDTK_EDWI9); contains Interpro domain(s) IPR015521 MATE family transporter related protein	28.34	2.88	9.84	8.73051e-09	9.27	2.88	3.22	0.0525463
Solyc05g008590.2.1	Unknown Protein (AHRD V1); contains Interpro domain(s) IPR006904 Protein of unknown function DUF716	29.91	12.36	2.42	0.000391072	17.96	12.36	1.45	0.591819
Solyc05g008960.2.1	Receptor-like protein kinase (AHRD V1 ***- D3G6F0_CAPAN); contains Interpro domain(s) IPR002290 Serine/threonine protein kinase	7.55	1.36	5.56	4.34298e-10	5.39	1.36	3.97	0.148911
Solyc05g009130.2.1	Os03g0731050 protein (Fragment) (AHRD V1 ***- C7IZG5_ORYSJ); contains Interpro domain(s) IPR004949 Protein of unknown function DUF266, plant	4.73	1.6	2.95	0.000546306	2.84	1.6	1.77	0.395979
Solyc05g009140.2.1	Beta-lactamase domain protein (AHRD V1 *-*- D2RPF9_HALTV); contains Interpro domain(s) IPR001279 Beta-lactamase-like	13.94	5.53	2.52	0.000542208	8.67	5.53	1.57	0.494685
Solyc05g009420.1.1	Unknown Protein (AHRD V1)	20.99	4.26	4.93	2.2659e-05	4.95	4.26	1.16	1
Solyc05g009430.2.1	Endonuclease (AHRD V1 **** A5A339_SOYBN); contains Interpro domain(s) IPR003154 S1/P1 nuclease	10.79	1.55	6.96	0.000125317	0.81	1.55	0.52	0.682038
Solyc05g009480.1.1	Unknown Protein (AHRD V1)	8.76	0	876.33	5.73137e-10	0.21	0	20.67	1
Solyc05g009490.2.1	Unknown Protein (AHRD V1)	393.49	6.36	61.87	3.81691e-59	22.89	6.36	3.6	0.0804419
Solyc05g009550.2.1	IST1 homolog (AHRD V1 *--- IST1_HUMAN); contains Interpro domain(s) IPR005061 Protein of unknown function DUF292, eukaryotic	12.72	1.6	7.95	1.34135e-05	3.7	1.6	2.31	0.390916
Solyc05g009610.1.1	Acetyl esterase (AHRD V1 **-- AES_SHIF8); contains Interpro domain(s) IPR013094 Alpha/beta hydrolase fold-3	11.25	0.95	11.8	8.99949e-05	2.08	0.95	2.19	0.548691
Solyc05g009630.2.1	Disease resistance protein (AHRD V1 -**- D1GEE5_BRARP)	159.23	79.74	2	0.00380492	116.92	79.74	1.47	0.419237
Solyc05g009740.1.1	Nbs-lrr, resistance protein	7.23	1.81	3.99	0.00420351	2.96	1.81	1.63	0.937065
Solyc05g009760.1.1	Nbs-lrr, resistance protein	13.58	4.45	3.05	9.39722e-06	7.1	4.45	1.6	0.760676
Solyc05g009790.1.1	Transcription factor (AHRD V1 *-** D6MKM9_9ASPA); contains Interpro domain(s) IPR003340 Transcriptional factor B3	161.08	28.53	5.65	1.51817e-16	60.06	28.53	2.1	0.253353		[25, 209, 259, 260]
Solyc05g009840.2.1	NAC domain transcription factor (AHRD V1 *-** Q4U0D5_WHEAT); contains Interpro domain(s) IPR003441 No apical meristem (NAM) protein	27.58	11.76	2.35	0.00058354	20.34	11.76	1.73	0.135225
Solyc05g009870.2.1	Baculoviral IAP repeat-containing 8 (AHRD V1 *--- Q6PIA0_HUMAN); contains Interpro domain(s) IPR019396 Transmembrane Fragile-X-F-associated protein	18.43	4.98	3.7	0.000175956	7.44	4.98	1.49	0.505366
Solyc05g010150.2.1	HD domain containing protein (AHRD V1 ***- B6TWI3_MAIZE); contains Interpro domain(s) IPR006674 Metal-dependent phosphohydrolase, HD region, subdomain	8.79	4.4	2	0.0372681	7.53	4.4	1.71	0.354567		[9]
Solyc05g010260.2.1	6-phosphogluconate dehydrogenase decarboxylating (AHRD V1 **** B9SXT4_RICCO); contains Interpro domain(s) IPR006114 6-phosphogluconate dehydrogenase, C-terminal	109.62	39.58	2.77	5.95382e-06	55.77	39.58	1.41	0.635132		[1]
Solyc05g010340.2.1	Uridine kinase (AHRD V1 *-** C3SA58_BRADI); contains Interpro domain(s) IPR000764 Uridine kinase	61.85	8.34	7.42	5.63468e-07	13.54	8.34	1.62	1
Solyc05g010420.1.1	S-adenosylmethionine decarboxylase proenzyme (AHRD V1 **** Q7XZQ9_VITVI); contains Interpro domain(s) IPR018167 S-adenosylmethionine decarboxylase subgroup IPR001985 S-adenosylmethionine decarboxylase	1407.25	550.53	2.56	1.48769e-05	710.64	550.53	1.29	0.733818		[151, 160, 261]
Solyc05g010430.2.1	Aminoalcoholphosphotransferase (AHRD V1 ***- Q8W1E9_BRARP)	20.98	8.18	2.57	0.00576747	14.32	8.18	1.75	0.45276		[22]
Solyc05g010470.2.1	Unknown Protein (AHRD V1); contains Interpro domain(s) IPR010683 Protein of unknown function DUF1262	4.3	0.91	4.73	0.0266564	1.45	0.91	1.59	0.820213
Solyc05g010530.2.1	Serine/threonine protein kinase family protein (AHRD V1 **** C6ZRM5_SOYBN); contains Interpro domain(s) IPR002290 Serine/threonine protein kinase	9.86	0.84	11.69	1.30755e-17	1.51	0.84	1.79	0.718091
Solyc05g010540.2.1	F-box domain containing protein (AHRD V1 ***- Q2QXK7_ORYSJ); contains Interpro domain(s) IPR005174 Protein of unknown function DUF295	17.48	6.07	2.88	0.000153561	7.3	6.07	1.2	1
Solyc05g010770.2.1	Unknown Protein (AHRD V1)	4.47	1.43	3.13	0.0496408	3.62	1.43	2.54	0.438161
Solyc05g011960.2.1	Heat shock protein binding protein (AHRD V1 *--- D7KWX9_ARALY); contains Interpro domain(s) IPR001623 Heat shock protein DnaJ, N-terminal	9.57	1.17	8.2	6.28138e-16	2.94	1.17	2.52	0.325069
Solyc05g011970.2.1	Cytochrome P450	12.11	0.95	12.75	1.21651e-10	2.99	0.95	3.15	0.12852
Solyc05g011980.2.1	Unknown Protein (AHRD V1)	26.26	5.62	4.67	7.66668e-10	12.89	5.62	2.29	0.0647418
Solyc05g012010.2.1	RING-H2 finger protein (Fragment) (AHRD V1 *-*- Q7X9M1_WHEAT); contains Interpro domain(s) IPR018957 Zinc finger, C3HC4 RING-type	7.89	2.18	3.62	0.000103378	3.2	2.18	1.47	0.907699
Solyc05g012070.2.1	Alpha-1 4-glucan-protein synthase (AHRD V1 **-* B9RLK7_RICCO); contains Interpro domain(s) IPR004901 Alpha-1,4-glucan-protein synthase, UDP-forming	45.12	20.05	2.25	0.00062064	34.66	20.05	1.73	0.123854		[1, 9, 12, 28, 88]
Solyc05g012180.2.1	Hydrolase alpha/beta fold family protein (AHRD V1 **-* D7LP51_ARALY); contains Interpro domain(s) IPR000073 Alpha/beta hydrolase fold-1	6.7	0.55	12.26	2.53519e-05	1.18	0.55	2.16	0.70304		[14]
Solyc05g012210.2.1	Ninja-family protein 1 (AHRD V1 *-*- NNJA1_WHEAT); contains Interpro domain(s) IPR012463 Protein of unknown function DUF1675	6.18	0.65	9.56	5.5615e-12	1.09	0.65	1.69	0.762335
Solyc05g012290.2.1	DUF647 domain-containing protein (AHRD V1 **-- C5JIY8_AJEDS); contains Interpro domain(s) IPR006968 Protein of unknown function DUF647	10.01	3.99	2.51	0.00083928	7.37	3.99	1.85	0.147525
Solyc05g012310.2.1	Ureide permease 2 (AHRD V1 ***- B6U6B9_MAIZE); contains Interpro domain(s) IPR009834 Fatty acid elongase 3-ketoacyl-CoA synthase 1	9.53	4.71	2.02	0.0192959	9.27	4.71	1.97	0.0747913
Solyc05g012430.1.1	LRR receptor-like serine/threonine-protein kinase, RLP	26.7	0.69	38.69	2.04406e-36	3.32	0.69	4.82	0.0661611
Solyc05g012690.2.1	Sporulation protein RMD1 (AHRD V1 *--- C1GIQ5_PARBD); contains Interpro domain(s) IPR003734 Protein of unknown function DUF155	13.14	5.21	2.52	0.000740519	8.37	5.21	1.61	0.384187
Solyc05g012770.2.1	WRKY transcription factor-a (AHRD V1 *-** Q1XD53_CAPAN); contains Interpro domain(s) IPR003657 DNA-binding WRKY	32.46	6.15	5.28	7.92889e-14	11.56	6.15	1.88	0.375439		[24, 141, 142, 262, 263, 264]
Solyc05g012850.2.1	Unknown Protein (AHRD V1)	14.48	2.56	5.66	0.000884438	5.76	2.56	2.25	0.135903
Solyc05g012890.1.1	Cc-nbs-lrr, resistance protein with an R1 specific domain	3.42	1.11	3.07	0.000175224	1.46	1.11	1.31	1
Solyc05g012900.2.1	Lrr, resistance protein fragment	4.48	0.65	6.93	0.000108265	1.79	0.65	2.77	0.538279		[265]
Solyc05g013050.2.1	Vesicle transport v-SNARE 11-like (AHRD V1 ***- Q307Y3_SOLTU); contains Interpro domain(s) IPR007705 Vesicle transport v-SNARE	25.65	12.45	2.06	0.00987259	20.14	12.45	1.62	0.252342
Solyc05g013060.2.1	Unknown Protein (AHRD V1)	39.25	12.54	3.13	0.00200446	14.27	12.54	1.14	1		[146]
Solyc05g013070.2.1	Kinase family protein (AHRD V1 **** D7KBF8_ARALY); contains Interpro domain(s) IPR016253 Integrin-linked protein kinase	97.45	29.4	3.32	3.43585e-08	48.32	29.4	1.64	0.25966		[1]
Solyc05g013130.2.1	Transmembrane emp24 domain-containing protein 10 (AHRD V1 ***- B6U439_MAIZE); contains Interpro domain(s) IPR000348 emp24/gp25L/p24	35.07	13.74	2.55	0.000125471	23.9	13.74	1.74	0.136534
Solyc05g013170.2.1	Unknown Protein (AHRD V1); contains Interpro domain(s) IPR012891 GCK	40.31	9.67	4.17	3.16938e-09	16.91	9.67	1.75	0.711652
Solyc05g013290.1.1	Pto-like serine/threonine kinase (AHRD V1 **** Q6W0C8_CAPCH); contains Interpro domain(s) IPR017442 Serine/threonine protein kinase-related	8.29	3.98	2.08	0.0390492	7.72	3.98	1.94	0.224294		[266]
Solyc05g013640.1.1	Unknown Protein (AHRD V1)	229.77	77.45	2.97	3.0533e-05	100.28	77.45	1.29	0.936825
Solyc05g013660.2.1	Lysine ketoglutarate reductase trans-splicing related 1 (AHRD V1 ***- B6TJT7_MAIZE); contains Interpro domain(s) IPR007877 Protein of unknown function DUF707	46.95	3.34	14.07	5.43435e-21	10.63	3.34	3.19	0.0849121		[1, 8, 267]
Solyc05g013700.2.1	Eukaryotic translation initiation factor 4B (AHRD V1 **** B6TRD2_MAIZE); contains Interpro domain(s) IPR010433 Plant specific eukaryotic initiation factor 4B	43.01	19.71	2.18	0.00104675	29.08	19.71	1.48	0.40211
Solyc05g013710.2.1	Cysteine desulfuration protein SufE (AHRD V1 *-*- Q2RNM6_RHORT); contains Interpro domain(s) IPR003808 Fe-S metabolism associated SufE	12.75	0.78	16.28	0.0376321	1.01	0.78	1.29	1
Solyc05g013730.2.1	Auxin-independent growth protein (Fragment) (AHRD V1 *--- Q676V9_HYAOR); contains Interpro domain(s) IPR004348 Protein of unknown function DUF246, plant	22.17	9.94	2.23	0.00132725	14.98	9.94	1.51	0.424614
Solyc05g013750.2.1	Dual specificity phosphatase 4 (AHRD V1 *-*- Q7SZF3_DANRE); contains Interpro domain(s) IPR020422 Dual specificity phosphatase, subgroup, catalytic domain	19.03	5.27	3.61	1.96453e-08	16.98	5.27	3.22	0.147896
Solyc05g013970.2.1	RNA-binding protein 39 (AHRD V1 *--- B5X2I3_SALSA); contains Interpro domain(s) IPR012677 Nucleotide-binding, alpha-beta plait	10.54	5.02	2.1	0.00919358	6.49	5.02	1.29	0.912381
Solyc05g014120.1.1	Os08g0119500 protein (Fragment) (AHRD V1 *-*- Q0J8C9_ORYSJ); contains Interpro domain(s) IPR013216 Methyltransferase type 11	15.21	6.52	2.33	0.0155925	6.54	6.52	1	1
Solyc05g014160.2.1	Genomic DNA chromosome 3 P1 clone MPE11 (AHRD V1 **-- Q9LU81_ARATH); contains Interpro domain(s) IPR000342 Regulator of G protein signalling	6.16	2.86	2.15	0.0269789	3.59	2.86	1.25	1
Solyc05g014300.1.1	Unknown Protein (AHRD V1)	5.05	0	504.67	0.00890628	0.98	0	98	0.80839
Solyc05g014340.2.1	Serine/threonine-protein phosphatase 2A regulatory subunit delta 1 isoform (AHRD V1 ***- Q0CAR1_ASPTN); contains Interpro domain(s) IPR002554 Protein phosphatase 2A, regulatory B subunit, B56	25.1	7.71	3.25	3.03964e-05	11.54	7.71	1.5	0.581704		[9]
Solyc05g014390.2.1	ABC transporter C family member 3 (AHRD V1 **-- AB3C_ARATH); contains Interpro domain(s) IPR003439 ABC transporter-like	28.07	11.36	2.47	0.0326352	11.91	11.36	1.05	1
Solyc05g014470.2.1	Glyceraldehyde 3-phosphate dehydrogenase (AHRD V1 **** Q8LK04_SOLTU); contains Interpro domain(s) IPR000173 Glyceraldehyde 3-phosphate dehydrogenase	1143.82	362.77	3.15	6.68462e-08	655.23	362.77	1.81	0.0763848		[9, 166, 268, 269]
Solyc05g014590.2.1	Transcription Factor (AHRD V1 **** Q84LF9_ORYSA); contains Interpro domain(s) IPR011598 Helix-loop-helix DNA-binding	182.57	0.79	231.1	1.74289e-10	2.93	0.79	3.71	0.940027
Solyc05g015390.2.1	REF-like stress related protein 1 (AHRD V1 *--- Q6XNP4_HEVBR); contains Interpro domain(s) IPR008802 Rubber elongation factor	92.04	45.21	2.04	0.0494404	68.42	45.21	1.51	0.270243
Solyc05g015470.1.1	Drought-induced protein 1 (AHRD V1 ***- Q6XPS8_9FABA)	218.65	73.43	2.98	0.0169771	75.45	73.43	1.03	1
Solyc05g015530.2.1	Stress-associated endoplasmic reticulum protein 2 (AHRD V1 ***- SERP2_MOUSE); contains Interpro domain(s) IPR010580 Ribosome associated membrane RAMP4	254.65	38.36	6.64	5.32367e-19	114.73	38.36	2.99	0.0549321		[1]
Solyc05g015610.2.1	Histidine kinase cytokinin receptor (AHRD V1 **** B9GZP2_POPTR); contains Interpro domain(s) IPR006189 CHASE	56.05	21.69	2.58	2.1843e-05	18.61	21.69	0.86	0.700569
Solyc05g015640.2.1	Unknown Protein (AHRD V1)	17.02	5.93	2.87	0.000161446	11.43	5.93	1.93	0.355322
Solyc05g015820.2.1	BZIP transcription factor bZIP55 (Fragment) (AHRD V1 *-*- Q0GPJ6_SOYBN); contains Interpro domain(s) IPR012458 Protein of unknown function DUF1664	41.29	15.26	2.71	2.42828e-05	23.76	15.26	1.56	0.432936
Solyc05g016310.1.1	Aspartic proteinase nepenthesin I (AHRD V1 **-- A9ZMF9_NEPAL); contains Interpro domain(s) IPR001461 Peptidase A1	11.18	0.81	13.81	0.000436844	2.22	0.81	2.74	0.321231		[14]
Solyc05g017860.2.1	Protein VAC14 homolog (AHRD V1 **-- VAC14_XENLA); contains Interpro domain(s) IPR011989 Armadillo-like helical	13.86	6.03	2.3	0.00103966	8.63	6.03	1.43	0.601823		[1]
Solyc05g018150.2.1	Phosphatase 1 regulatory subunit 7 (AHRD V1 **-* C1C4C3_RANCA); contains Interpro domain(s) IPR001611 Leucine-rich repeat	31.51	12.35	2.55	0.000139364	17.03	12.35	1.38	0.834994
Solyc05g018180.2.1	Homology to unknown gene (AHRD V1 *--- Q01GH9_OSTTA); contains Interpro domain(s) IPR008528 Protein of unknown function DUF810	7.3	2.71	2.69	0.00024499	3.77	2.71	1.39	0.784509
Solyc05g018500.2.1	CONSTANS interacting protein 6 (Fragment) (AHRD V1 **-- Q2VY13_SOLLC); contains Interpro domain(s) IPR004082 Protein of unknown function DUF1423, plant	20.95	9.6	2.18	0.00198106	15.5	9.6	1.61	0.397764
Solyc05g018610.1.1	Chaperone protein dnaJ 49 (AHRD V1 ***- B6TUY9_MAIZE); contains Interpro domain(s) IPR015399 Protein of unknown function DUF1977, DnaJ-like	65.23	23.49	2.78	0.000186447	34.47	23.49	1.47	0.570629
Solyc05g023820.2.1	SAM domain family protein (AHRD V1 **-- B6TSE6_MAIZE); contains Interpro domain(s) IPR001660 Sterile alpha motif SAM	29.08	9.67	3.01	5.50807e-05	14.12	9.67	1.46	0.614926
Solyc05g024290.2.1	Serine/threonine-protein kinase (AHRD V1 **** C6ZRV0_SOYBN); contains Interpro domain(s) IPR002290 Serine/threonine protein kinase	38.36	18.28	2.1	0.00257353	24.84	18.28	1.36	0.666413		[1, 35, 270, 271]
Solyc05g025650.2.1	DNA-directed RNA polymerase III subunit RPC4 (AHRD V1 ***- B5X342_SALSA); contains Interpro domain(s) IPR007811 RNA polymerase III Rpc4	7.55	3.33	2.27	0.0293793	5.58	3.33	1.67	0.610579
Solyc05g025820.2.1	ATP binding / serine-threonine kinase (AHRD V1 **** C5DB71_VITVI); contains Interpro domain(s) IPR002290 Serine/threonine protein kinase	4.47	1.39	3.22	0.00160647	5.03	1.39	3.62	0.0536576		[8, 131]
Solyc05g026050.2.1	Charged multivesicular body protein 4b (AHRD V1 ***- B6UES0_MAIZE); contains Interpro domain(s) IPR005024 Snf7	34.23	9.29	3.69	6.17722e-08	15.3	9.29	1.65	0.293176		[1, 9, 28, 98]
Solyc05g026310.2.1	Derlin-3 (AHRD V1 ***- B6U3C7_MAIZE); contains Interpro domain(s) IPR007599 Der1-like	37.52	16.35	2.29	0.000822237	23.81	16.35	1.46	0.509263
Solyc05g026540.2.1	Transmembrane protein 214 (AHRD V1 *-*- TM214_BOVIN)	100.49	28.16	3.57	2.06448e-09	51.6	28.16	1.83	0.0471495
Solyc05g041910.2.1	Membrane protein (AHRD V1 **-- B6U5U8_MAIZE); contains Interpro domain(s) IPR017214 Uncharacterised conserved protein UCP037471	188.3	38.42	4.9	8.64791e-08	108.87	38.42	2.83	0.525278
Solyc05g041920.2.1	Ribonuclease 3 (AHRD V1 ***- C3FP31_BACTB); contains Interpro domain(s) IPR000999 Ribonuclease III	11.48	2.18	5.26	0.020288	3.42	2.18	1.57	0.863414
Solyc05g042050.2.1	Integral membrane family protein (AHRD V1 ***- D7L995_ARALY); contains Interpro domain(s) IPR000620 Protein of unknown function DUF6, transmembrane	13.12	5.3	2.47	0.00273208	6.12	5.3	1.15	1
Solyc05g044620.1.1	Unknown Protein (AHRD V1)	79.53	21.52	3.7	6.47132e-06	32.81	21.52	1.52	0.645943
Solyc05g045650.2.1	Glutamate-gated kainate-type ion channel receptor subunit GluR5 (AHRD V1 **** B9IAE8_POPTR); contains Interpro domain(s) IPR017103 Ionotropic glutamate-like receptor, plant	30.9	8.79	3.51	1.06981e-08	10.09	8.79	1.15	1
Solyc05g046290.2.1	Xyloglucan endotransglucosylase/hydrolase 2 (AHRD V1 **** Q8GTJ0_MALDO); contains Interpro domain(s) IPR016455 Xyloglucan endotransglucosylase/hydrolase	25.86	1.9	13.63	2.81108e-12	2.84	1.9	1.5	1		[272]
Solyc05g047390.1.1	Mitochondrial import receptor subunit TOM7-1 (AHRD V1 *-*- B6SJR3_MAIZE); contains Interpro domain(s) IPR012621 Mitochondrial outer membrane translocase complex, subunitt Tom7	143.8	66.51	2.16	0.00381108	100.1	66.51	1.5	0.693576
Solyc05g047680.2.1	Cytochrome P450	4.61	1.1	4.18	0.0133898	3.05	1.1	2.76	0.927393
Solyc05g050000.2.1	Bicoid-interacting 3 domain-containing protein (Fragment) (AHRD V1 *-*- C6F7A2_PSEMZ); contains Interpro domain(s) IPR010675 Bicoid-interacting 3	3.59	1.04	3.46	0.00854876	1.55	1.04	1.49	1
Solyc05g050280.2.1	GH3 family protein (AHRD V1 ***- B9GQG9_POPTR); contains Interpro domain(s) IPR004993 GH3 auxin-responsive promoter	58.09	16.32	3.56	6.45401e-09	22.01	16.32	1.35	0.723378		[4, 273]
Solyc05g050330.2.1	WRKY transcription factor 6 (AHRD V1 **** C9DHZ5_9ROSI); contains Interpro domain(s) IPR003657 DNA-binding WRKY	7.73	3.02	2.56	0.014111	5.86	3.02	1.94	0.402772
Solyc05g050380.2.1	Cyclic nucleotide-gated ion channel 1 (AHRD V1 **** B6U0R1_MAIZE); contains Interpro domain(s) IPR000595 Cyclic nucleotide-binding	50.23	13.66	3.68	2.26519e-09	43.18	13.66	3.16	0.0747298
Solyc05g050600.2.1	Dynamin 2 (AHRD V1 ***- Q5XGH8_XENTR); contains Interpro domain(s) IPR001401 Dynamin, GTPase region	58.66	17.62	3.33	3.77125e-08	27.61	17.62	1.57	0.389445		[32]
Solyc05g050680.2.1	Casein kinase II subunit beta-4 (AHRD V1 **** B6TGH2_MAIZE); contains Interpro domain(s) IPR000704 Casein kinase II, regulatory subunit	33.03	15.93	2.07	0.00479169	23.31	15.93	1.46	0.525348
Solyc05g050930.1.1	UNE1-like protein (AHRD V1 ***- B2ZAQ7_GOSRA); contains Interpro domain(s) IPR006943 Protein of unknown function DUF641, plant	13.44	4.15	3.24	3.59624e-05	6.44	4.15	1.55	0.569748
Solyc05g051000.2.1	40S ribosomal protein S13 (AHRD V1 ***- D7LRU2_ARALY); contains Interpro domain(s) IPR012606 Ribosomal protein S13/S15, N-terminal	111.9	47.15	2.37	0.000293806	72.79	47.15	1.54	0.400177
Solyc05g051200.1.1	Ethylene-responsive transcription factor 1A (AHRD V1 *-** A9P6A4_MEDTR); contains Interpro domain(s) IPR001471 Pathogenesis-related transcriptional factor and ERF, DNA-binding	60.54	7.94	7.63	3.01561e-11	43.77	7.94	5.51	0.0507652		[274]
Solyc05g051460.2.1	Homeobox-leucine zipper protein (AHRD V1 ***- Q9FXN8_ZINEL); contains Interpro domain(s) IPR003106 Leucine zipper, homeobox-associated	22.01	9.33	2.36	0.00104956	16.2	9.33	1.74	0.734764
Solyc05g051480.2.1	Unknown Protein (AHRD V1)	16.88	3.25	5.19	0.00017083	3.57	3.25	1.1	1
Solyc05g051490.2.1	LMBR1 domain protein (AHRD V1 *-*- D4DI29_TRIVH); contains Interpro domain(s) IPR006876 LMBR1-like conserved region	8.67	2.99	2.9	5.55583e-05	4.39	2.99	1.47	0.643221
Solyc05g051510.2.1	Prohibitin (AHRD V1 ***- O04361_TOBAC); contains Interpro domain(s) IPR000163 Prohibitin	56.07	10.9	5.15	8.27919e-13	23.79	10.9	2.18	0.065416
Solyc05g051530.2.1	ABC transporter G family member 11 (AHRD V1 ***- AB11G_ARATH); contains Interpro domain(s) IPR013525 ABC-2 type transporter	8.88	0.6	14.8	1.99325e-14	2.77	0.6	4.62	0.224294		[1]
Solyc05g051620.2.1	DNA-directed RNA polymerase III subunit RPC4 (AHRD V1 *-*- B5X342_SALSA); contains Interpro domain(s) IPR007811 RNA polymerase III Rpc4	28.55	11.83	2.41	0.000724453	17.23	11.83	1.46	0.618573
Solyc05g051660.1.1	Gibberellin receptor GID1L2 (AHRD V1 **-- B6T2M3_MAIZE); contains Interpro domain(s) IPR013094 Alpha/beta hydrolase fold-3	88.97	17.56	5.07	3.40648e-07	32.82	17.56	1.87	0.0956835
Solyc05g051690.2.1	Cell number regulator 6 (AHRD V1 **-- B6SGC5_MAIZE); contains Interpro domain(s) IPR006461 Protein of unknown function Cys-rich	18.51	5.84	3.17	1.64326e-05	10.61	5.84	1.82	0.293176
Solyc05g051720.1.1	Glutaredoxin (AHRD V1 ***- B9I9V9_POPTR); contains Interpro domain(s) IPR011905 Glutaredoxin-like, plant II	5.42	1.31	4.13	0.0399703	0.72	1.31	0.55	1
Solyc05g051800.2.1	Zinc finger C3HC4 type family protein (AHRD V1 ***- B6TBG5_MAIZE); contains Interpro domain(s) IPR011016 Zinc finger, RING-CH-type	3.34	0.74	4.51	0.000639891	2.4	0.74	3.25	0.222186
Solyc05g052180.2.1	Translation initiation factor 1a (AHRD V1 *--- Q1HQA3_BOMMO); contains Interpro domain(s) IPR001253 Translation initiation factor 1A (eIF-1A)	12.28	4.29	2.86	0.00128638	8.52	4.29	1.99	0.255853
Solyc05g052270.1.1	CBL-interacting protein kinase 13 (AHRD V1 **** C4P7W2_VITVI); contains Interpro domain(s) IPR002290 Serine/threonine protein kinase	17.74	7.51	2.36	0.00132988	8.11	7.51	1.08	1	Yes	[46]
Solyc05g052520.2.1	Protein phosphatase 2C (AHRD V1 ***- Q3V656_SOLTU); contains Interpro domain(s) IPR015655 Protein phosphatase 2C	29.05	8.48	3.42	2.01763e-07	13.71	8.48	1.62	0.31372
Solyc05g052670.1.1	N-hydroxycinnamoyl/benzoyltransferase 1 (AHRD V1 **-- Q00M72_SOYBN); contains Interpro domain(s) IPR003480 Transferase	116.33	1.57	74.1	0.00417467	5.41	1.57	3.45	0.898149
Solyc05g052680.1.1	Hydroxycinnamoyl transferase (AHRD V1 **-* D2XJ64_9MAGN); contains Interpro domain(s) IPR003480 Transferase	12.91	0.16	79.04	0.032599	0.57	0.16	3.49	0.903591
Solyc05g052700.2.1	TPR domain protein (AHRD V1 *--- Q7MVN6_PORGI); contains Interpro domain(s) IPR011990 Tetratricopeptide-like helical	18.23	6.5	2.81	5.28191e-05	7.87	6.5	1.21	1
Solyc05g052720.1.1	Pleckstrin homology domain containing family A (Phosphoinositide binding specific) member 1 (AHRD V1 **-* Q0IIA5_BOVIN); contains Interpro domain(s) IPR011993 Pleckstrin homology-type	47.09	18.6	2.53	0.000827078	34.28	18.6	1.84	0.372188
Solyc05g052750.2.1	Hydrolase alpha/beta fold family protein (AHRD V1 ***- D7KX74_ARALY)	26.47	3.78	7.01	0.00451586	21.95	3.78	5.81	0.0525127
Solyc05g052780.2.1	LIM domain protein (AHRD V1 **-- Q8VWW1_GOSHI); contains Interpro domain(s) IPR001781 Zinc finger, LIM-type	216.24	99.37	2.18	0.000888781	143.25	99.37	1.44	0.454669
Solyc05g052790.2.1	Organic anion transporter (AHRD V1 **-* D7L9W2_ARALY); contains Interpro domain(s) IPR004853 Protein of unknown function DUF250	44.21	10.26	4.31	5.32386e-10	18.95	10.26	1.85	0.468984
Solyc05g052810.2.1	60S ribosomal protein L33-B (AHRD V1 *-*- B6T1L8_MAIZE); contains Interpro domain(s) IPR001780 Ribosomal protein L35Ae	110.11	44.44	2.48	0.000136288	76.72	44.44	1.73	0.189863
Solyc05g052840.1.1	Tubulin-specific chaperone C (AHRD V1 **** C1BYH4_ESOLU); contains Interpro domain(s) IPR012945 Tubulin binding cofactor C	12.75	5.92	2.15	0.0145518	7.04	5.92	1.19	1
Solyc05g052850.2.1	MYB transcription factor-like protein (AHRD V1 **** Q9LDW5_ARATH); contains Interpro domain(s) IPR015495 Myb transcription factor	6.08	1.87	3.25	0.000336055	3.81	1.87	2.04	0.300994
Solyc05g052930.2.1	Yip1 domain family (AHRD V1 **-- C5GSW7_AJEDR); contains Interpro domain(s) IPR006977 Yip1 domain	17.91	8.71	2.06	0.0148331	9.58	8.71	1.1	1
Solyc05g052980.2.1	Protein phosphatase 2C (AHRD V1 ***- Q8RVG0_TOBAC); contains Interpro domain(s) IPR015655 Protein phosphatase 2C	30.16	11.93	2.53	0.0465846	11.38	11.93	0.95	1
Solyc05g053000.1.1	AT-hook DNA-binding protein (Fragment) (AHRD V1 **-* A1DR81_CATRO); contains Interpro domain(s) IPR014476 Predicted AT-hook DNA-binding	5.27	2.04	2.58	0.0240737	2.08	2.04	1.02	1
Solyc05g053060.1.1	Unknown Protein (AHRD V1)	59.49	17.14	3.47	3.23667e-06	17.23	17.14	1.01	1
Solyc05g053090.1.1	GRAS family transcription factor (AHRD V1 **-* B9HMJ2_POPTR); contains Interpro domain(s) IPR005202 GRAS transcription factor	3.33	1.39	2.4	0.0143134	1.63	1.39	1.17	1
Solyc05g053140.2.1	26S proteasome non-ATPase regulatory subunit 13 (AHRD V1 ***- B6TA88_MAIZE); contains Interpro domain(s) IPR000717 Proteasome component region PCI	69.14	27.42	2.52	0.00156263	35.25	27.42	1.29	0.907846
Solyc05g053250.2.1	DNL zinc finger family protein (AHRD V1 ***- B6TQA5_MAIZE); contains Interpro domain(s) IPR007853 Zinc finger, Zim17-type	25.83	10.88	2.37	0.0014573	15.9	10.88	1.46	0.676398
Solyc05g053290.2.1	Protein phosphatase-2C (AHRD V1 ***- O82469_MESCR); contains Interpro domain(s) IPR015655 Protein phosphatase 2C	14.1	4.58	3.08	1.75809e-05	5.48	4.58	1.2	1
Solyc05g053320.1.1	Gag-Pol polyprotein (AHRD V1 ***- B8YLY4_MEDTR); contains Interpro domain(s) IPR001878 Zinc finger, CCHC-type	21.66	1.93	11.22	5.38314e-15	5.28	1.93	2.73	0.270243
Solyc05g053330.2.1	MYB transcription factor (AHRD V1 ***- Q39550_CRAPL); contains Interpro domain(s) IPR015495 Myb transcription factor	22.84	0.55	41.78	7.52459e-32	0.62	0.55	1.14	1		[275, 276, 277]
Solyc05g053440.2.1	60S ribosomal protein L29 (AHRD V1 ***- B6SPH4_MAIZE); contains Interpro domain(s) IPR002673 Ribosomal protein L29e	265.81	116.68	2.28	0.000438279	219.43	116.68	1.88	0.0400396		[4, 32]
Solyc05g053720.2.1	Os12g0425600 protein (Fragment) (AHRD V1 **-- Q0INN2_ORYSJ); contains Interpro domain(s) IPR004348 Protein of unknown function DUF246, plant	15.02	7.15	2.1	0.00553988	9.36	7.15	1.31	0.963118
Solyc05g053780.2.1	RNA binding protein-like protein (AHRD V1 ***- Q3HVL3_SOLTU); contains Interpro domain(s) IPR015465 RNA recognition motif, glycine rich protein	264.87	97.15	2.73	5.35265e-06	159.48	97.15	1.64	0.48166
Solyc05g053880.2.1	cDNA FLJ42396 fis clone ASTRO2001107 (AHRD V1 *-*- B3KW72_HUMAN)	5.55	1.93	2.87	0.00299662	3.05	1.93	1.58	0.808323
Solyc05g053890.1.1	Glucosyltransferase-like protein (AHRD V1 *-** Q9LXV0_ARATH); contains Interpro domain(s) IPR002213 UDP-glucuronosyl/UDP-glucosyltransferase	10.72	2.27	4.71	0.000160808	2.78	2.27	1.22	1
Solyc05g053930.2.1	ATP binding / serine-threonine kinase (AHRD V1 **** C5DB71_VITVI); contains Interpro domain(s) IPR002290 Serine/threonine protein kinase	63.65	14.23	4.47	4.88997e-12	26.38	14.23	1.85	0.0856464		[1]
Solyc05g053940.2.1	Ras-related protein Rab-1A (AHRD V1 ***- B6RB23_HALDI); contains Interpro domain(s) IPR003579 Ras small GTPase, Rab type	138.78	56.6	2.45	0.00039842	75.56	56.6	1.34	0.717679		[278]
Solyc05g054080.2.1	Ubiquitin-protein ligase E3 (AHRD V1 *-** B6K793_SCHJY); contains Interpro domain(s) IPR000569 HECT	12.27	5.44	2.26	0.00148027	5.93	5.44	1.09	1
Solyc05g054180.2.1	Potyvirus VPg interacting protein (AHRD V1 **-- B0ZZ79_ARAHY); contains Interpro domain(s) IPR004082 Protein of unknown function DUF1423, plant	25.01	7.9	3.17	1.21236e-06	14.47	7.9	1.83	0.0950688
Solyc05g054380.1.1	Major allergen Mal d 1 (AHRD V1 ***- Q84LA7_MALDO); contains Interpro domain(s) IPR000916 Bet v I allergen	47.71	0.26	181.18	0.00219002	3.71	0.26	14.09	0.207639
Solyc05g054390.2.1	Response regulator 8 (AHRD V1 *-*- Q9AV93_MAIZE); contains Interpro domain(s) IPR017053 Response regulator, plant B-type	50.09	15.44	3.24	1.81523e-05	22.69	15.44	1.47	0.502112
Solyc05g054460.2.1	Undecaprenyl-phosphate 4-deoxy-4-formamido-L-arabinose transferase (AHRD V1 **** ARNC_SERP5); contains Interpro domain(s) IPR001173 Glycosyl transferase, family 2	19.85	5.18	3.83	1.62307e-07	10.71	5.18	2.07	0.0560908
Solyc05g054520.2.1	Geranylgeranyl transferase type i beta subunit (AHRD V1 ***- Q17K57_AEDAE); contains Interpro domain(s) IPR008930 Terpenoid cylases/protein prenyltransferase alpha-alpha toroid	10.59	5.29	2	0.0211944	7.11	5.29	1.34	0.820213
Solyc05g054550.2.1	Ubiquitin-conjugating enzyme 13 E2 (AHRD V1 **** D8QMV8_SELML); contains Interpro domain(s) IPR000608 Ubiquitin-conjugating enzyme, E2	29.2	11.81	2.47	0.000665752	19.33	11.81	1.64	0.289846
Solyc05g054560.2.1	UPF0497 membrane protein 2 (AHRD V1 ***- U4972_POPTR); contains Interpro domain(s) IPR006459 Uncharacterised protein family UPF0497, trans-membrane plant subgroup	35.85	4.98	7.19	1.72726e-10	9.68	4.98	1.94	0.148595
Solyc05g054570.2.1	CRAL/TRIO domain containing protein expressed (AHRD V1 **-- Q84TA5_ORYSJ); contains Interpro domain(s) IPR001251 Cellular retinaldehyde-binding/triple function, C-terminal	78.61	27.87	2.82	0.00831582	32.44	27.87	1.16	1
Solyc05g054640.2.1	2-oxoglutarate dehydrogenase E1 component (AHRD V1 **** Q9FLH2_ARATH); contains Interpro domain(s) IPR011603 2-oxoglutarate dehydrogenase, E1 component	79.55	39.59	2.01	0.00380326	49.47	39.59	1.25	0.936419		[8, 12, 28, 57, 84]
Solyc05g054710.2.1	Beta-hexosaminidase b (AHRD V1 **** Q17BL1_AEDAE); contains Interpro domain(s) IPR001540 Glycoside hydrolase, family 20	18.39	9.04	2.03	0.00598013	12.73	9.04	1.41	0.619447
Solyc05g054770.2.1	Os03g0819700 protein (Fragment) (AHRD V1 *-*- Q0DMA9_ORYSJ)	15.65	2.76	5.66	1.49691e-11	4.56	2.76	1.65	0.517236
Solyc05g054800.1.1	Cell cycle control protein (AHRD V1 **-- Q2UBE9_ASPOR); contains Interpro domain(s) IPR005045 Protein of unknown function DUF284, transmembrane eukaryotic	133.59	28.85	4.63	1.94151e-08	60.21	28.85	2.09	0.214659
Solyc05g054860.1.1	Pto-like, Serine/threonine kinase protein, resistance protein	46.43	10.74	4.32	7.68371e-12	18.72	10.74	1.74	0.189712		[91]
Solyc05g055030.1.1	Myb-related transcription factor (AHRD V1 **-* B5RHV2_MUSBA); contains Interpro domain(s) IPR015495 Myb transcription factor	5.68	1.24	4.57	0.0078878	3.06	1.24	2.46	0.685749
Solyc05g055080.1.1	Unknown Protein (AHRD V1)	3.8	0.14	27.78	0.0134397	0.6	0.14	4.37	1
Solyc05g055300.1.1	YIPF5 (AHRD V1 **-- C0H9W5_SALSA); contains Interpro domain(s) IPR006977 Yip1 domain	33.83	15.15	2.23	0.00338774	21.11	15.15	1.39	0.691036
Solyc05g055380.1.1	Unknown Protein (AHRD V1)	33.26	8.26	4.03	0.000530582	13.89	8.26	1.68	0.83506
Solyc05g055450.2.1	PolyrC-binding protein 2 (AHRD V1 **** B5X4N2_SALSA); contains Interpro domain(s) IPR018111 K Homology, type 1, subgroup	84.02	41.26	2.04	0.0035899	52.83	41.26	1.28	0.873705
Solyc05g055470.2.1	NAC domain protein IPR003441 (AHRD V1 *-*- A9PB02_POPTR); contains Interpro domain(s) IPR003441 No apical meristem (NAM) protein	40.04	11.72	3.42	1.05043e-05	16.96	11.72	1.45	0.554252
Solyc05g055640.2.1	60S ribosomal protein L38 (AHRD V1 ***- D7LK18_ARALY); contains Interpro domain(s) IPR002675 Ribosomal protein L38e	249.16	107.53	2.32	0.000408466	209.89	107.53	1.95	0.0536576		[88]
Solyc05g055780.2.1	Protein recA (AHRD V1 ***- D1KB24_9GAMM); contains Interpro domain(s) IPR013765 RecA	7.72	3.33	2.32	0.00570876	4.28	3.33	1.29	1
Solyc05g055870.2.1	F-box protein PP2-B1 (AHRD V1 ***- PP2B1_ARATH)	31.1	10.79	2.88	0.000354548	9.09	10.79	0.84	0.814158
Solyc05g055910.2.1	Genomic DNA chromosome 5 P1 clone MRH10 (AHRD V1 **-- Q9FND1_ARATH); contains Interpro domain(s) IPR009291 Protein of unknown function DUF946, plant	24.29	5.23	4.65	3.28178e-11	10.62	5.23	2.03	0.0565842
Solyc05g056040.2.1	Auxin response factor 14 (AHRD V1 *-*- D9HNU1_MAIZE); contains Interpro domain(s) IPR003340 Transcriptional factor B3	6.21	2.02	3.07	7.72652e-05	2.96	2.02	1.47	0.813154
Solyc05g056080.2.1	Unknown Protein (AHRD V1)	10.56	1.69	6.24	0.0110695	10.81	1.69	6.38	0.272123
Solyc05g056130.2.1	Dolichyl-diphosphooligosaccharide--protein glycosyltransferase subunit 1 (AHRD V1 ***- C0HAM9_SALSA); contains Interpro domain(s) IPR007676 Ribophorin I	103.39	38.59	2.68	9.34594e-06	62.3	38.59	1.61	0.219081		[1]
Solyc05g056170.2.1	Phenylalanine ammonia-lyase (AHRD V1 **** Q50EX7_PETHY); contains Interpro domain(s) IPR005922 Phenylalanine ammonia-lyase	110.71	10.75	10.3	5.40216e-10	30.17	10.75	2.81	0.293315		[1, 9]
Solyc05g056200.1.1	Receptor-like kinase (AHRD V1 ***- A7VM30_MARPO); contains Interpro domain(s) IPR002290 Serine/threonine protein kinase	5.79	1.97	2.94	0.0167883	2.78	1.97	1.41	0.914439
Solyc05g056400.2.1	Protein disulfide isomerase (AHRD V1 **** Q6IV17_IPOBA); contains Interpro domain(s) IPR005792 Protein disulphide isomerase	6.16	1.03	5.98	0.00148797	2.79	1.03	2.71	0.894878		[151]
Solyc05g056560.2.1	C11orf73 homolog (AHRD V1 ***- B5XFA0_SALSA); contains Interpro domain(s) IPR008493 Protein of unknown function DUF775	7.79	3.51	2.22	0.028186	5.88	3.51	1.67	0.637056
Solyc05g056570.2.1	Calcium dependent protein kinase (AHRD V1 **** Q93XI9_SOLTU); contains Interpro domain(s) IPR002290 Serine/threonine protein kinase	32.54	6.95	4.68	5.12719e-12	12.72	6.95	1.83	0.143079		[9]
Solyc06g005090.2.1	LOB domain protein 1 (AHRD V1 ***- D7KHW8_ARALY); contains Interpro domain(s) IPR004883 Lateral organ boundaries, LOB	5.34	0.13	41.1	8.28689e-09	0.24	0.13	1.82	1
Solyc06g005250.2.1	mRNA clone RAFL24-05-D16 (AHRD V1 ***- Q67YW5_ARATH)	62.54	19.82	3.15	0.000445787	27.58	19.82	1.39	0.57986
Solyc06g005360.2.1	Actin depolymerizing factor 3 (AHRD V1 **** A1XJ46_GOSHI); contains Interpro domain(s) IPR002108 Actin-binding, cofilin/tropomyosin type	415.21	172.66	2.4	0.000115373	284.24	172.66	1.65	0.146769		[51]
Solyc06g005410.2.1	Unknown Protein (AHRD V1)	3.57	0.88	4.06	0.0190352	2.02	0.88	2.3	0.675776
Solyc06g005490.2.1	Triosephosphate isomerase (AHRD V1 **** Q3HRV9_SOLTU); contains Interpro domain(s) IPR000652 Triosephosphate isomerase	16.02	7.03	2.28	0.00567898	14.14	7.03	2.01	0.0548494		[1]
Solyc06g005500.2.1	ATP binding / serine-threonine kinase (AHRD V1 **** C5DB71_VITVI); contains Interpro domain(s) IPR002290 Serine/threonine protein kinase	63.3	28.73	2.2	0.012707	45.86	28.73	1.6	0.297742		[279]
Solyc06g005560.2.1	Expansin-1 (AHRD V1 ***- Q6RX69_PETHY); contains Interpro domain(s) IPR007112 Expansin 45, endoglucanase-like IPR007117 Pollen allergen/expansin, C-terminal	14.48	6.61	2.19	0.00626559	8.34	6.61	1.26	0.983492
Solyc06g005670.2.1	mRNA binding protein Pumilio 2 (AHRD V1 *-** C1GCQ9_PARBD); contains Interpro domain(s) IPR011989 Armadillo-like helical	36.07	17.69	2.04	0.00318168	19.3	17.69	1.09	1		[9, 132]
Solyc06g005800.2.1	Serine/threonine-protein phosphatase (AHRD V1 **** Q9SPE2_MALDO); contains Interpro domain(s) IPR006186 Serine/threonine-specific protein phosphatase and bis(5-nucleosyl)-tetraphosphatase	43.85	21.35	2.05	0.00468501	27.18	21.35	1.27	0.907699		[1, 9, 28, 32]
Solyc06g005810.2.1	Ras-related protein Rab-25 (AHRD V1 ***- RAB25_MOUSE); contains Interpro domain(s) IPR015595 Rab11-related	35.84	7.02	5.11	8.75291e-12	11.72	7.02	1.67	0.761756		[28]
Solyc06g005860.1.1	Polyribonucleotide nucleotidyltransferase (AHRD V1 **-- PNP_CYTH3); contains Interpro domain(s) IPR011016 Zinc finger, RING-CH-type	18.37	7.49	2.45	0.00239238	12.93	7.49	1.73	0.794964
Solyc06g005890.2.1	Unknown Protein (AHRD V1); contains Interpro domain(s) IPR007750 Protein of unknown function DUF674	15.99	5.53	2.89	7.38505e-05	7.48	5.53	1.35	0.894878
Solyc06g005900.2.1	Unknown Protein (AHRD V1); contains Interpro domain(s) IPR007750 Protein of unknown function DUF674	9.54	4.39	2.18	0.0302077	4.73	4.39	1.08	1
Solyc06g005940.2.1	Protein disulfide isomerase (AHRD V1 **** Q6IV17_IPOBA); contains Interpro domain(s) IPR005792 Protein disulphide isomerase	739.07	243.96	3.03	3.01726e-05	405.26	243.96	1.66	0.868844
Solyc06g007120.2.1	1-phosphatidylinositol-4 5-bisphosphate phosphodiesterase (AHRD V1 ***- O49902_NICRU); contains Interpro domain(s) IPR001711 Phospholipase C, phosphatidylinositol-specific, Y domain IPR018029 C2 membrane targeting protein IPR000909 Phospholipase C, phosphatidylinositol-specific , X region	81.48	19.93	4.09	2.87572e-11	16.95	19.93	0.85	0.721584		[8, 9, 27]
Solyc06g007180.2.1	Asparagine synthase (Glutamine-hydrolyzing) (AHRD V1 **** A9EDI4_9FLAO); contains Interpro domain(s) IPR006426 Asparagine synthase, glutamine-hydrolyzing	24.03	0.47	51.49	0.0310628	2.51	0.47	5.39	0.635607		[9, 146, 280]
Solyc06g007190.2.1	Integrin-linked kinase-associated serine/threonine phosphatase 2C (AHRD V1 **** ILKAP_MOUSE); contains Interpro domain(s) IPR015655 Protein phosphatase 2C	5.61	0.34	16.35	0.0454945	0.88	0.34	2.57	0.854818		[131]
Solyc06g007320.2.1	Ubiquitin-activating enzyme E1 (AHRD V1 ***- B9SKU8_RICCO); contains Interpro domain(s) IPR018075 Ubiquitin-activating enzyme, E1	111.47	30.7	3.63	1.07103e-08	37.65	30.7	1.23	0.983492		[281]
Solyc06g007520.2.1	Ribosomal protein L10 (AHRD V1 ***- A8IZK3_CHLRE); contains Interpro domain(s) IPR001197 Ribosomal protein L10e	223.59	93.91	2.38	0.000170283	136.79	93.91	1.46	0.502112		[282]
Solyc06g007700.2.1	Peroxisome biogenesis factor 13 (AHRD V1 *-*- B9U2H7_TOBAC)	110.78	47.54	2.33	0.000305543	71.37	47.54	1.5	0.394285
Solyc06g007870.2.1	Unknown Protein (AHRD V1)	17.15	5.22	3.29	0.000548243	8.5	5.22	1.63	0.750564
Solyc06g007930.2.1	Cytochrome b5 (AHRD V1 **** B6TTI9_MAIZE); contains Interpro domain(s) IPR001199 Cytochrome b5	123.88	17.45	7.1	1.21187e-05	64.13	17.45	3.67	0.244691		[1]
Solyc06g008020.2.1	Zinc finger family protein (AHRD V1 ***- D7MD81_ARALY); contains Interpro domain(s) IPR007529 Zinc finger, HIT-type	11.33	4.34	2.61	0.00425604	9.29	4.34	2.14	0.427657
Solyc06g008130.2.1	SET domain protein SUVR2 (AHRD V1 ***- D7MN45_ARALY); contains Interpro domain(s) IPR018848 WIYLD domain	21.95	9.19	2.39	0.000856376	15.62	9.19	1.7	0.271467
Solyc06g008270.2.1	LRR receptor-like serine/threonine-protein kinase, RLP	13.6	0.25	54.4	1.54022e-25	0.67	0.25	2.68	0.404222		[283]
Solyc06g008280.2.1	Charged multivesicular body protein 2b (AHRD V1 ***- B6T5E0_MAIZE); contains Interpro domain(s) IPR005024 Snf7	52.79	10.41	5.07	3.97374e-09	18.29	10.41	1.76	0.480357
Solyc06g008290.2.1	Charged multivesicular body protein 2b (AHRD V1 ***- B6T5E0_MAIZE); contains Interpro domain(s) IPR005024 Snf7	54.15	12.1	4.47	1.00522e-07	20.93	12.1	1.73	0.520924		[1]
Solyc06g008610.2.1	WRKY transcription factor 25 (AHRD V1 ***- C9DI14_9ROSI); contains Interpro domain(s) IPR003657 DNA-binding WRKY	15.08	7.37	2.05	0.00801837	9.78	7.37	1.33	0.757869		[24, 142]
Solyc06g008870.2.1	GID1-like gibberellin receptor (AHRD V1 **-- A7MAQ4_HORVU); contains Interpro domain(s) IPR013094 Alpha/beta hydrolase fold-3	26.68	9.69	2.75	0.000386598	25.74	9.69	2.66	0.061874
Solyc06g008940.2.1	Elongation factor Tu (AHRD V1 **** B9SFP0_RICCO); contains Interpro domain(s) IPR004541 Translation elongation factor EFTu/EF1A, bacterial and organelle	21.62	10.28	2.1	0.00450357	14.9	10.28	1.45	0.801053		[1]
Solyc06g009020.2.1	Glutathione S-transferase (AHRD V1 **** A5YWI8_SOLCO); contains Interpro domain(s) IPR004046 Glutathione S-transferase, C-terminal	2645.5	90	29.39	1.04431e-14	370.14	90	4.11	0.123569		[284]
Solyc06g009040.2.1	Glutathione S-transferase (AHRD V1 **** A5YWI9_SOLTU); contains Interpro domain(s) IPR004046 Glutathione S-transferase, C-terminal	202.12	7.04	28.72	1.99485e-09	20.33	7.04	2.89	0.427845
Solyc06g009050.2.1	Universal stress protein (AHRD V1 ***- B4UW73_ARAHY); contains Interpro domain(s) IPR006016 UspA	58.69	17.02	3.45	0.00106777	24.99	17.02	1.47	0.60866
Solyc06g009110.2.1	Nucellin-like aspartic protease (Fragment) (AHRD V1 **-- Q8L886_MAIZE); contains Interpro domain(s) IPR001461 Peptidase A1	44.22	7.94	5.57	1.39355e-10	16.86	7.94	2.12	0.616194
Solyc06g009280.1.1	Lipid A export ATP-binding/permease protein msbA (AHRD V1 *--- MSBA_SYNAS); contains Interpro domain(s) IPR003439 ABC transporter-like	9.96	0.24	40.92	2.24133e-09	0.6	0.24	2.45	0.382955
Solyc06g009290.2.1	Lipid A export ATP-binding/permease protein msbA (AHRD V1 *--- MSBA_SYNAS); contains Interpro domain(s) IPR003439 ABC transporter-like	202.8	6.22	32.6	1.08066e-11	11.05	6.22	1.78	0.179713		[2, 285]
Solyc06g009340.2.1	DNAJ heat shock N-terminal domain-containing protein (AHRD V1 ***- D7LSU9_ARALY); contains Interpro domain(s) IPR001623 Heat shock protein DnaJ, N-terminal	32.46	12.32	2.64	0.000263548	19.69	12.32	1.6	0.474224
Solyc06g009380.2.1	mRNA clone RAFL24-05-D16 (AHRD V1 ***- Q67YW5_ARATH)	67.87	24.51	2.77	3.94937e-05	32.2	24.51	1.31	0.9057
Solyc06g009390.2.1	Protein phosphatase-2C (AHRD V1 ***- O82469_MESCR); contains Interpro domain(s) IPR015655 Protein phosphatase 2C	13.78	1.35	10.18	4.80515e-15	5.19	1.35	3.84	0.233473
Solyc06g009640.1.1	BZIP transcription factor (AHRD V1 **-* Q1HW69_CAPAN); contains Interpro domain(s) IPR011700 Basic leucine zipper	70.01	14.23	4.92	1.64687e-05	21.03	14.23	1.48	0.7005
Solyc06g009760.1.1	Unknown Protein (AHRD V1)	16	1.39	11.48	1.58582e-06	1.96	1.39	1.41	1
Solyc06g009860.1.1	Mercaptopyruvate sulfurtransferase-like protein (AHRD V1 *-*- C0LIR4_SOLLC); contains Interpro domain(s) IPR001763 Rhodanese-like	9.58	0.17	55.27	4.02027e-06	0.54	0.17	3.12	1
Solyc06g011350.2.1	Aquaporin 2 (AHRD V1 ***- O65357_SAMSA); contains Interpro domain(s) IPR012269 Aquaporin	54.84	2.89	19	9.37872e-06	10.33	2.89	3.58	0.459919		[51]
Solyc06g011450.1.1	Phosphatidylinositol binding clathrin assembly protein (AHRD V1 *-** Q7ZVU6_DANRE); contains Interpro domain(s) IPR011417 ANTH	39.07	19.06	2.05	0.00454869	22.91	19.06	1.2	1		[9]
Solyc06g011550.2.1	Myosin XI-K (AHRD V1 ***- B0CN61_NICBE)	8.34	2.75	3.03	0.00897527	6.64	2.75	2.41	0.179469
Solyc06g016790.1.1	Unknown Protein (AHRD V1)	20.75	9.16	2.27	0.0137002	12.63	9.16	1.38	0.976162
Solyc06g030470.2.1	Auxin-regulated protein (AHRD V1 ***- Q945F5_SOLLC); contains Interpro domain(s) IPR010369 Protein of unknown function DUF966	5.07	1.89	2.68	0.00249995	3.61	1.89	1.91	0.401281
Solyc06g030490.2.1	Serine/threonine-protein phosphatase (AHRD V1 **** D7LDT2_ARALY); contains Interpro domain(s) IPR006186 Serine/threonine-specific protein phosphatase and bis(5-nucleosyl)-tetraphosphatase	30.1	8.14	3.7	3.0674e-06	15.84	8.14	1.95	0.0716016		[1, 9]
Solyc06g034160.2.1	Autophagy-related protein 3 (AHRD V1 ***- D7MV26_ARALY); contains Interpro domain(s) IPR007134 Autophagy-related protein 3, N-terminal	61.5	22.48	2.74	1.18294e-05	31.28	22.48	1.39	0.633735		[9, 286]
Solyc06g034370.1.1	Pectinesterase (AHRD V1 ***- B9T3X5_RICCO); contains Interpro domain(s) IPR006501 Pectinesterase inhibitor	254.96	10.62	24.01	1.63049e-25	26.44	10.62	2.49	0.842199
Solyc06g036110.1.1	C2 domain-containing protein (AHRD V1 *--- Q5DVL6_HORVD); contains Interpro domain(s) IPR018029 C2 membrane targeting protein	23.58	4.8	4.92	0.000263522	10.72	4.8	2.23	0.570036
Solyc06g036120.2.1	Unknown Protein (AHRD V1)	3.01	0.41	7.35	0.00817508	1.89	0.41	4.6	0.34808
Solyc06g036290.2.1	Heat shock protein 90 (Fragment) (AHRD V1 **-- Q00NU9_WHEAT); contains Interpro domain(s) IPR003594 ATP-binding region, ATPase-like IPR001404 Heat shock protein Hsp90	120.65	5.18	23.31	2.90826e-12	13.31	5.18	2.57	0.886297		[12, 27, 28, 159]
Solyc06g036330.1.1	Ornithine cyclodeaminase protein (AHRD V1 ***- A3I2L0_9BACT); contains Interpro domain(s) IPR003462 Ornithine cyclodeaminase/mu-crystallin	79.94	31.57	2.53	5.3945e-05	62.43	31.57	1.98	0.0249103
Solyc06g036430.2.1	Reticulon family protein (AHRD V1 ***- B2WS91_9BRAS); contains Interpro domain(s) IPR003388 Reticulon	9.8	4.87	2.01	0.0292363	9.53	4.87	1.96	0.123854
Solyc06g043070.2.1	Unknown Protein (AHRD V1)	9.14	4.33	2.11	0.0283326	7.47	4.33	1.72	0.415283
Solyc06g048510.2.1	WD-repeat domain phosphoinositide-interacting protein 3 (AHRD V1 **-- B6SUF7_MAIZE); contains Interpro domain(s) IPR011046 WD40 repeat-like	21.91	10.43	2.1	0.00531175	15.52	10.43	1.49	0.538279
Solyc06g048520.2.1	RING finger and transmembrane domain-containing protein 2 (AHRD V1 **-- RNFT2_HUMAN); contains Interpro domain(s) IPR018957 Zinc finger, C3HC4 RING-type	32.61	12.05	2.71	2.52255e-05	15	12.05	1.24	0.921362
Solyc06g048810.2.1	Os12g0109700 protein (Fragment) (AHRD V1 *-*- C7JA22_ORYSJ); contains Interpro domain(s) IPR006461 Protein of unknown function Cys-rich	46.05	10.49	4.39	9.56512e-09	18.07	10.49	1.72	0.305479		[287]
Solyc06g048930.2.1	Two-component response regulator ARR3 (AHRD V1 **** B6TSM4_MAIZE); contains Interpro domain(s) IPR001789 Signal transduction response regulator, receiver region	8.46	1.26	6.72	0.00170874	1.48	1.26	1.17	1
Solyc06g048940.2.1	Transmembrane 9 superfamily protein member 1 (AHRD V1 **** B6TZ24_MAIZE); contains Interpro domain(s) IPR004240 Nonaspanin (TM9SF)	25.88	11.61	2.23	0.00121451	19.37	11.61	1.67	0.161763
Solyc06g049060.2.1	Reticulon (AHRD V1 ***- B6TG01_MAIZE); contains Interpro domain(s) IPR003388 Reticulon	11.06	3.6	3.07	6.82285e-05	5.41	3.6	1.5	0.513179
Solyc06g049070.2.1	Solute carrier family 35 member E3 (AHRD V1 **-- S35E3_DANRE); contains Interpro domain(s) IPR004853 Protein of unknown function DUF250	36.45	15.95	2.29	0.000640849	21.74	15.95	1.36	0.78086		[1]
Solyc06g050140.1.1	Unknown Protein (AHRD V1)	4.41	0	440.67	0.00155281	0	0	1	NA
Solyc06g050210.2.1	Major facilitator superfamily MFS_1 (AHRD V1 ***- B2IEC2_BEII9)	7.45	3.25	2.29	0.00793223	5.31	3.25	1.63	0.557872		[12]
Solyc06g050630.2.1	Prephenate dehydrogenase family protein (AHRD V1 ***- D7KDI5_ARALY); contains Interpro domain(s) IPR016040 NAD(P)-binding domain	13.34	2.73	4.89	0.000468463	7.8	2.73	2.86	0.113454		[288, 289]
Solyc06g050720.2.1	Nuclease (AHRD V1 **** B6STR9_MAIZE); contains Interpro domain(s) IPR006021 Staphylococcal nuclease (SNase-like)	37.46	7.89	4.75	2.28666e-11	14.77	7.89	1.87	0.599398
Solyc06g050730.2.1	Genomic DNA chromosome 5 TAC clone K18I23 (AHRD V1 *-*- Q9FLB8_ARATH); contains Interpro domain(s) IPR006597 Sel1-like	19.8	9.07	2.18	0.0145129	12.56	9.07	1.38	0.855053
Solyc06g050810.2.1	Os03g0816700 protein (Fragment) (AHRD V1 ***- Q0DMC9_ORYSJ); contains Interpro domain(s) IPR007612 Protein of unknown function DUF567	48.99	6.98	7.02	7.25916e-14	21.99	6.98	3.15	0.221001
Solyc06g051230.2.1	RING finger protein 5 (AHRD V1 *-*- B6TI40_MAIZE); contains Interpro domain(s) IPR001841 Zinc finger, RING-type	11.14	3.02	3.69	3.94205e-06	5.45	3.02	1.8	0.347639
Solyc06g051420.2.1	PHD finger family protein (AHRD V1 **-- D7LYZ0_ARALY); contains Interpro domain(s) IPR019787 Zinc finger, PHD-finger	34.71	14.68	2.36	0.000567704	20.88	14.68	1.42	0.573179		[88]
Solyc06g051620.2.1	1-phosphatidylinositol-4 5-bisphosphate phosphodiesterase (Phosphoinositide-specific phospholipase c) (AHRD V1 *-** O49950_SOLTU); contains Interpro domain(s) IPR017946 PLC-like phosphodiesterase, TIM beta/alpha-barrel domain	8.53	2.59	3.3	1.88572e-05	3.53	2.59	1.37	1
Solyc06g051720.2.1	Isoamyl acetate-hydrolyzing esterase (AHRD V1 **-- B6T5T9_MAIZE); contains Interpro domain(s) IPR013831 Esterase, SGNH hydrolase-type, subgroup	20.48	8.21	2.49	0.000513158	12.84	8.21	1.56	0.488555
Solyc06g051800.2.1	Expansin (AHRD V1 ***- O04359_SOLLC); contains Interpro domain(s) IPR007112 Expansin 45, endoglucanase-like IPR007117 Pollen allergen/expansin, C-terminal	7.08	0.7	10.07	2.88542e-05	1.54	0.7	2.18	1
Solyc06g051820.2.1	Myosin (AHRD V1 ***- D2UY43_NAEGR); contains Interpro domain(s) IPR010926 Myosin tail 2	4.55	1.84	2.48	0.0457728	1.62	1.84	0.88	1
Solyc06g051920.2.1	Cyclic nucleotide gated channel (AHRD V1 **** A9CRE4_MALDO); contains Interpro domain(s) IPR000595 Cyclic nucleotide-binding	15.81	5.06	3.13	4.45988e-06	6.8	5.06	1.34	0.904393
Solyc06g053170.2.1	Cytochrome b5 (AHRD V1 ***- A5Z1Y7_MALDO); contains Interpro domain(s) IPR001199 Cytochrome b5	13.58	4.44	3.06	0.0394447	5.74	4.44	1.29	1
Solyc06g053180.2.1	Cytochrome b5 (AHRD V1 **** A5Z1Y7_MALDO)	46.12	15.72	2.93	0.00512865	23.71	15.72	1.51	0.696822
Solyc06g053220.2.1	Homeobox leucine zipper protein (AHRD V1 ***- B8YIB0_MIRJA); contains Interpro domain(s) IPR001356 Homeobox	43	7.26	5.92	0.0418341	10.08	7.26	1.39	0.662878
Solyc06g053230.2.1	Unknown Protein (AHRD V1)	30.63	14.75	2.08	0.0492685	21.11	14.75	1.43	0.435437
Solyc06g053290.1.1	Auxin responsive SAUR protein (AHRD V1 ***- Q1SN26_MEDTR); contains Interpro domain(s) IPR003676 Auxin responsive SAUR protein	49.76	8.89	5.6	0.0349055	12.28	8.89	1.38	0.854317
Solyc06g053430.2.1	selenoprotein (AHRD V1 ***- B0WAC9_CULQU); contains Interpro domain(s) IPR014912 Sep15/SelM redox	57.48	24.03	2.39	0.000373447	38	24.03	1.58	0.270243
Solyc06g053460.1.1	Prefoldin subunit 2 (AHRD V1 ***- B6TMM5_MAIZE); contains Interpro domain(s) IPR002777 Prefoldin beta-like	58.83	25.2	2.33	0.00707809	37.58	25.2	1.49	0.611662		[290]
Solyc06g053500.2.1	Unknown Protein (AHRD V1)	61.55	26.95	2.28	0.00308204	45.39	26.95	1.68	0.288363
Solyc06g053530.2.1	Calmodulin-binding protein MPCBP (AHRD V1 **-* B6U2D5_MAIZE); contains Interpro domain(s) IPR011990 Tetratricopeptide-like helical	13.25	6.33	2.09	0.00553604	8.18	6.33	1.29	0.91196
Solyc06g053670.1.1	Enoyl-CoA hydratase/isomerase family protein (AHRD V1 **** D7MH17_ARALY); contains Interpro domain(s) IPR001753 Crotonase, core	61.91	18.77	3.3	0.000626482	45.79	18.77	2.44	0.123304
Solyc06g053700.1.1	At1g04330 (Fragment) (AHRD V1 ***- B0FVZ1_ARATH)	14.25	3.92	3.63	0.0284095	7.03	3.92	1.79	0.751781
Solyc06g053710.2.1	Ethylene receptor (AHRD V1 **** Q9XET8_SOLLC); contains Interpro domain(s) IPR001789 Signal transduction response regulator, receiver region IPR014525 Signal transduction histidine kinase, hybrid-type, ethylene sensor IPR005467 Signal transduction histidine kinase, core	28.11	2.15	13.06	3.78617e-13	3.87	2.15	1.8	0.743123
Solyc06g053800.1.1	Nonsense-mediated mRNA decay NMD3 family protein (AHRD V1 **-- D7LQL6_ARALY); contains Interpro domain(s) IPR007064 NMD3	30.53	10.31	2.96	5.57712e-06	13.78	10.31	1.34	0.921287
Solyc06g054150.1.1	Unknown Protein (AHRD V1)	18.41	2.79	6.59	2.20994e-09	5.22	2.79	1.87	0.819775
Solyc06g054220.2.1	Unknown Protein (AHRD V1)	4.95	1.59	3.11	0.0480419	2.55	1.59	1.6	0.910187
Solyc06g054490.2.1	Prolyl 4-hydroxylase alpha subunit-like protein (AHRD V1 ***- Q8LAN3_ARATH); contains Interpro domain(s) IPR006620 Prolyl 4-hydroxylase, alpha subunit	9.67	3.58	2.7	0.00143452	6.82	3.58	1.91	0.208726
Solyc06g054550.2.1	Lipase (AHRD V1 ***- B6V3M3_9ROSI); contains Interpro domain(s) IPR002921 Lipase, class 3	22.11	10.94	2.02	0.00783801	13.8	10.94	1.26	0.858828
Solyc06g054580.2.1	Trans-acting transcriptional protein ICP0 (AHRD V1 *--- ICP0_BHV1K); contains Interpro domain(s) IPR018957 Zinc finger, C3HC4 RING-type	15.62	5.99	2.61	0.000509099	8.82	5.99	1.47	0.638427
Solyc06g054590.2.1	Os01g0861000 protein (Fragment) (AHRD V1 *-*- Q0JHI8_ORYSJ)	22.69	9.69	2.34	0.00224041	13.34	9.69	1.38	0.832559
Solyc06g059860.2.1	Unknown Protein (AHRD V1)	45.94	2.86	16.08	1.49115e-15	7.01	2.86	2.45	0.0627243		[291]
Solyc06g059870.1.1	Unknown Protein (AHRD V1)	221.59	106.23	2.09	0.00498667	155.8	106.23	1.47	0.661755
Solyc06g060090.2.1	UBA/TS-N domain-containing protein (AHRD V1 *--- C1H097_PARBA); contains Interpro domain(s) IPR001623 Heat shock protein DnaJ, N-terminal	30.45	14.36	2.12	0.00276094	18.8	14.36	1.31	0.898149		[9]
Solyc06g060110.2.1	Amino acid permease (AHRD V1 **** B9GU10_POPTR); contains Interpro domain(s) IPR013057 Amino acid transporter, transmembrane	60.18	23.18	2.6	2.54855e-05	34.98	23.18	1.51	0.858933
Solyc06g060230.2.1	NAC domain protein IPR003441 (AHRD V1 ***- B9GU14_POPTR); contains Interpro domain(s) IPR003441 No apical meristem (NAM) protein	171.76	60.06	2.86	2.37901e-06	113.33	60.06	1.89	0.0280757		[215]
Solyc06g060380.2.1	Sister chromatid cohesion protein PDS5 homolog A (AHRD V1 ***- PDS5A_RAT); contains Interpro domain(s) IPR016024 Armadillo-type fold	3.17	1.47	2.16	0.00933497	1.11	1.47	0.75	0.621519
Solyc06g060550.2.1	ER-derived vesicles protein ERV14 (AHRD V1 **-- B6T6Y8_MAIZE); contains Interpro domain(s) IPR003377 Cornichon	18.59	8.4	2.21	0.00656867	13.96	8.4	1.66	0.269743		[12]
Solyc06g060690.2.1	Receptor-like protein kinase At5g59670 (AHRD V1 **** RLK7_ARATH); contains Interpro domain(s) IPR002290 Serine/threonine protein kinase	16.26	2.9	5.6	8.34757e-12	6.49	2.9	2.24	0.45757
Solyc06g060700.1.1	Unknown Protein (AHRD V1)	5.36	0.87	6.16	0.00186695	2.16	0.87	2.49	0.755784
Solyc06g060920.2.1	Unknown Protein (AHRD V1)	18.12	9.08	2	0.0265125	16.38	9.08	1.8	0.197648
Solyc06g061140.2.1	Genomic DNA chromosome 5 BAC clone F10E10 (AHRD V1 ***- Q9FG56_ARATH)	16.46	7.11	2.31	0.0035899	10.83	7.11	1.52	0.577972
Solyc06g061150.2.1	AP-2 complex subunit mu (AHRD V1 ***- B6TIQ4_MAIZE); contains Interpro domain(s) IPR015629 Clathrin coat associated protein AP-50	47.31	18.87	2.51	8.19391e-05	26.86	18.87	1.42	0.593453
Solyc06g061170.2.1	Solute carrier family 25 (Mitochondrial carrier ornithine transporter) member 15 (AHRD V1 **** Q2KHW4_BOVIN); contains Interpro domain(s) IPR002067 Mitochondrial carrier protein	18.04	5.19	3.48	2.9543e-06	10.03	5.19	1.93	0.146769		[9]
Solyc06g061180.1.1	Abscisic acid receptor PYR1 (AHRD V1 **-- PYR1_ARATH); contains Interpro domain(s) IPR019587 Polyketide cyclase/dehydrase	43.95	15.94	2.76	6.65165e-05	26.95	15.94	1.69	0.289248
Solyc06g061190.1.1	Hydroxyproline-rich glycoprotein family protein (AHRD V1 *-*- D7KHM1_ARALY); contains Interpro domain(s) IPR008889 VQ	17.68	5.29	3.34	8.29486e-05	7.69	5.29	1.45	0.847472
Solyc06g061210.2.1	Fucosyltransferase 7 (AHRD V1 **** B6SRP0_MAIZE); contains Interpro domain(s) IPR004938 Xyloglucan fucosyltransferase	8.22	0.08	107.17	0.000358903	0.78	0.08	10.17	0.0941148
Solyc06g061240.2.1	Zinc-binding family protein (AHRD V1 **** D7MDD4_ARALY); contains Interpro domain(s) IPR006734 Protein of unknown function DUF597	51.7	16.57	3.12	6.48155e-07	33.33	16.57	2.01	0.531048		[1]
Solyc06g061280.2.1	Cinnamoyl-CoA reductase-like protein (AHRD V1 **** Q9M0B3_ARATH); contains Interpro domain(s) IPR016040 NAD(P)-binding domain	8.12	1.73	4.7	9.70528e-07	2.42	1.73	1.4	1
Solyc06g062530.2.1	Serine/threonine protein phosphatase 2A 55 kDa regulatory subunit B beta isoform (AHRD V1 ***- 2ABB_ARATH); contains Interpro domain(s) IPR000009 Protein phosphatase 2A, regulatory subunit PR55	27.32	11.77	2.32	0.000645518	14.67	11.77	1.25	0.969016		[1]
Solyc06g062590.2.1	Transmembrane 9 superfamily protein member 4 (AHRD V1 **** B6SXZ2_MAIZE); contains Interpro domain(s) IPR004240 Nonaspanin (TM9SF)	46.65	15.52	3.01	8.81872e-07	26.24	15.52	1.69	0.136958
Solyc06g062920.2.1	ATP binding / serine-threonine kinase (AHRD V1 **** C5DB71_VITVI); contains Interpro domain(s) IPR001245 Tyrosine protein kinase	7.21	1.15	6.25	0.00288256	9.53	1.15	8.26	0.12707
Solyc06g065030.2.1	Transmembrane 9 superfamily protein member 3 (AHRD V1 ***- B6SY54_MAIZE); contains Interpro domain(s) IPR004240 Nonaspanin (TM9SF)	14.26	3.57	3.99	1.50145e-08	7.01	3.57	1.96	0.132968
Solyc06g065060.1.1	FAD-binding domain-containing protein (AHRD V1 **-- D7MFI0_ARALY); contains Interpro domain(s) IPR006094 FAD linked oxidase, N-terminal	4.34	0.1	43.37	0.0108666	2.37	0.1	23.67	0.0300942		[2, 292]
Solyc06g065290.2.1	Unknown Protein (AHRD V1)	22.55	11.13	2.03	0.0214863	15.21	11.13	1.37	0.761756
Solyc06g065320.2.1	Protein disulfide isomerase (AHRD V1 **-* Q5EUD3_MAIZE); contains Interpro domain(s) IPR013766 Thioredoxin domain	26.41	13.03	2.03	0.00626138	17.48	13.03	1.34	0.680445
Solyc06g065370.2.1	Subtilase family protein (AHRD V1 **-- D7KTL9_ARALY); contains Interpro domain(s) IPR015500 Peptidase S8, subtilisin-related	128.83	62.54	2.06	0.013858	75.68	62.54	1.21	1
Solyc06g065400.2.1	Transmembrane protein 41B (AHRD V1 **-- TM41B_XENLA); contains Interpro domain(s) IPR015414 SNARE associated Golgi protein	27.8	6.55	4.24	2.77839e-09	11.02	6.55	1.68	0.349387
Solyc06g065460.2.1	Os01g0873900 protein (Fragment) (AHRD V1 *-*- Q0JHA9_ORYSJ); contains Interpro domain(s) IPR007700 Protein of unknown function DUF668	16.38	7.04	2.33	0.000757649	9.44	7.04	1.34	0.756653		[1]
Solyc06g065550.1.1	Unknown Protein (AHRD V1)	6.81	0.49	13.81	0.0122755	3.26	0.49	6.6	0.980671
Solyc06g065570.2.1	N-acetyltransferase (AHRD V1 ***- Q1HQ22_BOMMO); contains Interpro domain(s) IPR000182 GCN5-related N-acetyltransferase	145.51	38.93	3.74	1.41281e-09	62.81	38.93	1.61	0.305544		[69]
Solyc06g065610.2.1	Serine/threonine phosphatase family protein (AHRD V1 **** C1E0J1_9CHLO); contains Interpro domain(s) IPR015655 Protein phosphatase 2C	17.64	8.83	2	0.013111	11.22	8.83	1.27	0.904682
Solyc06g065720.1.1	DOMON domain-containing protein (AHRD V1 **-- D7MUW8_ARALY); contains Interpro domain(s) IPR006593 Cytochrome b561/ferric reductase transmembrane	15.01	6.45	2.33	0.00079321	8.4	6.45	1.3	0.871548
Solyc06g066050.2.1	Genomic DNA chromosome 3 P1 clone MSJ11 (AHRD V1 *--- Q9LW02_ARATH)	22.35	8.93	2.5	0.00079202	15.08	8.93	1.69	0.273973
Solyc06g066330.2.1	Poly polymerase catalytic domain containing protein expressed (AHRD V1 **-- Q336N3_ORYSJ); contains Interpro domain(s) IPR004170 WWE domain	4.62	1.83	2.53	0.00435437	2.77	1.83	1.52	0.700385
Solyc06g066370.2.1	WRKY transcription factor 1 (AHRD V1 **** C9DHZ0_9ROSI); contains Interpro domain(s) IPR003657 DNA-binding WRKY	110.3	18.21	6.06	1.16552e-08	43.91	18.21	2.41	0.413894		[1, 144, 197, 293, 294, 295, 296]
Solyc06g066380.1.1	Pentatricopeptide repeat (AHRD V1 ***- Q2HUZ9_MEDTR); contains Interpro domain(s) IPR002885 Pentatricopeptide repeat	13.02	6.34	2.05	0.0147778	8.67	6.34	1.37	0.918673
Solyc06g066460.2.1	Unknown Protein (AHRD V1)	12.42	5.24	2.37	0.00487179	7.98	5.24	1.52	0.577636
Solyc06g066600.2.1	Solute carrier family 2, facilitated glucose transporter member 3 (AHRD V1 **** GTR3_CANFA); contains Interpro domain(s) IPR003663 Sugar/inositol transporter	6.58	1.26	5.24	4.81688e-06	1.79	1.26	1.42	1
Solyc06g066630.1.1	Membrane bound O-acyl transferase MBOAT (AHRD V1 **-- Q2HT39_MEDTR)	7.18	1.75	4.1	5.36499e-05	3.23	1.75	1.85	0.777
Solyc06g066660.2.1	Ribosomal protein L37 (AHRD V1 ***- B9RQN1_RICCO); contains Interpro domain(s) IPR001569 Ribosomal protein L37e	177.24	80.09	2.21	0.000926551	141.65	80.09	1.77	0.0822614		[1, 51]
Solyc06g066740.1.1	Ran binding protein 3 (AHRD V1 *-*- Q6IP83_XENLA); contains Interpro domain(s) IPR000156 Ran Binding Protein 1	13.64	6.32	2.16	0.00827495	8.28	6.32	1.31	0.902286
Solyc06g066760.2.1	Dual-specificity protein-like phosphatase 1 (AHRD V1 *-*- Q3S4H8_MAIZE); contains Interpro domain(s) IPR020422 Dual specificity phosphatase, subgroup, catalytic domain	11.51	4.73	2.43	0.00118136	7.75	4.73	1.64	0.285805
Solyc06g067950.2.1	Acyl-protein thioesterase 2 (AHRD V1 **-- B6T1C9_MAIZE); contains Interpro domain(s) IPR003140 Phospholipase/carboxylesterase	16.87	8.08	2.09	0.0340571	9.62	8.08	1.19	1
Solyc06g068080.2.1	Zeta2-COP (AHRD V1 **-- A8JHN4_CHLRE); contains Interpro domain(s) IPR011012 Longin-like	23.87	9.58	2.49	0.000680022	18.4	9.58	1.92	0.0853824
Solyc06g068090.2.1	Phospholipase D (AHRD V1 **** D2E4A5_9ROSI); contains Interpro domain(s) IPR011402 Phospholipase D, plant	104.77	52.46	2	0.00369805	65.54	52.46	1.25	0.97386		[1, 28, 84]
Solyc06g068320.2.1	Prolyl-tRNA synthetase (AHRD V1 **** Q54Q07_DICDI); contains Interpro domain(s) IPR004499 Prolyl-tRNA synthetase, class IIa, prokaryotic-type	102.04	40.71	2.51	4.69735e-05	61.61	40.71	1.51	0.346548		[9]
Solyc06g068530.1.1	Unknown Protein (AHRD V1)	9.79	1.54	6.37	0.00324375	13.09	1.54	8.52	0.322456
Solyc06g068560.2.1	Folate/biopterin transporter (AHRD V1 **** B5W6N2_SPIMA); contains Interpro domain(s) IPR004324 Biopterin transport-related protein BT1	6.59	1.81	3.64	9.66846e-06	3.82	1.81	2.11	0.103039
Solyc06g068740.2.1	Dehydrogenase/reductase SDR family member 7B (AHRD V1 *-*- DRS7B_BOVIN); contains Interpro domain(s) IPR002347 Glucose/ribitol dehydrogenase	8.8	4.18	2.1	0.0176514	6.06	4.18	1.45	0.759186
Solyc06g068780.2.1	Protein kish-A (AHRD V1 **-- KISHA_CHICK); contains Interpro domain(s) IPR009653 Protein of unknown function DUF1242	65.5	26.59	2.46	0.00454634	42.83	26.59	1.61	0.308423
Solyc06g068820.2.1	Mitochondrial import inner membrane translocase subunit TIM16 (AHRD V1 ***- B6UGA4_MAIZE); contains Interpro domain(s) IPR005341 Protein Transporter, Pam16	63.77	10.55	6.04	3.84747e-14	22.65	10.55	2.15	0.304459
Solyc06g069040.2.1	Glutathione S-transferase (AHRD V1 **** Q84T17_PHAAT); contains Interpro domain(s) IPR004046 Glutathione S-transferase, C-terminal	3.98	0.5	7.95	1.22165e-05	2.79	0.5	5.59	0.292596
Solyc06g069310.2.1	Nuclear transcription factor Y subunit B-6 (AHRD V1 **-* B6UH02_MAIZE); contains Interpro domain(s) IPR003958 Transcription factor CBF/NF-Y/archaeal histone	33.17	14.16	2.34	0.0010713	21.7	14.16	1.53	0.474113		[1, 12]
Solyc06g069520.2.1	UPF0139 membrane protein At5g07960 (AHRD V1 ***- U139_ARATH); contains Interpro domain(s) IPR005351 Uncharacterised protein family UPF0139	92.89	36.11	2.57	5.42209e-05	68.75	36.11	1.9	0.0309242		[1]
Solyc06g069690.2.1	Pseudo response regulator (AHRD V1 **** B9N4C8_POPTR); contains Interpro domain(s) IPR001789 Signal transduction response regulator, receiver region	24.09	8.66	2.78	1.69752e-05	14.95	8.66	1.73	0.132229
Solyc06g069710.2.1	NAC domain protein IPR003441 (AHRD V1 ***- B9I557_POPTR); contains Interpro domain(s) IPR003441 No apical meristem (NAM) protein	9.55	0.36	26.28	4.13061e-15	0.33	0.36	0.92	1
Solyc06g069780.2.1	E3 ubiquitin-protein ligase MARCH3 (AHRD V1 *--- B5X3M1_SALSA); contains Interpro domain(s) IPR011016 Zinc finger, RING-CH-type	37.12	13.48	2.75	2.42854e-05	22.82	13.48	1.69	0.213456
Solyc06g071050.2.1	Spfh domain / band 7 family protein (AHRD V1 **-- B4AS86_FRANO); contains Interpro domain(s) IPR001107 Band 7 protein	219.83	56.44	3.9	7.71421e-11	103.04	56.44	1.83	0.0318047		[100, 175, 181, 183, 297]
Solyc06g071060.1.1	Short-chain dehydrogenase/reductase family protein (AHRD V1 **-- D7L204_ARALY); contains Interpro domain(s) IPR002347 Glucose/ribitol dehydrogenase	8.99	1.64	5.49	0.00190275	2.18	1.64	1.33	1
Solyc06g071070.1.1	Short-chain dehydrogenase/reductase family protein (AHRD V1 ***- D7L204_ARALY); contains Interpro domain(s) IPR002347 Glucose/ribitol dehydrogenase	193.15	32.14	6.01	0.000127324	70.78	32.14	2.2	0.270243		[197]
Solyc06g071160.2.1	Beta-1 3-galactosyltransferase-like protein (AHRD V1 ***- D8RWA4_SELML); contains Interpro domain(s) IPR002659 Glycosyl transferase, family 31	11.14	3.93	2.84	0.0269122	5.27	3.93	1.34	1		[1]
Solyc06g071210.2.1	Ribosomal protein S6 kinase 2 alpha (AHRD V1 **** KS6AA_CHICK); contains Interpro domain(s) IPR002290 Serine/threonine protein kinase	27.1	12.85	2.11	0.00337878	14.86	12.85	1.16	0.981341		[28]
Solyc06g071250.2.1	Unknown Protein (AHRD V1)	7.82	3.84	2.04	0.0395993	5.36	3.84	1.4	0.77658
Solyc06g071530.2.1	60S ribosomal protein L44 (AHRD V1 ***- B9RH89_RICCO); contains Interpro domain(s) IPR000552 Ribosomal protein L44e	179.94	62.72	2.87	3.10913e-06	110.94	62.72	1.77	0.169632		[1, 82]
Solyc06g071800.2.1	Serine/threonine protein kinase (AHRD V1 *-** D0NNA3_PHYIN); contains Interpro domain(s) IPR002290 Serine/threonine protein kinase	13.07	5.15	2.54	0.000175224	8.58	5.15	1.66	0.283918
Solyc06g071810.1.1	Receptor like kinase, RLK	149.45	15.77	9.48	7.16596e-27	45.79	15.77	2.9	0.171072		[210, 298]
Solyc06g071890.2.1	Brain protein 44-like protein (AHRD V1 ***- B6TQE5_MAIZE); contains Interpro domain(s) IPR005336 Uncharacterised protein family UPF0041	28.22	2.64	10.69	0.0496932	3.34	2.64	1.26	1
Solyc06g071990.2.1	AAA-type ATPase family protein (AHRD V1 *-*- D7MGM1_ARALY)	18.38	1.59	11.54	1.29415e-18	2.78	1.59	1.74	0.738757
Solyc06g072160.2.1	Alcohol dehydrogenase 1 (AHRD V1 **** B6T5H2_MAIZE); contains Interpro domain(s) IPR002085 Alcohol dehydrogenase superfamily, zinc-containing	11.86	4.69	2.53	0.0168729	8.28	4.69	1.76	0.720891		[9]
Solyc06g072230.1.1	Kunitz trypsin inhibitor (AHRD V1 **** B8Y888_TOBAC); contains Interpro domain(s) IPR002160 Proteinase inhibitor I3, Kunitz legume	119.06	17.43	6.83	7.17554e-08	62.37	17.43	3.58	0.210749
Solyc06g072250.2.1	Methyltransferase WBSCR22 (AHRD V1 **-* B6TAS9_MAIZE); contains Interpro domain(s) IPR013216 Methyltransferase type 11	15.08	6.76	2.23	0.00443765	9.74	6.76	1.44	0.954587
Solyc06g072280.2.1	Small nuclear ribonucleoprotein E (AHRD V1 ***- B6SK95_MAIZE); contains Interpro domain(s) IPR006649 Like-Sm ribonucleoprotein, eukaryotic and archaea-type, core	91.04	39.13	2.33	0.00075149	67.29	39.13	1.72	0.188591
Solyc06g072430.1.1	Bcl-2-associated athanogene-like protein (AHRD V1 *-*- D1MIX4_VITVI); contains Interpro domain(s) IPR003103 Apoptosis regulator Bcl-2 protein, BAG	21.34	7.74	2.76	0.00619613	11.13	7.74	1.44	0.604621
Solyc06g072550.2.1	UPF0497 membrane protein 8 (AHRD V1 ***- U4978_VITVI); contains Interpro domain(s) IPR006459 Uncharacterised protein family UPF0497, trans-membrane plant subgroup	74.9	5.9	12.7	1.51637e-09	6.86	5.9	1.16	1
Solyc06g072600.2.1	Mitochondrial import inner membrane translocase subunit Tim8 (AHRD V1 ***- B6SQH6_MAIZE); contains Interpro domain(s) IPR004217 Mitochondrial inner membrane translocase complex, Tim8/9/10/13-zinc finger-like	34.11	12.76	2.67	0.000452554	22.84	12.76	1.79	0.235631
Solyc06g072980.2.1	Autophagy-related protein 13 (AHRD V1 *-*- C1GRW0_PARBA); contains Interpro domain(s) IPR018731 Autophagy-related protein 13	17.77	7.78	2.28	0.00114613	9.4	7.78	1.21	1
Solyc06g073050.2.1	NAC domain protein IPR003441 (AHRD V1 *-*- B9IDH0_POPTR); contains Interpro domain(s) IPR003441 No apical meristem (NAM) protein	25.59	7.59	3.37	5.90303e-07	14.9	7.59	1.96	0.270243
Solyc06g073060.2.1	Iaa-amino acid hydrolase 6 (AHRD V1 **** A9PG36_POPTR); contains Interpro domain(s) IPR017439 Peptidase M20D, mername-AA028/carboxypeptidase Ss1	65.69	27.13	2.42	0.000155689	33.06	27.13	1.22	0.959818
Solyc06g073170.1.1	Unknown Protein (AHRD V1)	21.82	9.55	2.28	0.0110695	14.58	9.55	1.53	0.569783
Solyc06g073360.2.1	Unknown Protein (AHRD V1)	81.26	39.83	2.04	0.00496295	66.18	39.83	1.66	0.169707
Solyc06g073390.2.1	Farnesyltransferase/type I geranylgeranyltransferase alpha subunit (AHRD V1 **** Q6EZ49_CATRO); contains Interpro domain(s) IPR008940 Protein prenyltransferase	16.28	7.99	2.04	0.0116472	11.23	7.99	1.4	0.662878		[9]
Solyc06g073490.1.1	Unknown Protein (AHRD V1)	7.39	3.7	2	0.0273835	5.12	3.7	1.38	0.815153
Solyc06g073730.1.1	Ethylene insensitive 3 class transcription factor (AHRD V1 **** D5L146_MALDO); contains Interpro domain(s) IPR006957 Ethylene insensitive 3	107.45	45.26	2.37	0.000156421	61.56	45.26	1.36	0.718091		[28]
Solyc06g073760.2.1	Beta-D-glucosidase (AHRD V1 **** O82074_TROMA); contains Interpro domain(s) IPR001764 Glycoside hydrolase, family 3, N-terminal	40.78	0.4	102.8	1.00673e-07	1.56	0.4	3.93	0.0474563
Solyc06g073830.1.1	Calmodulin-like protein (AHRD V1 ***- Q0VJ70_DATME); contains Interpro domain(s) IPR011992 EF-Hand type	10.76	3.16	3.4	0.0013954	5.21	3.16	1.65	1
Solyc06g073840.2.1	Peptidyl-prolyl cis-trans isomerase D (AHRD V1 *--- PPID_HUMAN); contains Interpro domain(s) IPR011990 Tetratricopeptide-like helical	47.51	17.54	2.71	0.00103606	25.61	17.54	1.46	0.484229
Solyc06g073850.1.1	Unknown Protein (AHRD V1)	27.19	7.88	3.45	4.61926e-05	12.16	7.88	1.54	0.874601
Solyc06g073860.1.1	RING-H2 zinc finger protein (Fragment) (AHRD V1 *-*- A1IW10_9LAMI)	37.93	10.37	3.66	7.83136e-08	16.72	10.37	1.61	0.364655
Solyc06g073880.2.1	RING-H2 zinc finger protein (Fragment) (AHRD V1 *-*- A1IW10_9LAMI)	33.46	10.1	3.31	6.02172e-07	15.65	10.1	1.55	0.439732
Solyc06g073890.2.1	Zinc finger RING-type (AHRD V1 ***- Q2HT04_MEDTR)	59	15.8	3.73	2.07618e-07	25.87	15.8	1.64	0.438421
Solyc06g073990.1.1	Unknown Protein (AHRD V1)	67.89	12.38	5.48	1.84097e-10	26.34	12.38	2.13	0.41634
Solyc06g074030.1.1	CCR4-NOT transcription complex subunit 7 (AHRD V1 ***- B4FG48_MAIZE); contains Interpro domain(s) IPR006941 Ribonuclease CAF1	21.57	4.27	5.06	0.000375775	5.89	4.27	1.38	0.934684		[299]
Solyc06g074140.1.1	U-box domain-containing protein 24 (AHRD V1 ***- D7LAS1_ARALY); contains Interpro domain(s) IPR003613 U box domain	7.18	0.25	29.11	0.00110178	2.12	0.25	8.58	0.282603
Solyc06g074330.2.1	Hydrolase alpha/beta fold family protein (AHRD V1 **** D7LRW3_ARALY); contains Interpro domain(s) IPR000073 Alpha/beta hydrolase fold-1	8.16	3.91	2.09	0.0290759	6.2	3.91	1.59	0.443145
Solyc06g074420.1.1	Cytochrome P450	63.01	7.49	8.41	4.32548e-05	6.1	7.49	0.81	0.975397
Solyc06g074430.2.1	60s acidic ribosomal protein-like protein (AHRD V1 ***- Q3HVP0_SOLTU); contains Interpro domain(s) IPR001813 Ribosomal protein 60S	214.59	90.83	2.36	0.000225	154.02	90.83	1.7	0.151248
Solyc06g074530.1.1	Prephenate dehydratase (AHRD V1 **** Q6JJ29_IPOTF); contains Interpro domain(s) IPR001086 Prephenate dehydratase	30.95	15.38	2.01	0.0439385	50.65	15.38	3.29	0.13667		[9]
Solyc06g074620.2.1	Os02g0448600 protein (Fragment) (AHRD V1 *--- Q0E1G8_ORYSJ)	3.41	0.69	4.91	0.00138906	2.1	0.69	3.02	0.764301
Solyc06g074650.2.1	AP-2 complex subunit alpha (AHRD V1 ***- C0NYN0_AJECG); contains Interpro domain(s) IPR017104 Adaptor protein complex AP-2, alpha subunit	26.99	12.67	2.13	0.00180744	16.19	12.67	1.28	0.936052
Solyc06g074670.2.1	Bifunctional polymyxin resistance arnA protein (AHRD V1 ***- B6TQB1_MAIZE); contains Interpro domain(s) IPR001509 NAD-dependent epimerase/dehydratase	26.83	11.71	2.29	0.000740388	15.69	11.71	1.34	0.717679		[88]
Solyc06g074940.2.1	ATP-binding cassette protein (AHRD V1 ***- Q5A2T2_CANAL); contains Interpro domain(s) IPR003439 ABC transporter-like	5.35	1.66	3.22	0.0027921	1.4	1.66	0.84	0.978542		[12, 98]
Solyc06g074960.2.1	ABC transporter G family member 3 (AHRD V1 *--- AB3G_ARATH); contains Interpro domain(s) IPR000374 Phosphatidate cytidylyltransferase	12.92	4.61	2.8	3.76535e-05	5.42	4.61	1.18	1
Solyc06g074990.1.1	Nitrate transporter (AHRD V1 **** O04431_NICPL); contains Interpro domain(s) IPR016196 Major facilitator superfamily, general substrate transporter	3.28	0.05	65.6	2.23965e-12	0.05	0.05	0.93	1
Solyc06g075110.2.1	Lysine ketoglutarate reductase trans-splicing related 1 (AHRD V1 ***- B6TPP1_MAIZE); contains Interpro domain(s) IPR007877 Protein of unknown function DUF707	35.77	16.33	2.19	0.0020405	21.92	16.33	1.34	0.764531		[300]
Solyc06g075180.1.1	Ribosomal protein L12 (AHRD V1 ***- A8J597_CHLRE); contains Interpro domain(s) IPR000911 Ribosomal protein L11	238.44	115.59	2.06	0.00269282	188.41	115.59	1.63	0.160715
Solyc06g075370.2.1	Dof zinc finger protein 9 (AHRD V1 *-*- A5HWF8_HORVD); contains Interpro domain(s) IPR003851 Zinc finger, Dof-type	13.93	3.7	3.77	0.00435437	4.15	3.7	1.12	1
Solyc06g075400.2.1	V-type proton ATPase subunit a (AHRD V1 **** VPH1_NEUCR); contains Interpro domain(s) IPR002490 ATPase, V0/A0 complex, 116-kDa subunit	15.48	5.75	2.69	4.61926e-05	8.55	5.75	1.49	0.585383		[1]
Solyc06g075530.1.1	Unknown Protein (AHRD V1)	10.46	2.15	4.87	0.0117728	2.83	2.15	1.32	1
Solyc06g075550.2.1	Serine/threonine kinase (AHRD V1 **** Q32SF8_HORVD); contains Interpro domain(s) IPR002290 Serine/threonine protein kinase	24.09	5.86	4.11	0.0160462	8.93	5.86	1.53	0.717679		[301]
Solyc06g075690.2.1	Auxin-regulated protein (AHRD V1 ***- Q945F5_SOLLC); contains Interpro domain(s) IPR010369 Protein of unknown function DUF966	31.54	4.23	7.46	0.000155769	14.37	4.23	3.4	0.0970507
Solyc06g075780.1.1	Cys2/His2 zinc-finger transcription factor (AHRD V1 **** Q4U318_SILLA); contains Interpro domain(s) IPR007087 Zinc finger, C2H2-type	62.99	8.13	7.75	8.95953e-08	19.7	8.13	2.42	0.250275
Solyc06g075800.1.1	Histone H2B (AHRD V1 ***- Q2XPW1_SOLTU); contains Interpro domain(s) IPR000558 Histone H2B	122.55	47.66	2.57	0.000108385	74.38	47.66	1.56	0.662878
Solyc06g076020.2.1	heat shock protein (AHRD V1 ***- B2D2G5_CAPSN); contains Interpro domain(s) IPR013126 Heat shock protein 70	628.49	10.55	59.55	2.2099e-09	58.38	10.55	5.53	0.653029		[1, 4, 9, 12, 159, 220, 302]
Solyc06g076080.1.1	Unknown Protein (AHRD V1)	77.65	22.83	3.4	0.00240401	45.22	22.83	1.98	0.451301		[2]
Solyc06g076100.2.1	Protein phosphatase 2C containing protein (AHRD V1 *-*- B6T998_MAIZE); contains Interpro domain(s) IPR015655 Protein phosphatase 2C	24.83	2.71	9.15	2.67608e-21	7.08	2.71	2.61	0.274464		[200, 303, 304]
Solyc06g076160.2.1	Cytochrome P450	66.35	2.28	29.1	4.35309e-05	6.99	2.28	3.06	0.223085
Solyc06g076300.2.1	Pyrimidine 5&apos-nucleotidase (AHRD V1 **** B0T131_CAUSK); contains Interpro domain(s) IPR010237 Pyrimidine 5-nucleotidase	18.93	2.94	6.44	4.31161e-05	9.26	2.94	3.15	0.342338
Solyc06g076320.1.1	DVL13 (AHRD V1 *-*- Q8L7D0_ARATH); contains Interpro domain(s) IPR012552 DVL	15.46	0.61	25.35	2.27718e-11	1	0.61	1.64	1
Solyc06g076490.2.1	Unknown Protein (AHRD V1)	61.17	15.59	3.92	2.51847e-10	17.87	15.59	1.15	1
Solyc06g076520.1.1	class I heat shock protein (AHRD V1 ***- Q69BI7_CARPA); contains Interpro domain(s) IPR002068 Heat shock protein Hsp20	76.47	33.33	2.29	0.0118487	51.43	33.33	1.54	0.38436		[1]
Solyc06g076560.1.1	class I heat shock protein (AHRD V1 ***- Q69BI7_CARPA); contains Interpro domain(s) IPR002068 Heat shock protein Hsp20	65.25	22.83	2.86	2.36584e-05	35.74	22.83	1.57	0.347332
Solyc06g076670.2.1	Nuclear SR-like RNA binding protein (AHRD V1 *--- A8JAT7_CHLRE); contains Interpro domain(s) IPR012677 Nucleotide-binding, alpha-beta plait	21.16	7.34	2.88	2.23991e-05	9.43	7.34	1.28	1
Solyc06g076690.2.1	Acyl-coenzyme A thioesterase 13 (AHRD V1 **** ACO13_MOUSE); contains Interpro domain(s) IPR003736 Phenylacetic acid degradation-related protein	25.3	7.79	3.25	3.93982e-06	13.03	7.79	1.67	0.371799
Solyc06g076750.2.1	Peptide transporter (AHRD V1 **-* O48542_HORVU); contains Interpro domain(s) IPR000109 TGF-beta receptor, type I/II extracellular region	146.4	21.64	6.77	2.37875e-20	53.16	21.64	2.46	0.155397
Solyc06g076970.2.1	Peptidyl-prolyl cis-trans isomerase (AHRD V1 **** B2BF99_TOBAC); contains Interpro domain(s) IPR002130 Peptidyl-prolyl cis-trans isomerase, cyclophilin-type	415.96	162.99	2.55	2.373e-05	268.75	162.99	1.65	0.17996		[28, 53]
Solyc06g082020.2.1	Unknown Protein (AHRD V1)	3.45	0.17	20.7	0.0270095	2.46	0.17	14.74	0.308018
Solyc06g082080.2.1	Integrin-linked kinase-associated serine/threonine phosphatase 2C (AHRD V1 **** ILKAP_BOVIN); contains Interpro domain(s) IPR015655 Protein phosphatase 2C	5.17	1.27	4.06	9.2828e-05	2.54	1.27	1.99	0.496402		[39]
Solyc06g082120.2.1	Ran GTPase binding protein (AHRD V1 **** C4R913_PICPG); contains Interpro domain(s) IPR000156 Ran Binding Protein 1	96.38	37.34	2.58	4.60214e-05	47.53	37.34	1.27	0.946152		[1]
Solyc06g082160.2.1	SAGA-associated factor 11 homolog (AHRD V1 *-*- SGF11_ANOGA); contains Interpro domain(s) IPR013246 Sgf11, transcriptional regulation	6.75	2.59	2.6	0.0037153	5.01	2.59	1.93	0.315036
Solyc06g082220.2.1	HIV-1 Tat specific factor 1 (Fragment) (AHRD V1 *--- Q5H918_HUMAN); contains Interpro domain(s) IPR012677 Nucleotide-binding, alpha-beta plait	116.79	37.28	3.13	1.2728e-07	48.65	37.28	1.3	0.820126
Solyc06g082270.1.1	Mitochondrial import inner membrane translocase subunit Tim17 (AHRD V1 ***- B6TP97_MAIZE); contains Interpro domain(s) IPR003397 Mitochondrial inner membrane translocase complex, subunit Tim17/22	60.44	27.57	2.19	0.00249455	33.23	27.57	1.21	1
Solyc06g082290.2.1	Mitochondrial carrier protein (AHRD V1 ***- O82049_RIBNI); contains Interpro domain(s) IPR002113 Adenine nucleotide translocator 1	17.8	6.8	2.62	0.000167397	8.67	6.8	1.28	0.95181
Solyc06g082440.1.1	CBL-interacting protein kinase 16 (AHRD V1 ***- A0MNK3_POPTR); contains Interpro domain(s) IPR002290 Serine/threonine protein kinase	9.07	1.82	4.99	7.95596e-07	3.65	1.82	2	0.569783		[131, 305]
Solyc06g082490.2.1	Alpha-1 3-mannosyltransferase ALG2 (AHRD V1 **-* D3TN82_GLOMM); contains Interpro domain(s) IPR001296 Glycosyl transferase, group 1	16.21	4.77	3.4	9.47298e-06	8.82	4.77	1.85	0.142197
Solyc06g082520.2.1	AP2 domain-containing transcription factor (AHRD V1 *--* B9HWL7_POPTR); contains Interpro domain(s) IPR003340 Transcriptional factor B3	19.2	3.9	4.92	1.44336e-12	4.9	3.9	1.26	0.977893		[51]
Solyc06g082570.1.1	Unknown Protein (AHRD V1); contains Interpro domain(s) IPR011684 KIP1-like	51.12	6.57	7.78	1.07512e-12	10.18	6.57	1.55	0.656778
Solyc06g082580.2.1	Eukaryotic translation initiation factor 2 beta subunit-like (AHRD V1 **** Q2V9B2_SOLTU); contains Interpro domain(s) IPR002735 Translation initiation factor IF2/IF5	179.42	76.58	2.34	0.000198687	106.57	76.58	1.39	0.577636		[9, 261]
Solyc06g082590.1.1	Ethylene responsive transcription factor 1b (AHRD V1 *-*- C0J9I8_9ROSA); contains Interpro domain(s) IPR001471 Pathogenesis-related transcriptional factor and ERF, DNA-binding IPR017392 Pathogenesis-related genes transcriptional activator PTI6	67.47	12	5.62	5.8036e-14	14.3	12	1.19	1		[135, 209, 306]
Solyc06g082640.2.1	Kinase family protein (AHRD V1 ***- D7M6L5_ARALY); contains Interpro domain(s) IPR002290 Serine/threonine protein kinase	13.03	6.34	2.05	0.044416	8.12	6.34	1.28	1
Solyc06g082650.2.1	60S ribosomal protein L10 (AHRD V1 ***- Q3SC85_SOLLC); contains Interpro domain(s) IPR001197 Ribosomal protein L10e	601.01	228.8	2.63	1.18051e-05	371.88	228.8	1.63	0.211359
Solyc06g082670.2.1	Ribosomal protein L10 (AHRD V1 ***- A8IZK3_CHLRE); contains Interpro domain(s) IPR001197 Ribosomal protein L10e	379.37	147.68	2.57	1.59765e-05	265.67	147.68	1.8	0.0536576		[307]
Solyc06g082920.2.1	Receptor like kinase, RLK	146.32	22.34	6.55	3.00694e-15	48.21	22.34	2.16	0.0925764
Solyc06g083000.1.1	Calmodulin-like protein (AHRD V1 ***- Q6RZU7_MUSAC); contains Interpro domain(s) IPR011992 EF-Hand type	19.01	5.2	3.65	0.01717	5.52	5.2	1.06	1
Solyc06g083270.2.1	ER lumen retaining receptor family-like protein (AHRD V1 ***- Q38JH5_SOLTU); contains Interpro domain(s) IPR000133 ER lumen protein retaining receptor	52.99	10.07	5.26	6.41343e-13	23.81	10.07	2.36	0.187668
Solyc06g083390.2.1	RPM1 interacting protein 4 transcript 2 (AHRD V1 ***- D2J0Y3_9ASTR); contains Interpro domain(s) IPR008700 Defence response, Rin4	55.93	17.82	3.14	3.9905e-07	44.9	17.82	2.52	0.0761626
Solyc06g083440.2.1	Cytochrome b5 reductase (AHRD V1 *-** Q54XV1_DICDI); contains Interpro domain(s) IPR001199 Cytochrome b5	37.56	16.8	2.24	0.00286323	30.83	16.8	1.84	0.138936		[53]
Solyc06g083640.2.1	Leucine-rich repeat family protein (AHRD V1 **-- D7L5A3_ARALY); contains Interpro domain(s) IPR001611 Leucine-rich repeat	14.14	4.95	2.86	2.13382e-05	8.54	4.95	1.73	0.215814
Solyc06g083670.2.1	Unknown Protein (AHRD V1)	13.86	6.62	2.1	0.00735304	7.87	6.62	1.19	1
Solyc06g083790.2.1	Succinyl-CoA ligase (AHRD V1 **** B4D5D9_9BACT); contains Interpro domain(s) IPR005809 Succinyl-CoA synthetase, beta subunit	91.99	38.97	2.36	0.00015741	60.59	38.97	1.55	0.243509		[8, 9, 54]
Solyc06g083980.1.1	BHLH transcription factor (AHRD V1 *-** Q401N4_9LILI); contains Interpro domain(s) IPR011598 Helix-loop-helix DNA-binding	57.44	13.56	4.23	4.60285e-05	20.02	13.56	1.48	0.498844
Solyc06g083990.2.1	Cytosolic Fe-S cluster assembly factor NUBP1 homolog (AHRD V1 **-- NUBP1_DICDI); contains Interpro domain(s) IPR019591 ATPase-like, ParA/MinD	4.96	1.61	3.08	0.00529354	1.4	1.61	0.87	1
Solyc06g084190.2.1	Non-specific lipid-transfer protein (AHRD V1 ***- B9NBN9_POPTR); contains Interpro domain(s) IPR013770 Plant lipid transfer protein and hydrophobic protein, helical	5.76	2.09	2.76	0.0396027	2.18	2.09	1.04	1
Solyc06g084290.2.1	Os06g0207500 protein (Fragment) (AHRD V1 ***- Q0DDQ9_ORYSJ); contains Interpro domain(s) IPR004253 Protein of unknown function DUF231, plant	19.01	8.67	2.19	0.00388613	9.93	8.67	1.15	1
Solyc06g084370.1.1	Unknown Protein (AHRD V1)	12.03	1.11	10.84	1.07122e-06	2.29	1.11	2.06	0.910568
Solyc06g084440.2.1	Nuclear protein localization 4 (AHRD V1 ***- D3B583_POLPA); contains Interpro domain(s) IPR007717 NPL4	53.36	20.1	2.65	0.00727888	21.69	20.1	1.08	1
Solyc07g005050.2.1	60S ribosomal protein L39 (AHRD V1 ***- D3GC11_9ROSI); contains Interpro domain(s) IPR000077 Ribosomal protein L39e	256.85	114.25	2.25	0.000535362	212.07	114.25	1.86	0.0415239		[1]
Solyc07g005090.2.1	Chitinase A (AHRD V1 ***- Q4W6L6_CYCRE); contains Interpro domain(s) IPR011583 Chitinase II	80.66	22.92	3.52	0.00145882	57.18	22.92	2.49	0.629063
Solyc07g005180.2.1	Unknown Protein (AHRD V1); contains Interpro domain(s) IPR010471 Protein of unknown function DUF1068	66.84	33.34	2	0.00733728	53.98	33.34	1.62	0.320393
Solyc07g005200.2.1	Synaptobrevin homolog YKT6 (AHRD V1 **-- C4QZ63_PICPG); contains Interpro domain(s) IPR010908 Longin	111.3	41.05	2.71	1.08417e-05	67.82	41.05	1.65	0.161576		[1, 84]
Solyc07g005430.2.1	Unknown Protein (AHRD V1)	42.95	21.11	2.03	0.0104837	34.11	21.11	1.62	0.265768
Solyc07g005640.2.1	26S proteasome non-ATPase regulatory subunit 9 (AHRD V1 ***- B6TN44_MAIZE); contains Interpro domain(s) IPR001478 PDZ/DHR/GLGF	12.68	3.71	3.42	6.09197e-05	5.44	3.71	1.47	0.829849
Solyc07g006120.2.1	WD repeat domain phosphoinositide-interacting protein (AHRD V1 **-- C0SB49_PARBP); contains Interpro domain(s) IPR011046 WD40 repeat-like	5.33	2.61	2.04	0.0441047	3.67	2.61	1.4	0.775442
Solyc07g006130.1.1	Eukaryotic peptide chain release factor subunit 1-1 (AHRD V1 **** B6U1I9_MAIZE); contains Interpro domain(s) IPR004403 Peptide chain release factor eRF/aRF subunit 1	57.19	6.8	8.41	3.03104e-16	12.7	6.8	1.87	0.129124
Solyc07g006140.2.1	Cytochrome P450	25.22	8.67	2.91	0.00724288	11.61	8.67	1.34	0.74592
Solyc07g006160.2.1	AFG1-family ATPase (AHRD V1 **** D1CU44_9RHIZ); contains Interpro domain(s) IPR005654 ATPase, AFG1-like	16.01	6.58	2.43	0.00079171	7.72	6.58	1.17	1
Solyc07g006270.2.1	Subunit VIb of cytochrome c oxidase (AHRD V1 **** C4R7U6_PICPG); contains Interpro domain(s) IPR003213 Cytochrome c oxidase, subunit VIb	52.69	21.92	2.4	0.00113752	43.11	21.92	1.97	0.0611824
Solyc07g006280.2.1	Senescence-associated protein (AHRD V1 ***- B3TLS7_ELAGV); contains Interpro domain(s) IPR000301 Tetraspanin, subgroup	234.59	90.72	2.59	0.000228393	119.48	90.72	1.32	0.764531
Solyc07g006370.1.1	Sodium/calcium exchanger protein (AHRD V1 *-** B6K816_SCHJY); contains Interpro domain(s) IPR004837 Sodium/calcium exchanger membrane region	62.79	3.41	18.41	1.37935e-12	14.95	3.41	4.38	0.0751874
Solyc07g006500.2.1	Alpha alpha-trehalose-phosphate synthase (UDP-forming) (AHRD V1 **** D2REU5_ARCPA); contains Interpro domain(s) IPR001830 Glycosyl transferase, family 20	19.32	4.16	4.64	0.00328694	8.27	4.16	1.99	0.120979
Solyc07g006510.2.1	Cyclic nucleotide-gated ion channel 18 (AHRD V1 **** D7M6N7_ARALY); contains Interpro domain(s) IPR000595 Cyclic nucleotide-binding	31.01	14.28	2.17	0.00174169	16.23	14.28	1.14	1
Solyc07g006680.1.1	Hydroxycinnamoyl CoA quinate transferase (AHRD V1 **-* D6BK25_CYNSC); contains Interpro domain(s) IPR003480 Transferase	7.04	2.22	3.17	0.000273204	2.89	2.22	1.3	0.982717
Solyc07g006770.2.1	Receptor like kinase, RLK	4.1	0.44	9.33	3.5295e-13	0.54	0.44	1.23	1
Solyc07g006830.2.1	Calmodulin-binding protein (Fragment) (AHRD V1 *-** Q9M451_CICAR); contains Interpro domain(s) IPR012416 Calmodulin binding protein-like	100.96	49.84	2.03	0.00337459	52.79	49.84	1.06	1		[136]
Solyc07g006950.2.1	UPF0414 transmembrane protein C20orf30 homolog (AHRD V1 ***- B5X9I3_SALSA); contains Interpro domain(s) IPR008590 Uncharacterised protein family UPF0414	20.39	6.92	2.94	0.000170835	11.18	6.92	1.61	0.434919
Solyc07g007130.1.1	NHL repeat-containing protein (AHRD V1 **-- D7M6N9_ARALY)	116.64	43.06	2.71	7.57339e-05	79.02	43.06	1.83	0.270617
Solyc07g007140.2.1	Serine/threonine-protein kinase B-raf (AHRD V1 *-** BRAF_CHICK); contains Interpro domain(s) IPR002290 Serine/threonine protein kinase	7.54	3.36	2.24	0.00218213	3.51	3.36	1.04	1
Solyc07g007220.2.1	Serine/threonine phosphatase family protein (AHRD V1 **** C1E0J1_9CHLO); contains Interpro domain(s) IPR015655 Protein phosphatase 2C	42.69	19.91	2.14	0.00204044	28.76	19.91	1.44	0.575393		[308]
Solyc07g007430.2.1	Palmitoyltransferase akr1 (EC 2.3.1.-)(Ankyrin repeat-containing protein akr1) (AHRD V1 *--- C8V079_EMENI); contains Interpro domain(s) IPR002110 Ankyrin	43.36	15.63	2.77	5.9515e-06	28.76	15.63	1.84	0.040023		[88]
Solyc07g007590.1.1	Prephenate dehydrogenase family protein (AHRD V1 ***- D7KDI5_ARALY); contains Interpro domain(s) IPR012070 Arogenate/prephenate dehydrogenase, plant	69.72	18.92	3.69	0.00588818	32.58	18.92	1.72	0.61734
Solyc07g007660.1.1	Unknown Protein (AHRD V1)	17.15	3.35	5.13	5.76207e-10	6.96	3.35	2.08	0.129803
Solyc07g007780.2.1	Receptor-like kinase (AHRD V1 ***- A7VM39_MARPO); contains Interpro domain(s) IPR002290 Serine/threonine protein kinase	66.58	14.34	4.64	3.26511e-13	24.13	14.34	1.68	0.215814
Solyc07g007870.2.1	NADH flavin oxidoreductase/12-oxophytodienoate reductase (AHRD V1 **-* Q2U7C4_ASPOR); contains Interpro domain(s) IPR001155 NADH:flavin oxidoreductase/NADH oxidase, N-terminal	177.04	33.15	5.34	0.000221389	57.73	33.15	1.74	0.579629		[150]
Solyc07g007960.2.1	CUE domain containing protein (AHRD V1 **-- B6TIC6_MAIZE); contains Interpro domain(s) IPR003892 Ubiquitin system component Cue	19.94	9.21	2.16	0.00499768	12.45	9.21	1.35	0.762335
Solyc07g008000.2.1	TBC1 domain family member 15 (AHRD V1 *--- Q6P4X9_XENTR); contains Interpro domain(s) IPR000195 RabGAP/TBC	16.12	5.76	2.8	3.7396e-05	7.98	5.76	1.39	0.764523		[84]
Solyc07g008060.1.1	Phosphatidylinositol binding clathrin assembly protein like (AHRD V1 *--* Q6AXI5_DANRE); contains Interpro domain(s) IPR011417 ANTH	14.18	4.98	2.85	3.58031e-05	6.89	4.98	1.38	0.781326
Solyc07g008110.2.1	Blue copper protein (Fragment) (AHRD V1 *--- O82576_MAIZE); contains Interpro domain(s) IPR003245 Plastocyanin-like	31.31	1.34	23.37	0.0222206	10.45	1.34	7.8	0.381631
Solyc07g008120.2.1	Blue copper protein (Fragment) (AHRD V1 *--- O82576_MAIZE); contains Interpro domain(s) IPR003245 Plastocyanin-like	23.32	1.13	20.58	0.0403069	8.43	1.13	7.44	0.436719
Solyc07g008140.2.1	Blue copper protein (Fragment) (AHRD V1 *--- O82576_MAIZE); contains Interpro domain(s) IPR003245 Plastocyanin-like	41.72	11.86	3.52	0.0232732	19.76	11.86	1.67	1
Solyc07g008240.2.1	Non-symbiotic hemoglobin protein (AHRD V1 ***- Q4VIX3_GOSHI); contains Interpro domain(s) IPR001032 Leghaemoglobin	43.94	10.77	4.08	0.00267063	19.83	10.77	1.84	0.100279		[309]
Solyc07g008250.2.1	SCF E3 ubiquitin ligase complex F-box protein grrA (AHRD V1 *-** C5FDH1_NANOT); contains Interpro domain(s) IPR006553 Leucine-rich repeat, cysteine-containing subtype	42.87	10	4.29	0.0456374	12.91	10	1.29	1
Solyc07g008280.2.1	Unknown Protein (AHRD V1)	47.54	4.44	10.71	1.29096e-09	11.59	4.44	2.61	0.738781
Solyc07g008320.2.1	Calcium-transporting ATPase 1 (AHRD V1 **** Q7XBH9_CERRI); contains Interpro domain(s) IPR006408 ATPase, P-type, calcium-transporting, PMCA-type	109.74	31.09	3.53	1.76118e-09	35.81	31.09	1.15	1
Solyc07g008590.1.1	LRR receptor-like serine/threonine-protein kinase, RLP	11.22	2.27	4.95	2.48791e-11	6.58	2.27	2.9	0.0838095
Solyc07g008600.1.1	LRR receptor-like serine/threonine-protein kinase, RLP	13.08	1.03	12.74	6.40401e-24	4.32	1.03	4.2	0.333783
Solyc07g008660.2.1	30S ribosomal protein S16 (AHRD V1 ***- B3IWG3_SOLLC); contains Interpro domain(s) IPR000307 Ribosomal protein S16	11.4	5.53	2.06	0.030027	8.9	5.53	1.61	0.481876
Solyc07g008780.2.1	Unknown Protein (AHRD V1)	40.44	13.5	2.99	5.32432e-06	20.46	13.5	1.52	0.706734
Solyc07g008800.2.1	chaperonin (AHRD V1 ***- O24186_ORYSA); contains Interpro domain(s) IPR001476 Chaperonin Cpn10	80.06	38.61	2.07	0.0050701	55.33	38.61	1.43	0.804596
Solyc07g008840.2.1	TBC1 domain family member 5 (AHRD V1 *--- B9A6K1_HUMAN); contains Interpro domain(s) IPR000195 RabGAP/TBC	101.55	23.76	4.27	9.3961e-08	35.34	23.76	1.49	0.453409		[1]
Solyc07g008860.2.1	Guanine nucleotide-binding protein subunit beta-like protein (AHRD V1 **-* GBLP_DICDI); contains Interpro domain(s) IPR020472 G-protein beta WD-40 repeat, region	31.46	10.08	3.12	1.68396e-06	15.87	10.08	1.57	0.471752
Solyc07g008920.2.1	Oxysterol-binding protein (AHRD V1 **** Q2HUM2_MEDTR); contains Interpro domain(s) IPR000648 Oxysterol-binding protein	11.81	3.37	3.51	0.00520452	2.01	3.37	0.6	0.465534
Solyc07g009160.2.1	Neighbor of COX4 (AHRD V1 ***- D3PHS4_9MAXI); contains Interpro domain(s) IPR005366 Uncharacterised protein family UPF0172	50.5	18.78	2.69	3.16507e-05	34.11	18.78	1.82	0.0580459		[1]
Solyc07g009330.2.1	60S acidic ribosomal protein P3 (AHRD V1 ***- B4G1B3_MAIZE); contains Interpro domain(s) IPR001813 Ribosomal protein 60S	259.86	114.61	2.27	0.000416341	203.66	114.61	1.78	0.0770277
Solyc07g014670.2.1	Cytochrome P450	77.37	10.79	7.17	3.72857e-06	38.17	10.79	3.54	0.235988
Solyc07g016190.1.1	Unknown Protein (AHRD V1)	3.11	0	311.33	0.0308454	0.77	0	76.67	0.923122
Solyc07g017610.2.1	Saccharopine dehydrogenase (NAD(+) L-glutamate-forming) (AHRD V1 *-** C7PUW7_CHIPD); contains Interpro domain(s) IPR005097 Saccharopine dehydrogenase	23.19	5.42	4.28	0.0274016	6.39	5.42	1.18	1		[28]
Solyc07g017860.2.1	Acetyl-coenzyme A synthetase (AHRD V1 ***- Q2J3D0_RHOP2); contains Interpro domain(s) IPR011904 Acetate--CoA ligase	8.74	3.36	2.6	0.000356475	6.76	3.36	2.01	0.0738955
Solyc07g018010.2.1	Transcription Factor (AHRD V1 **** Q84LF9_ORYSA); contains Interpro domain(s) IPR011598 Helix-loop-helix DNA-binding	130.46	9.41	13.86	0.000145944	9.29	9.41	0.99	1		[261]
Solyc07g018040.1.1	Unknown Protein (AHRD V1)	3.7	0.39	9.4	0.0369527	1.69	0.39	4.3	0.751781
Solyc07g018200.1.1	UDP-GlcNAc:betaGal beta-1,3-N-acetylglucosaminyltransferase 5 (AHRD V1 *--- B3GN5_RAT); contains Interpro domain(s) IPR002659 Glycosyl transferase, family 31	10.84	0.13	81.28	5.25439e-13	1.07	0.13	8	0.488555
Solyc07g019670.2.1	Fatty acid oxidation complex subunit alpha (AHRD V1 ***- FADJ_ECOHS); contains Interpro domain(s) IPR006176 3-hydroxyacyl-CoA dehydrogenase, NAD binding	69.23	6.97	9.94	2.34789e-13	19.51	6.97	2.8	0.0646071
Solyc07g022910.2.1	Myosin heavy chain-like (AHRD V1 ***- Q8LHQ6_ORYSJ); contains Interpro domain(s) IPR008545 Protein of unknown function DUF827, plant	16.81	5.84	2.88	6.03673e-06	8.45	5.84	1.45	0.71408
Solyc07g025370.2.1	Cytochrome P450	17.95	8.21	2.19	0.00241842	10.94	8.21	1.33	0.868437
Solyc07g032250.2.1	Homology to unknown gene (AHRD V1 ***- Q01FF7_OSTTA)	45.34	14.49	3.13	8.04093e-07	23.48	14.49	1.62	0.749579
Solyc07g040690.2.1	NPR1 protein (Fragment) (AHRD V1 ***- A8KRW4_CAPCH); contains Interpro domain(s) IPR002110 Ankyrin	34.52	6.21	5.56	8.17569e-15	9.87	6.21	1.59	0.368395		[35, 101, 105, 200, 237, 238, 273, 310, 311, 312, 313, 314, 315, 316, 317, 318, 319]
Solyc07g040900.1.1	CXE carboxylesterase (Fragment) (AHRD V1 **-- Q0ZPV6_9ERIC)	4.02	0.2	20.08	0.0119273	2.73	0.2	13.65	0.255441
Solyc07g040960.1.1	Os07g0175100 protein (Fragment) (AHRD V1 *--- Q0D898_ORYSJ)	23.57	2.43	9.71	1.28867e-07	5.29	2.43	2.18	0.314786
Solyc07g041750.2.1	Os03g0169000 protein (Fragment) (AHRD V1 ***- Q0DUS7_ORYSJ); contains Interpro domain(s) IPR004348 Protein of unknown function DUF246, plant	23.22	10.53	2.21	0.00155676	12.66	10.53	1.2	1
Solyc07g041940.2.1	ATP binding / serine-threonine kinase (AHRD V1 **** C5DB71_VITVI); contains Interpro domain(s) IPR002290 Serine/threonine protein kinase	3.01	0.13	23.18	3.13434e-10	1.3	0.13	10.03	0.00630797
Solyc07g042450.2.1	Unknown Protein (AHRD V1)	28.24	9.44	2.99	9.91181e-05	12.36	9.44	1.31	0.828306
Solyc07g042490.1.1	SAUR33-auxin-responsive SAUR family member (AHRD V1 ***- B6T035_MAIZE); contains Interpro domain(s) IPR003676 Auxin responsive SAUR protein	13.27	4.51	2.94	0.00932295	3.97	4.51	0.88	1
Solyc07g042550.2.1	Sucrose synthase (AHRD V1 **** O82691_SOLLC); contains Interpro domain(s) IPR012820 Sucrose synthase, plants and cyanobacteria IPR000368 Sucrose synthase	231.22	9.18	25.2	5.97353e-10	31.34	9.18	3.42	0.185487		[27]
Solyc07g042590.2.1	ATP binding / serine-threonine kinase (AHRD V1 **** C5DB71_VITVI); contains Interpro domain(s) IPR002290 Serine/threonine protein kinase	29.82	8.61	3.46	4.32014e-08	19.04	8.61	2.21	0.0514259		[28]
Solyc07g042680.2.1	Kinase family protein (AHRD V1 **** D7MB90_ARALY); contains Interpro domain(s) IPR015783 ATMRK serine/threonine protein kinase-like	98.46	42.03	2.34	0.000212769	61.2	42.03	1.46	0.497108	Yes
Solyc07g042890.2.1	Kinase family protein (AHRD V1 **** D7MB90_ARALY); contains Interpro domain(s) IPR015783 ATMRK serine/threonine protein kinase-like	76.31	34.93	2.18	0.000984367	55.79	34.93	1.6	0.243509		[8, 27]
Solyc07g043150.1.1	UDP-glucosyltransferase (AHRD V1 **** A7M6U9_IPONI); contains Interpro domain(s) IPR002213 UDP-glucuronosyl/UDP-glucosyltransferase	3.6	0.34	10.48	6.46185e-08	2.48	0.34	7.21	0.000693174
Solyc07g043230.2.1	Low affinity zinc transporter (AHRD V1 **** A3LU47_PICST); contains Interpro domain(s) IPR004698 Zinc/iron permease, fungal and plant	102.37	15.98	6.41	3.64096e-18	45.48	15.98	2.85	0.401983
Solyc07g043250.1.1	Unknown Protein (AHRD V1); contains Interpro domain(s) IPR008889 VQ	73.32	13.28	5.52	1.64075e-12	26.41	13.28	1.99	0.149517
Solyc07g043310.2.1	Aminotransferase (AHRD V1 ***- D2KZ08_WHEAT); contains Interpro domain(s) IPR005814 Aminotransferase class-III	220.79	19.9	11.1	6.00444e-06	47.92	19.9	2.41	0.0597715		[320]
Solyc07g043320.2.1	Unknown Protein (AHRD V1); contains Interpro domain(s) IPR009053 Prefoldin	73.14	32.18	2.27	0.015529	48.35	32.18	1.5	0.79011
Solyc07g043510.2.1	Cysteine-type peptidase (AHRD V1 **** B6U3W2_MAIZE); contains Interpro domain(s) IPR003323 Ovarian tumour, otubain	21.71	9.31	2.33	0.00306636	12.26	9.31	1.32	0.853128
Solyc07g043560.2.1	Heat shock protein 4 (AHRD V1 ***- B6U237_MAIZE); contains Interpro domain(s) IPR013126 Heat shock protein 70	111.24	21.17	5.26	8.46589e-05	41.1	21.17	1.94	0.694906		[25, 302]
Solyc07g043590.2.1	Amine oxidase family protein (AHRD V1 **** Q1EPI3_MUSAC); contains Interpro domain(s) IPR002937 Amine oxidase	71.71	12.59	5.7	4.80963e-06	17.24	12.59	1.37	0.650529		[28]
Solyc07g044830.2.1	Membrane-associated progesterone receptor component 1 (AHRD V1 *--- B2WEU6_PYRTR); contains Interpro domain(s) IPR001199 Cytochrome b5	20.54	8.94	2.3	0.00203566	15.01	8.94	1.68	0.285973		[1, 4]
Solyc07g044990.2.1	Transmembrane protein 56 (AHRD V1 ***- B6TI82_MAIZE); contains Interpro domain(s) IPR006634 TRAM, LAG1 and CLN8 homology	19.6	3.65	5.38	0.000259084	6.22	3.65	1.71	0.528158
Solyc07g045100.1.1	Aspartic proteinase nepenthesin I (AHRD V1 **-- A9ZMF9_NEPAL); contains Interpro domain(s) IPR001461 Peptidase A1	6.21	1.67	3.73	0.000493594	4.38	1.67	2.63	0.325069
Solyc07g045180.2.1	CONSTANS-like zinc finger protein (AHRD V1 **-- D0EP07_SOYBN); contains Interpro domain(s) IPR010402 CCT domain	4.96	1.69	2.94	0.00370752	1.74	1.69	1.03	1
Solyc07g045240.2.1	RNA-binding protein-like (AHRD V1 *--* Q8L779_ARATH); contains Interpro domain(s) IPR012677 Nucleotide-binding, alpha-beta plait	144.05	59.63	2.42	0.000100767	94.64	59.63	1.59	0.242734
Solyc07g045340.2.1	RPM1 interacting protein 4 transcript 2 (AHRD V1 *-*- D2J0U4_9ASTR); contains Interpro domain(s) IPR008700 Defence response, Rin4	7.72	2.6	2.97	0.0479723	4.37	2.6	1.68	0.819622
Solyc07g045370.2.1	Las1-like family protein expressed (AHRD V1 ***- Q2QWN0_ORYSJ); contains Interpro domain(s) IPR007174 Las1-like	4.01	1.65	2.42	0.00671172	2.08	1.65	1.26	1
Solyc07g045430.2.1	Nudix hydrolase 2 (AHRD V1 **-- B6U183_MAIZE); contains Interpro domain(s) IPR000086 NUDIX hydrolase domain	6.79	0.16	43.32	7.60857e-09	0.04	0.16	0.23	1
Solyc07g045470.1.1	Alpha-1 6-mannosyl-glycoprotein 2-beta-N-acetylglucosaminyltransferase (AHRD V1 **** B5X4D8_SALSA); contains Interpro domain(s) IPR007754 N-acetylglucosaminyltransferase II	28.33	11.12	2.55	0.000126523	15.43	11.12	1.39	0.662878		[9]
Solyc07g047620.1.1	Pentatricopeptide repeat-containing protein (AHRD V1 ***- D7MF65_ARALY); contains Interpro domain(s) IPR002885 Pentatricopeptide repeat	5.15	2.48	2.08	0.04313	3.69	2.48	1.49	0.793587
Solyc07g047720.2.1	Golgi SNAP receptor complex member bos1 (AHRD V1 **-* B0D8E0_LACBS); contains Interpro domain(s) IPR007705 Vesicle transport v-SNARE	25.77	8.66	2.97	2.10141e-05	15.9	8.66	1.83	0.193315
Solyc07g047880.2.1	Downward leaf curling protein (AHRD V1 ***- B3XZN9_CUCME)	19.05	8.47	2.25	0.0104093	16.75	8.47	1.98	0.46475
Solyc07g047970.2.1	Prolactin regulatory element-binding protein (AHRD V1 *--* C0H9F8_SALSA); contains Interpro domain(s) IPR017986 WD40 repeat, region	29.29	9.53	3.07	1.89402e-06	17.51	9.53	1.84	0.0781153
Solyc07g047980.1.1	Es2 (Fragment) (AHRD V1 *--- A9YJX0_DROME); contains Interpro domain(s) IPR019148 Nuclear protein DGCR14	47.3	22.16	2.13	0.00227301	33.08	22.16	1.49	0.435888
Solyc07g048070.2.1	Membrane protein (AHRD V1 **-- B6U5U8_MAIZE); contains Interpro domain(s) IPR017214 Uncharacterised conserved protein UCP037471	19.43	1.23	15.76	0.00160439	18.46	1.23	14.97	0.0872089		[8]
Solyc07g048120.2.1	Ubiquitin fusion degradation protein 1 (AHRD V1 ***- C5FJE2_NANOT); contains Interpro domain(s) IPR004854 Ubiquitin fusion degradation protein UFD1	30.64	9.11	3.36	2.37594e-07	13.98	9.11	1.53	0.492878
Solyc07g049180.2.1	Bti9_1b	14.55	6.67	2.18	0.0267855	8	6.67	1.2	1		[321, 322, 323, 324, 325, 326, 327, 328, 329, 330, 331]
Solyc07g049180.2.1	Receptor-like protein kinase At5g59670 (AHRD V1 *-** RLK7_ARATH); contains Interpro domain(s) IPR002290 Serine/threonine protein kinase	12.86	4.45	2.89	6.02175e-06	7.5	4.45	1.69	0.575732		[321, 322, 323, 324, 325, 326, 327, 328, 329, 330, 331]
Solyc07g049190.2.1	Bti9_1a	8.88	2.01	4.43	0.00453405	4.38	2.01	2.18	0.502112
Solyc07g049190.2.1	LysM receptor kinase 5 (AHRD V1 ***- A8WHB4_MEDTR)	7.44	1.67	4.46	0.00353358	3.7	1.67	2.21	0.482495
Solyc07g049260.2.1	UBX domain-containing protein 1 (AHRD V1 **-- C8V7E9_EMENI); contains Interpro domain(s) IPR012989 SEP	36.58	18.24	2.01	0.00786054	24.69	18.24	1.35	0.782949
Solyc07g049450.2.1	Thioredoxin/protein disulfide isomerase (AHRD V1 **-* D3TLX2_GLOMM); contains Interpro domain(s) IPR005788 Disulphide isomerase	111.16	43.86	2.53	3.6582e-05	65.98	43.86	1.5	0.764148
Solyc07g049580.2.1	TBC1 domain family member 2 (AHRD V1 **** Q5TBQ7_HUMAN); contains Interpro domain(s) IPR000195 RabGAP/TBC	11.69	3.37	3.47	2.50879e-06	4.12	3.37	1.22	1
Solyc07g049670.2.1	Alcohol acetyltransferase (AHRD V1 **-* B1A9J8_CUCME); contains Interpro domain(s) IPR003480 Transferase	8.76	0.88	10	6.01517e-14	3.27	0.88	3.73	0.0794899
Solyc07g049730.2.1	TO62-3 (Fragment) (AHRD V1 *-*- Q3LVL2_TAROF); contains Interpro domain(s) IPR010471 Protein of unknown function DUF1068	63.58	31.5	2.02	0.00520424	43.38	31.5	1.38	0.752292
Solyc07g051950.2.1	C4-dicarboxylate transporter/malic acid transport family protein (AHRD V1 ***- D7KUS7_ARALY); contains Interpro domain(s) IPR004695 C4-dicarboxylate transporter/malic acid transport protein	4.41	0.07	66.2	1.33307e-13	0.16	0.07	2.35	1
Solyc07g052320.2.1	Beta-1 3-galactosyltransferase 6 (AHRD V1 ***- B6UBH3_MAIZE); contains Interpro domain(s) IPR002659 Glycosyl transferase, family 31	17.51	4.48	3.91	1.38881e-08	9.02	4.48	2.01	0.0831059		[9]
Solyc07g052350.2.1	3-isopropylmalate dehydratase large subunit (AHRD V1 *--- LEUC_NATPD); contains Interpro domain(s) IPR006249 Aconitase/iron regulatory protein 2	273.6	123.96	2.21	0.00046797	148.21	123.96	1.2	0.999705		[1, 12, 25, 51, 107]
Solyc07g052440.2.1	Transmembrane protein 97 (AHRD V1 ***- TMM97_BOVIN); contains Interpro domain(s) IPR016964 Transmembrane protein 97, predicted	3.22	0.9	3.59	0.0112221	2.31	0.9	2.58	0.3334
Solyc07g052900.1.1	Os09g0451700 protein (Fragment) (AHRD V1 *--- Q0J1B9_ORYSJ); contains Interpro domain(s) IPR007592 Protein of unknown function DUF573	51.79	23.11	2.24	0.000924121	28.36	23.11	1.23	1
Solyc07g053060.2.1	Pentatricopeptide repeat (AHRD V1 ***- Q2HRN6_MEDTR); contains Interpro domain(s) IPR002885 Pentatricopeptide repeat	12.24	6.04	2.02	0.00964373	7.55	6.04	1.25	0.908523
Solyc07g053150.2.1	Protein cyaY (AHRD V1 *-*- A8EZC3_RICCK); contains Interpro domain(s) IPR001794 Frataxin, subgroup	6.11	2.56	2.39	0.0344392	4.6	2.56	1.8	0.576919
Solyc07g053230.2.1	Myb-related transcription factor (AHRD V1 *--- B5RHV2_MUSBA); contains Interpro domain(s) IPR015495 Myb transcription factor	51.45	1.74	29.63	1.84125e-10	3.44	1.74	1.98	0.425286
Solyc07g053240.2.1	Myb-related transcription factor (AHRD V1 *--- B5RHV2_MUSBA); contains Interpro domain(s) IPR015495 Myb transcription factor	19.06	0.77	24.86	1.45819e-18	1.71	0.77	2.23	0.754236
Solyc07g053410.2.1	Transcription factor CYCLOIDEA (Fragment) (AHRD V1 *-*- CYCLD_ANTML); contains Interpro domain(s) IPR005333 Transcription factor, TCP	91.45	27.48	3.33	1.39237e-05	39.66	27.48	1.44	0.575732
Solyc07g053420.2.1	Ring H2 finger protein (AHRD V1 *-*- D9ZHD8_HYPPE); contains Interpro domain(s) IPR018957 Zinc finger, C3HC4 RING-type	4.36	0.18	24.68	0.0156142	1.66	0.18	9.38	0.396282
Solyc07g053480.2.1	Ras-related protein Rab-25 (AHRD V1 ***- RAB25_BOVIN); contains Interpro domain(s) IPR015595 Rab11-related	18.93	6.56	2.89	0.000105558	9.62	6.56	1.47	0.95181
Solyc07g053620.2.1	Chaperone protein dnaJ (AHRD V1 *-*- DNAJ_THEAC); contains Interpro domain(s) IPR015609 Molecular chaperone, heat shock protein, Hsp40, DnaJ	27.32	13	2.1	0.00728601	16.52	13	1.27	0.820592
Solyc07g053670.2.1	Unknown Protein (AHRD V1)	48.85	21.76	2.25	0.0014257	27.93	21.76	1.28	0.953058
Solyc07g053690.2.1	OB-fold nucleic acid binding domain containing protein (AHRD V1 ***- B6SHT0_MAIZE); contains Interpro domain(s) IPR012340 Nucleic acid-binding, OB-fold	80.08	26.79	2.99	1.54018e-06	50.37	26.79	1.88	0.0602765
Solyc07g053720.2.1	Tyrosine aminotransferase-like protein (AHRD V1 **** Q9LVY1_ARATH); contains Interpro domain(s) IPR005958 Tyrosine/nicotianamine aminotransferase	57	17.27	3.3	1.05921e-07	26.23	17.27	1.52	0.466887
Solyc07g053740.1.1	Ethylene-responsive transcription factor 4 (AHRD V1 *-*- B6THY5_MAIZE); contains Interpro domain(s) IPR001471 Pathogenesis-related transcriptional factor and ERF, DNA-binding	96.38	22.85	4.22	3.03822e-06	42.58	22.85	1.86	0.454669	Yes	[1]
Solyc07g053760.2.1	Serine/threonine phosphatase family protein (AHRD V1 **** C1E0J1_9CHLO); contains Interpro domain(s) IPR015655 Protein phosphatase 2C	24.84	7.33	3.39	6.32406e-05	12.78	7.33	1.74	0.270243		[1]
Solyc07g054060.2.1	Unknown Protein (AHRD V1)	31.43	7.19	4.37	1.24368e-07	5.87	7.19	0.82	0.796431
Solyc07g054080.1.1	RING finger protein 5 (AHRD V1 *--- B6TI40_MAIZE); contains Interpro domain(s) IPR018957 Zinc finger, C3HC4 RING-type	96.1	45.5	2.11	0.0480981	62.86	45.5	1.38	0.680445
Solyc07g054300.2.1	Phosphatase 2C family protein (AHRD V1 ***- D7KDP0_ARALY); contains Interpro domain(s) IPR015655 Protein phosphatase 2C	95.95	26.22	3.66	1.69779e-09	30.85	26.22	1.18	1
Solyc07g054460.2.1	H/ACA ribonucleoprotein complex non-core subunit NAF1 (AHRD V1 *-*- NAF1_HUMAN); contains Interpro domain(s) IPR008696 NAF1	21.51	8.95	2.4	0.00040911	10.45	8.95	1.17	1
Solyc07g054470.1.1	Unknown Protein (AHRD V1)	12.38	3	4.13	0.0149308	4.18	3	1.39	1
Solyc07g054730.1.1	Wound-responsive protein-related (AHRD V1 ***- A8IXM2_BRACM)	159.34	47.1	3.38	2.01324e-07	105.8	47.1	2.25	0.186854
Solyc07g054830.2.1	Diacylglycerol kinase (AHRD V1 **** Q9FVD1_SOLLC); contains Interpro domain(s) IPR016961 Diacylglycerol kinase, plant	28.05	3.87	7.25	6.04327e-09	9.06	3.87	2.34	0.0781153		[9]
Solyc07g055000.1.1	Myb-related transcription factor (AHRD V1 *--- B5RHV2_MUSBA); contains Interpro domain(s) IPR015495 Myb transcription factor	8.63	0.63	13.69	6.04622e-06	0.97	0.63	1.54	1
Solyc07g055060.2.1	Phosphoenolpyruvate carboxylase 1 (AHRD V1 ***- O23946_GOSHI); contains Interpro domain(s) IPR015813 Pyruvate/Phosphoenolpyruvate kinase, catalytic core IPR001449 Phosphoenolpyruvate carboxylase	334.67	101.68	3.29	7.89735e-09	156.54	101.68	1.54	0.192003		[12]
Solyc07g055080.2.1	Proteasome subunit alpha type (AHRD V1 ***- Q38M52_SOLTU); contains Interpro domain(s) IPR001353 Proteasome, subunit alpha/beta	56.12	23.49	2.39	0.000377651	34.18	23.49	1.46	0.623681		[1, 82]
Solyc07g055250.2.1	Cell wall-associated hydrolase (AHRD V1 ---- Q04CK3_LACDB); contains Interpro domain(s) IPR002482 Peptidoglycan-binding Lysin subgroup	41.94	16.06	2.61	0.000110827	26.32	16.06	1.64	0.364539
Solyc07g055660.2.1	Unknown Protein (AHRD V1)	44.71	17.3	2.58	0.00033579	24.43	17.3	1.41	0.557872
Solyc07g055690.1.1	S-locus-specific glycoprotein S6 (AHRD V1 **-- SLSG6_BRAOL); contains Interpro domain(s) IPR001480 Curculin-like (mannose-binding) lectin	29.9	1	29.9	2.2782e-19	7.06	1	7.06	0.53439
Solyc07g055700.2.1	Solute carrier family 35 member C2 (Fragment) (AHRD V1 *--- Q5GMH1_MOUSE); contains Interpro domain(s) IPR004853 Protein of unknown function DUF250	12.56	5.61	2.24	0.00299857	8.55	5.61	1.52	0.554528
Solyc07g055930.2.1	Glycosyltransferase (AHRD V1 ***- B9IA47_POPTR); contains Interpro domain(s) IPR002495 Glycosyl transferase, family 8	9.41	2.76	3.41	2.17648e-06	3.16	2.76	1.14	1
Solyc07g056000.2.1	Xyloglucan endotransglucosylase/hydrolase 7 (AHRD V1 **** C0IRG6_ACTDE); contains Interpro domain(s) IPR016455 Xyloglucan endotransglucosylase/hydrolase IPR008263 Glycoside hydrolase, family 16, active site	20.83	2.69	7.74	0.000231959	5.79	2.69	2.15	1		[69]
Solyc07g056070.1.1	Genomic DNA chromosome 5 TAC clone K23L20 (AHRD V1 ***- Q9FIZ2_ARATH); contains Interpro domain(s) IPR013219 Ribosomal protein S27/S33, mitochondrial	47.53	11.06	4.3	3.10189e-07	23.82	11.06	2.15	0.116347
Solyc07g056080.1.1	Unknown Protein (AHRD V1)	28.18	5.27	5.34	2.86646e-05	15.47	5.27	2.93	0.229004
Solyc07g056110.2.1	Calcium/proton exchanger family protein (AHRD V1 **** C5P0K8_COCP7); contains Interpro domain(s) IPR004713 Calcium/proton exchanger	23.53	5.98	3.93	7.95404e-09	9.89	5.98	1.65	0.447082
Solyc07g056170.2.1	Subtilisin-like protease (AHRD V1 ***- Q6WNU4_SOYBN); contains Interpro domain(s) IPR015500 Peptidase S8, subtilisin-related	22.73	3.18	7.15	1.3033e-17	4.74	3.18	1.49	0.686245		[332]
Solyc07g056190.2.1	NBS-LRR class disease resistance protein (AHRD V1 *--- D5L9G7_ORYSI)	52.95	16.39	3.23	0.00443271	63.92	16.39	3.9	0.0895535
Solyc07g056280.2.1	WRKY transcription factor 16 (AHRD V1 *-*- Q7X7E3_ORYSJ); contains Interpro domain(s) IPR003657 DNA-binding WRKY	22.44	0.79	28.4	3.63238e-07	1.38	0.79	1.75	0.855053
Solyc07g056370.2.1	Unknown Protein (AHRD V1); contains Interpro domain(s) IPR009053 Prefoldin	43.58	19.18	2.27	0.000679319	24.68	19.18	1.29	0.877771
Solyc07g056390.2.1	Endoplasmic oxidoreductin-1 (AHRD V1 **-- B6T402_MAIZE); contains Interpro domain(s) IPR007266 Endoplasmic reticulum oxidoreductin 1	70.75	6.24	11.34	5.68863e-09	20.11	6.24	3.22	0.469588		[8]
Solyc07g056400.1.1	Ribosomal protein S6 kinase alpha-6 (AHRD V1 *-** KS6A6_HUMAN); contains Interpro domain(s) IPR002290 Serine/threonine protein kinase	3.03	1.04	2.9	0.010784	2.25	1.04	2.15	0.449059
Solyc07g056420.2.1	Glutathione S-transferase-like protein (AHRD V1 **** Q8GVD1_SOLLC); contains Interpro domain(s) IPR004046 Glutathione S-transferase, C-terminal	353.8	149.97	2.36	0.0261802	159.19	149.97	1.06	1
Solyc07g056430.2.1	Glutathione S-transferase-like protein (AHRD V1 **** Q8GVD1_SOLLC); contains Interpro domain(s) IPR004046 Glutathione S-transferase, C-terminal	51.12	5.2	9.83	0.0350154	6.16	5.2	1.18	1
Solyc07g056470.2.1	Glutathione S-transferase-like protein (AHRD V1 **** Q8GVD1_SOLLC); contains Interpro domain(s) IPR004046 Glutathione S-transferase, C-terminal	128.52	10.35	12.42	0.0374445	12.91	10.35	1.25	0.82027
Solyc07g056480.2.1	Glutathione S-transferase-like protein (AHRD V1 **** Q8GVD1_SOLLC); contains Interpro domain(s) IPR004046 Glutathione S-transferase, C-terminal	1110.13	106.65	10.41	0.0152541	142.48	106.65	1.34	0.624537
Solyc07g056500.2.1	Glutathione transferase (AHRD V1 **** O49821_CARPA); contains Interpro domain(s) IPR004046 Glutathione S-transferase, C-terminal	52.1	1.15	45.43	0.00861821	3.24	1.15	2.83	0.616531
Solyc07g061720.2.1	Gibberellin 2-oxidase (AHRD V1 **** A4GVL8_SOLLC); contains Interpro domain(s) IPR005123 Oxoglutarate and iron-dependent oxygenase	9.92	1.54	6.43	1.08012e-09	2.49	1.54	1.61	0.840174
Solyc07g062500.2.1	Cytochrome P450	95.48	7.02	13.6	1.09461e-06	15.68	7.02	2.23	0.722467		[333]
Solyc07g062540.2.1	Alpha-1 2-mannosyltransferase (AHRD V1 **-* C5G7Q7_AJEDR); contains Interpro domain(s) IPR005599 Alg9-like mannosyltransferase	11.33	3.71	3.05	1.3862e-05	6.53	3.71	1.76	0.256563
Solyc07g062620.2.1	Serine/threonine-protein kinase receptor (AHRD V1 **** B6SYF0_MAIZE); contains Interpro domain(s) IPR002290 Serine/threonine protein kinase	24.22	11.2	2.16	0.00345856	15.38	11.2	1.37	0.711037
Solyc07g062670.1.1	Unknown Protein (AHRD V1)	36.2	0.3	119.33	4.16098e-09	2.5	0.3	8.25	0.415497
Solyc07g062890.2.1	Yippee zinc-binding-like protein (AHRD V1 *-** C1FDK9_9CHLO); contains Interpro domain(s) IPR004910 Yippee-like protein	19.47	7.35	2.65	0.00149359	10.39	7.35	1.41	0.758835
Solyc07g063000.2.1	Receptor like kinase, RLK	7.68	2.88	2.67	0.00140538	3.36	2.88	1.17	1		[91]
Solyc07g063100.2.1	Proton pump interactor 1 (AHRD V1 **-- D5L6G0_SOLTU)	249.43	124.74	2	0.00364322	156.76	124.74	1.26	0.818251
Solyc07g063120.2.1	WD-40 repeat protein (AHRD V1 *--- B7KCU4_CYAP7); contains Interpro domain(s) IPR020472 G-protein beta WD-40 repeat, region	3.49	1.55	2.24	0.0104878	1.61	1.55	1.04	1
Solyc07g063150.2.1	Os11g0198100 protein (Fragment) (AHRD V1 *--- Q0IU20_ORYSJ); contains Interpro domain(s) IPR006852 Protein of unknown function DUF616	7.25	3.52	2.06	0.0249421	4.87	3.52	1.38	0.733124
Solyc07g063160.2.1	Cytochrome c oxidase copper chaperone family protein (AHRD V1 *-*- D7KKD3_ARALY); contains Interpro domain(s) IPR007745 Cytochrome c oxidase copper chaperone	17.3	5.69	3.04	0.000261155	8.18	5.69	1.44	0.760032		[1, 4]
Solyc07g063170.1.1	Unknown Protein (AHRD V1)	16.19	3.97	4.08	3.33401e-05	6.99	3.97	1.76	0.930017
Solyc07g063300.2.1	Regulator of chromosome condensation (RCC1)-like protein (AHRD V1 **-- D0NEM9_PHYIN); contains Interpro domain(s) IPR009091 Regulator of chromosome condensation/beta-lactamase-inhibitor protein II	9.94	4.6	2.16	0.00670865	6.87	4.6	1.49	0.543825
Solyc07g063460.1.1	Methyltransferase family protein (AHRD V1 ***- C0WM11_LACBU); contains Interpro domain(s) IPR013216 Methyltransferase type 11	28.14	11.39	2.47	0.00918574	14.45	11.39	1.27	0.989025
Solyc07g063480.2.1	Pto-like, Serine/threonine kinase protein, resistance protein	41.69	19.89	2.1	0.00242671	13.62	19.89	0.69	0.147896		[9]
Solyc07g063520.2.1	Transmembrane protein 34 (AHRD V1 ***- A5D9H3_BOVIN); contains Interpro domain(s) IPR005178 Protein of unknown function DUF300	66.47	21.43	3.1	4.18589e-07	33.13	21.43	1.55	0.396419
Solyc07g063560.2.1	Cotton fiber expressed protein 1 (AHRD V1 ***- O81373_GOSHI); contains Interpro domain(s) IPR008480 Protein of unknown function DUF761, plant	5.66	0.31	18.06	4.79531e-07	0.73	0.31	2.32	0.847104
Solyc07g063630.2.1	Vesicle-associated membrane family protein (AHRD V1 ***- D7MET3_ARALY); contains Interpro domain(s) IPR008962 PapD-like	58.97	14.97	3.94	5.70381e-10	25.07	14.97	1.67	0.264402
Solyc07g063640.1.1	Wound induced protein (AHRD V1 ***- B6SKC8_MAIZE)	3.09	0.16	19.33	0.013426	0.75	0.16	4.71	0.945557
Solyc07g063770.2.1	Serine/threonine kinase receptor (AHRD V1 **** Q7DMS5_BRANA); contains Interpro domain(s) IPR002290 Serine/threonine protein kinase	9.99	0.75	13.26	1.6355e-21	2.93	0.75	3.88	0.00104472		[9]
Solyc07g063930.2.1	Solute carrier family 22 member 2 (AHRD V1 *-*- B5X477_SALSA); contains Interpro domain(s) IPR016196 Major facilitator superfamily, general substrate transporter	33.31	7.28	4.58	1.84196e-05	7.6	7.28	1.04	1
Solyc07g063940.1.1	GRAS family transcription factor (AHRD V1 **-* B9I7E1_POPTR); contains Interpro domain(s) IPR005202 GRAS transcription factor	54.35	18.95	2.87	0.00429905	20.79	18.95	1.1	1		[232]
Solyc07g064130.1.1	Ubiquitin (AHRD V1 ***- Q39257_PEA); contains Interpro domain(s) IPR019956 Ubiquitin subgroup	3714.29	1104.14	3.36	2.97497e-08	1535.09	1104.14	1.39	0.629334		[1, 9, 132]
Solyc07g064290.2.1	Ras-related protein Rab-21 (AHRD V1 *-*- C1BQH4_9MAXI); contains Interpro domain(s) IPR013684 Miro-like	25.21	5.16	4.88	3.12031e-06	13.74	5.16	2.66	0.124361
Solyc07g064550.2.1	Genomic DNA chromosome 5 P1 clone MBG8 (AHRD V1 ***- Q9FFT8_ARATH)	7.6	3.64	2.09	0.0147404	3.64	3.64	1	1
Solyc07g064630.2.1	Os06g0679700 protein (Fragment) (AHRD V1 *-*- Q0DA39_ORYSJ); contains Interpro domain(s) IPR006553 Leucine-rich repeat, cysteine-containing subtype	10.3	4.25	2.43	0.00492778	6.5	4.25	1.53	0.552049
Solyc07g064720.2.1	GDSL esterase/lipase At5g55050 (AHRD V1 ***- GDL87_ARATH); contains Interpro domain(s) IPR001087 Lipase, GDSL	60	6.36	9.43	2.07114e-22	5.41	6.36	0.85	0.992593
Solyc07g064740.2.1	Rab3 GTPase-activating protein catalytic subunit (AHRD V1 ***- RB3GP_MOUSE)	8.51	3.78	2.25	0.00525035	7.12	3.78	1.89	0.111308
Solyc07g064820.1.1	Protein serine/threonine kinase (AHRD V1 *-** D3BP85_POLPA); contains Interpro domain(s) IPR002290 Serine/threonine protein kinase	4.11	0.88	4.67	4.61497e-05	1.03	0.88	1.17	1
Solyc07g064850.2.1	UBA/THIF-type NAD/FAD binding protein (AHRD V1 **-- Q02B12_SOLUE); contains Interpro domain(s) IPR009036 Molybdenum cofactor biosynthesis, MoeB	9.81	4.78	2.05	0.0147895	6.32	4.78	1.32	1
Solyc07g064870.2.1	Endoglucanase 1 (AHRD V1 ***- B6U0J0_MAIZE); contains Interpro domain(s) IPR001701 Glycoside hydrolase, family 9	3.15	0.54	5.79	9.06527e-06	0.94	0.54	1.72	1
Solyc07g064880.2.1	Small ubiquitin-related modifier (AHRD V1 ***- A6BMG7_COPCI); contains Interpro domain(s) IPR000626 Ubiquitin	41.96	17.59	2.39	0.00101737	30.36	17.59	1.73	0.233473		[84]
Solyc07g065060.1.1	Wax synthase isoform 3 (AHRD V1 ***- Q84XY7_VITVI)	7.04	1.04	6.79	1.25596e-07	1.92	1.04	1.86	0.686245
Solyc07g065170.2.1	40S ribosomal protein S8 (AHRD V1 ***- B4FGG1_MAIZE); contains Interpro domain(s) IPR001047 Ribosomal protein S8e	197.55	89.55	2.21	0.000741807	144.34	89.55	1.61	0.265269		[9, 151, 156]
Solyc07g065320.2.1	Multidrug resistance protein ABC transporter family (AHRD V1 **-- B9GJX7_POPTR); contains Interpro domain(s) IPR001140 ABC transporter, transmembrane region	111.98	17.83	6.28	1.47461e-07	22.65	17.83	1.27	0.883108
Solyc07g065380.2.1	Zinc transporter 2 (AHRD V1 **** B6UH65_MAIZE); contains Interpro domain(s) IPR003689 Zinc/iron permease	53.86	6.55	8.22	1.30417e-20	18.38	6.55	2.8	0.0736425
Solyc07g065410.1.1	Unknown Protein (AHRD V1)	13.71	3.11	4.41	0.0495369	3.48	3.11	1.12	1
Solyc07g065640.2.1	RPM1 interacting protein 4 transcript 2 (AHRD V1 *-*- D2J0U4_9ASTR); contains Interpro domain(s) IPR008700 Defence response, Rin4	149.09	61.7	2.42	0.000180278	89.78	61.7	1.46	0.424614		[334]
Solyc07g065650.2.1	Transmembrane emp24 domain-containing protein 3 (AHRD V1 ***- B6TE63_MAIZE); contains Interpro domain(s) IPR000348 emp24/gp25L/p24	130.09	41.48	3.14	3.88375e-07	75.59	41.48	1.82	0.0711953
Solyc07g065660.2.1	Cellulose synthase (AHRD V1 **** Q2HT17_MEDTR); contains Interpro domain(s) IPR005150 Cellulose synthase	15.27	0.61	25.03	3.99291e-05	0.74	0.61	1.21	1
Solyc07g065680.2.1	Myosin heavy chain-like (AHRD V1 ***- Q9LVQ4_ARATH); contains Interpro domain(s) IPR008545 Protein of unknown function DUF827, plant	24.25	6.19	3.92	1.71177e-09	11.77	6.19	1.9	0.0845651
Solyc07g065690.2.1	Sucrose cleavage protein-like (AHRD V1 **-- B6TKT6_MAIZE); contains Interpro domain(s) IPR009737 Sucraseferredoxin-like	15.61	6.39	2.44	0.000890405	9.53	6.39	1.49	0.623852
Solyc07g065740.2.1	UPF0414 transmembrane protein C20orf30 homolog (AHRD V1 ***- B5X9I3_SALSA); contains Interpro domain(s) IPR008590 Uncharacterised protein family UPF0414	68.94	18.05	3.82	0.000186993	30.29	18.05	1.68	0.274765
Solyc07g065790.2.1	Genomic DNA chromosome 5 P1 clone MYN21 (AHRD V1 **-- Q9FG69_ARATH); contains Interpro domain(s) IPR002549 Uncharacterised protein family UPF0118	26.09	9.81	2.66	3.4095e-05	9.86	9.81	1.01	1
Solyc07g065850.2.1	Transport protein SFT2 (AHRD V1 *--- C9SJZ4_VERA1); contains Interpro domain(s) IPR011691 SFT2-like	23.04	9.54	2.41	0.000852361	13.96	9.54	1.46	0.579629
Solyc07g065980.2.1	Alkaline alpha galactosidase I (AHRD V1 **-- Q3Y5A3_CUCSA); contains Interpro domain(s) IPR008811 Raffinose synthase	67.05	11.12	6.03	0.00138452	17.93	11.12	1.61	0.700183
Solyc07g066080.2.1	Ubiquitin-conjugating enzyme E2 10 (AHRD V1 **** UBC10_ARATH); contains Interpro domain(s) IPR000608 Ubiquitin-conjugating enzyme, E2	43.53	20.14	2.16	0.00633827	22.27	20.14	1.11	1
Solyc07g066270.2.1	Glucosamine-6-phosphate deaminase (AHRD V1 ***- NAGB_ACHLI); contains Interpro domain(s) IPR005900 6-phosphogluconolactonase	35	11.87	2.95	7.39579e-06	21.1	11.87	1.78	0.125183		[335]
Solyc07g066380.2.1	Unknown Protein (AHRD V1); contains Interpro domain(s) IPR007836 Ribosomal protein L41	79.62	39.61	2.01	0.00854876	60.33	39.61	1.52	0.517314
Solyc07g066480.2.1	Molybdenum cofactor sulfurase (AHRD V1 **** D3BH81_POLPA); contains Interpro domain(s) IPR005302 Molybdenum cofactor sulfurase, C-terminal	6.8	2.42	2.81	0.000131741	4.08	2.42	1.68	0.40599
Solyc07g066560.1.1	Auxin responsive SAUR protein (AHRD V1 *-*- Q1SN26_MEDTR); contains Interpro domain(s) IPR003676 Auxin responsive SAUR protein	37.06	18.54	2	0.0316971	32.28	18.54	1.74	0.46475
Solyc08g005170.2.1	Heat stress transcription factor A3 (AHRD V1 *-*- D1M7W9_SOLLC); contains Interpro domain(s) IPR000232 Heat shock factor (HSF)-type, DNA-binding	21.85	10.94	2	0.00897527	14.85	10.94	1.36	0.655511		[1]
Solyc08g005290.2.1	BZIP transcription factor 3 (AHRD V1 **** Q94KA7_PHAVU); contains Interpro domain(s) IPR012900 G-box binding, MFMR	18.58	6.68	2.78	4.55849e-05	9.48	6.68	1.42	0.618049		[1, 9]
Solyc08g005990.2.1	CDP-diacylglycerol--inositol 3-phosphatidyltransferase (Phosphatidylinositol synthase) (AHRD V1 **** Q0IIY3_XENTR); contains Interpro domain(s) IPR014387 CDP-diacylglycerol-inositol 3-phosphatidyltransferase, eukaryote	11.08	4.92	2.25	0.00967765	7.75	4.92	1.58	0.477023
Solyc08g006010.2.1	WD-repeat domain phosphoinositide-interacting protein 3 (AHRD V1 **-- B6SUF7_MAIZE); contains Interpro domain(s) IPR011046 WD40 repeat-like	4.86	2.1	2.31	0.0210562	2.82	2.1	1.34	0.937065		[336, 337, 338]
Solyc08g006040.2.1	40S ribosomal protein S6 (AHRD V1 ***- B6T1H0_MAIZE); contains Interpro domain(s) IPR014401 Ribosomal protein S6, eukaryotic	193.2	93.9	2.06	0.0027423	134.15	93.9	1.43	0.787866		[1, 9]
Solyc08g006110.2.1	Opaque 2 (Fragment) (AHRD V1 *--- Q84Y96_ZEAMM); contains Interpro domain(s) IPR011616 bZIP transcription factor, bZIP-1	9.16	4.44	2.07	0.020081	5.92	4.44	1.34	0.761756
Solyc08g006320.2.1	WRKY transcription factor 3 (AHRD V1 ***- A7UGD0_SOLTU); contains Interpro domain(s) IPR003657 DNA-binding WRKY	60.42	8.06	7.5	4.03419e-15	17.15	8.06	2.13	0.413847		[1, 24, 141]
Solyc08g006330.2.1	UDP-glucose salicylic acid glucosyltransferase (AHRD V1 **** Q9M6E7_TOBAC); contains Interpro domain(s) IPR002213 UDP-glucuronosyl/UDP-glucosyltransferase	43.35	5.3	8.17	0.00213974	4.67	5.3	0.88	0.831211		[339]
Solyc08g006380.2.1	UDP-glucosyltransferase family 1 protein (AHRD V1 **** C6KI44_CITSI); contains Interpro domain(s) IPR002213 UDP-glucuronosyl/UDP-glucosyltransferase	21.4	6.43	3.33	0.0434362	4.59	6.43	0.71	0.421535
Solyc08g006410.2.1	UDP-glucose glucosyltransferase (AHRD V1 **** B6EWX8_LYCBA); contains Interpro domain(s) IPR002213 UDP-glucuronosyl/UDP-glucosyltransferase	25.78	5.14	5.01	0.00848729	4.33	5.14	0.84	0.721306
Solyc08g006430.2.1	N-methyl-L-tryptophan oxidase (AHRD V1 *-*- D2ZAX1_9ENTR); contains Interpro domain(s) IPR006281 Sarcosine oxidase, monomeric	86.15	34.77	2.48	0.000338149	40.93	34.77	1.18	1		[1, 47, 82, 340]
Solyc08g006640.2.1	Processive diacylglycerol glucosyltransferase (AHRD V1 **-* C5NXP9_9BACL); contains Interpro domain(s) IPR009695 Monogalactosyldiacylglycerol synthase	72.96	33.64	2.17	0.00129006	36.99	33.64	1.1	1		[1]
Solyc08g006650.2.1	Transmembrane protein 85 (AHRD V1 **-- B2W047_PYRTR); contains Interpro domain(s) IPR009445 Protein of unknown function DUF1077	111.33	50.83	2.19	0.00136377	73.51	50.83	1.45	0.575393		[1]
Solyc08g006680.2.1	Folate/biopterin transporter (AHRD V1 **** B4B3T5_9CHRO); contains Interpro domain(s) IPR004324 Biopterin transport-related protein BT1	14.82	2.67	5.55	1.26235e-11	3.93	2.67	1.47	0.785494
Solyc08g006700.2.1	Enhancer of rudimentary homolog (AHRD V1 ***- C6TKU9_SOYBN); contains Interpro domain(s) IPR000781 Enhancer of rudimentary	40.99	18.98	2.16	0.00983931	29.73	18.98	1.57	0.543404
Solyc08g006730.1.1	N-acetyltransferase (AHRD V1 ***- B6SUK9_MAIZE); contains Interpro domain(s) IPR000182 GCN5-related N-acetyltransferase	4.21	0.39	10.8	4.13006e-05	1.29	0.39	3.31	0.569783
Solyc08g006900.2.1	Ribosomal protein L32 (AHRD V1 ***- Q45NI6_MEDSA); contains Interpro domain(s) IPR001515 Ribosomal protein L32e	51.88	25.23	2.06	0.00414322	38.95	25.23	1.54	0.46882		[1]
Solyc08g006940.2.1	F-box family protein (AHRD V1 ***- D7M2J7_ARALY); contains Interpro domain(s) IPR001810 Cyclin-like F-box	23.12	10.91	2.12	0.00559648	15.2	10.91	1.39	0.703133
Solyc08g007080.2.1	Inositol 1 4 5-trisphosphate 5-phosphatase (AHRD V1 **** Q712G2_ARATH); contains Interpro domain(s) IPR000300 Inositol polyphosphate related phosphatase	6.92	2.28	3.03	0.000141408	6.51	2.28	2.86	0.0736014
Solyc08g007160.2.1	Calcineurin B-like calcium binding protein (AHRD V1 **-* B2ZYT8_VICFA); contains Interpro domain(s) IPR015757 Calcineurin B protein	5.81	1.6	3.63	0.0258454	2.8	1.6	1.75	0.892318
Solyc08g007320.2.1	Protein containing DUF124 (AHRD V1 ***- A0M024_GRAFK); contains Interpro domain(s) IPR002838 Protein of unknown function DUF124	34.4	13.68	2.51	0.000235886	21.64	13.68	1.58	0.468598		[88]
Solyc08g007510.2.1	ER-derived vesicles protein ERV14 (AHRD V1 **-- B6T6Y8_MAIZE); contains Interpro domain(s) IPR003377 Cornichon	9.61	2.26	4.25	1.97606e-05	5.49	2.26	2.43	0.0983548
Solyc08g007820.1.1	Ethylene-responsive transcription factor 10 (AHRD V1 *-** ERF77_ARATH); contains Interpro domain(s) IPR001471 Pathogenesis-related transcriptional factor and ERF, DNA-binding	14.94	0.13	117.97	7.0767e-09	0.23	0.13	1.82	1	Yes
Solyc08g007910.2.1	Serine/threonine protein kinase (AHRD V1 *-** C4PKQ3_PRUPE); contains Interpro domain(s) IPR002290 Serine/threonine protein kinase	4.25	1.41	3.02	0.000540374	2.75	1.41	1.95	0.292807
Solyc08g007920.1.1	Calmodulin binding protein (AHRD V1 **-- B6T589_MAIZE); contains Interpro domain(s) IPR000048 IQ calmodulin-binding region	10.47	0.9	11.64	2.38823e-06	4.07	0.9	4.52	0.692279
Solyc08g007930.1.1	Calmodulin binding protein (AHRD V1 **-* B6T589_MAIZE); contains Interpro domain(s) IPR000048 IQ calmodulin-binding region	4.25	0.19	22.35	1.74379e-06	1.22	0.19	6.42	0.738757
Solyc08g008150.1.1	Plant cell wall protein SlTFR88 (AHRD V1 ***- Q19QU4_SOLLC)	7.27	1.36	5.33	0.0182285	4.25	1.36	3.12	0.742587
Solyc08g008170.2.1	Calcium dependent protein kinase 3 (AHRD V1 **** B9GKB5_POPTR); contains Interpro domain(s) IPR002290 Serine/threonine protein kinase	51.53	22.21	2.32	0.000306714	33.55	22.21	1.51	0.373519
Solyc08g008370.2.1	Genomic DNA chromosome 5 P1 clone MJC20 (AHRD V1 *--- Q9FHX9_ARATH); contains Interpro domain(s) IPR013089 Kelch related	50.25	6.34	7.93	5.82949e-13	18.83	6.34	2.97	0.137538
Solyc08g008410.2.1	Nodule inception protein (Fragment) (AHRD V1 *-*- B4ER15_MEDTR); contains Interpro domain(s) IPR003035 Plant regulator RWP-RK	19.19	7.53	2.55	5.51763e-05	10.41	7.53	1.38	0.723508
Solyc08g008490.2.1	WD-40 repeat family protein (AHRD V1 **-- D7KS76_ARALY); contains Interpro domain(s) IPR020472 G-protein beta WD-40 repeat, region	9.09	4.27	2.13	0.00703036	5.95	4.27	1.39	0.647309
Solyc08g008510.2.1	Fas-associated factor 1-like protein (AHRD V1 **-- Q5DJU1_CAPAN); contains Interpro domain(s) IPR006577 UAS	35.22	14.72	2.39	0.000298939	22.18	14.72	1.51	0.400177
Solyc08g008590.2.1	Ubiquitin (AHRD V1 ***- C0SFI2_PARBP); contains Interpro domain(s) IPR019956 Ubiquitin subgroup	110.7	52.91	2.09	0.00258592	73.08	52.91	1.38	0.847472
Solyc08g013690.1.1	Auxin response factor 24 (AHRD V1 *-** D9HNV1_MAIZE); contains Interpro domain(s) IPR003340 Transcriptional factor B3	8.75	3.01	2.9	0.00153434	4.94	3.01	1.64	0.643789
Solyc08g013710.2.1	Zinc finger protein (AHRD V1 *--- B6UCK2_MAIZE); contains Interpro domain(s) IPR011016 Zinc finger, RING-CH-type	21.97	10.12	2.17	0.00410787	14.02	10.12	1.39	0.727336
Solyc08g013760.1.1	F-box family protein (AHRD V1 ***- B9GFH4_POPTR); contains Interpro domain(s) IPR001810 Cyclin-like F-box	12.63	5.2	2.43	0.0120159	7.11	5.2	1.37	0.957908
Solyc08g013770.2.1	F-box family protein (AHRD V1 ***- B9GFH4_POPTR)	7.68	2.01	3.82	0.00025575	3.08	2.01	1.53	0.963118
Solyc08g013900.2.1	Nodule inception protein (Fragment) (AHRD V1 *-*- A9DME9_MEDTR); contains Interpro domain(s) IPR003035 Plant regulator RWP-RK	10.78	4.47	2.41	0.000410844	6.5	4.47	1.46	0.511977		[9]
Solyc08g014080.2.1	E3 ubiquitin-protein ligase MARCH3 (AHRD V1 *--- B5X3M1_SALSA); contains Interpro domain(s) IPR011016 Zinc finger, RING-CH-type	31.41	12.77	2.46	0.000395664	22.48	12.77	1.76	0.14137
Solyc08g014120.2.1	BHLH transcription factor (AHRD V1 **** Q7XJU2_ARATH); contains Interpro domain(s) IPR011598 Helix-loop-helix DNA-binding	62.09	10.53	5.9	3.77558e-07	14.53	10.53	1.38	0.862791
Solyc08g014170.1.1	Unknown Protein (AHRD V1)	12.72	2.66	4.78	0.00499861	5.4	2.66	2.03	0.831263
Solyc08g014290.1.1	Serine-threonine protein phosphatase (AHRD V1 **-* Q5CPY7_CRYPV); contains Interpro domain(s) IPR004843 Metallophosphoesterase	41.67	8.25	5.05	1.56019e-12	17.25	8.25	2.09	0.41942
Solyc08g014300.2.1	FAM136A (AHRD V1 ***- B5XEE9_SALSA); contains Interpro domain(s) IPR008560 Protein of unknown function DUF842, eukaryotic	9.65	4.46	2.17	0.0375837	4.28	4.46	0.96	0.996535
Solyc08g014440.2.1	CREB-binding protein (Fragment) (AHRD V1 *--* Q8QZV8_MOUSE); contains Interpro domain(s) IPR000197 Zinc finger, TAZ-type	6.39	2.8	2.28	0.0176492	4.15	2.8	1.48	0.717679
Solyc08g014550.2.1	Ribosomal L9-like protein (AHRD V1 ***- B3TLR1_ELAGV); contains Interpro domain(s) IPR000702 Ribosomal protein L6	46.13	22.52	2.05	0.00489537	37.17	22.52	1.65	0.235052		[192]
Solyc08g014570.2.1	Ankyrin repeat family protein (AHRD V1 **-* Q9LVG7_ARATH); contains Interpro domain(s) IPR002110 Ankyrin	13	4.41	2.95	3.45767e-05	15.06	4.41	3.41	0.245335
Solyc08g015650.2.1	La-related protein 7 (AHRD V1 *--- LARP7_DANRE); contains Interpro domain(s) IPR006630 RNA-binding protein Lupus La	29.17	5.76	5.07	1.78226e-12	11.78	5.76	2.05	0.0528031
Solyc08g015860.2.1	Rab GDP dissociation inhibitor (AHRD V1 **** C0LSK7_NICBE); contains Interpro domain(s) IPR000806 Rab GDI protein	132.17	58.92	2.24	0.000545667	85.83	58.92	1.46	0.501841		[8, 341]
Solyc08g016150.1.1	Avr9/Cf-9 rapidly elicited protein 180 (AHRD V1 ***- Q9FQZ1_TOBAC)	47.98	10.87	4.41	1.37598e-06	19.13	10.87	1.76	0.934969
Solyc08g016210.2.1	LRR receptor-like serine/threonine-protein kinase, RLP	28.49	2.35	12.1	3.44635e-29	10.58	2.35	4.5	0.0614911
Solyc08g016220.1.1	LRR protein WM1.7 (AHRD V1 *-*- Q6QM07_AEGTA)	14.22	1.58	9.02	9.34132e-07	5.65	1.58	3.58	0.274464
Solyc08g016270.1.1	LRR receptor-like serine/threonine-protein kinase, RLP	10.3	0.81	12.72	7.79898e-12	2.88	0.81	3.55	0.175097
Solyc08g016310.2.1	LRR receptor-like serine/threonine-protein kinase, RLP	74.4	12.04	6.18	8.51324e-10	19.74	12.04	1.64	0.33687
Solyc08g016440.2.1	Unknown Protein (AHRD V1)	5.33	0.65	8.19	0.000130034	1.29	0.65	1.98	0.847104
Solyc08g021960.2.1	Thiamine-repressible mitochondrial transporter THI74 (AHRD V1 **-* C6HKW5_AJECH)	14.58	5.07	2.88	7.73779e-05	8.1	5.07	1.6	0.629063
Solyc08g023470.2.1	Solanesyl diphosphate synthase (AHRD V1 ***- Q2JP50_SYNJB); contains Interpro domain(s) IPR000092 Polyprenyl synthetase	44.04	12.8	3.44	4.43569e-08	17.17	12.8	1.34	0.855751		[1, 12]
Solyc08g028780.1.1	AT5G28150-like protein (Fragment) (AHRD V1 *-*- D6PS16_9BRAS); contains Interpro domain(s) IPR008586 Protein of unknown function DUF868, plant	25.06	3.06	8.19	1.03797e-15	17.37	3.06	5.68	0.270243		[87]
Solyc08g041770.2.1	Os04g0226400 protein (Fragment) (AHRD V1 *-*- C7J118_ORYSJ)	27.86	11.49	2.42	0.000449845	21.56	11.49	1.88	0.0700544		[1]
Solyc08g041980.2.1	C15orf24 homolog (AHRD V1 ***- C1BJZ2_OSMMO); contains Interpro domain(s) IPR019008 Protein of unknown function DUF2012	78.02	36.91	2.11	0.00251039	54.8	36.91	1.48	0.452875
Solyc08g042040.2.1	Unknown Protein (AHRD V1)	3.89	1.3	3	0.0265936	1.58	1.3	1.22	1
Solyc08g042120.1.1	Unknown Protein (AHRD V1)	34.34	11.88	2.89	0.00441497	19.75	11.88	1.66	0.631198
Solyc08g044410.1.1	SAC domain protein 9 (AHRD V1 ***- Q7XZU0_ARATH)	36.67	14.19	2.58	0.00125497	24.89	14.19	1.75	0.309575
Solyc08g060940.1.1	Organic anion transporter (AHRD V1 **-* B6U937_MAIZE); contains Interpro domain(s) IPR004853 Protein of unknown function DUF250	230.5	73.99	3.12	1.53198e-07	93.5	73.99	1.26	0.898548		[22]
Solyc08g060970.2.1	Polygalacturonase (AHRD V1 **-* Q9ZPI8_SOLLC); contains Interpro domain(s) IPR012334 Pectin lyase fold	8.45	2.55	3.31	6.02162e-05	5.64	2.55	2.21	0.102615
Solyc08g061250.2.1	ATP binding / serine-threonine kinase (AHRD V1 **** C5DB71_VITVI); contains Interpro domain(s) IPR002290 Serine/threonine protein kinase	3.14	0.03	104.78	3.2319e-06	0.42	0.03	13.89	0.288875
Solyc08g061480.2.1	Chalcone isomerase (AHRD V1 *-*- B6TFR7_MAIZE); contains Interpro domain(s) IPR003466 Chalcone isomerase, subgroup	31.39	1.25	25.11	4.1507e-05	2.14	1.25	1.71	0.990249
Solyc08g062220.2.1	UDP-glucose glucosyltransferase (AHRD V1 **** B6EWX8_LYCBA); contains Interpro domain(s) IPR002213 UDP-glucuronosyl/UDP-glucosyltransferase	87.52	27.46	3.19	0.00103574	35.9	27.46	1.31	0.800992		[342, 343, 344]
Solyc08g062330.2.1	Ankyrin repeat protein (AHRD V1 **-- B1Q4U3_9ROSI); contains Interpro domain(s) IPR002110 Ankyrin	38.55	6.18	6.24	4.08297e-16	16.97	6.18	2.75	0.186578
Solyc08g062420.2.1	Genomic DNA chromosome 5 P1 clone MJJ3 (AHRD V1 ***- Q9FFJ8_ARATH)	15.68	7.03	2.23	0.00394233	10.37	7.03	1.47	0.656701
Solyc08g062450.1.1	class II heat shock protein (AHRD V1 ***- B6T339_MAIZE); contains Interpro domain(s) IPR002068 Heat shock protein Hsp20	6.79	0.44	15.44	0.00156263	1.58	0.44	3.58	0.723508
Solyc08g062500.2.1	Unknown Protein (AHRD V1)	19.57	7.09	2.76	8.92842e-06	10.22	7.09	1.44	0.503242
Solyc08g062680.1.1	MIP02663p (Fragment) (AHRD V1 **-- B8A3Z9_DROME)	199.3	11.21	17.78	4.43989e-11	15.25	11.21	1.36	0.93361		[1]
Solyc08g062820.2.1	Cytokinin riboside 5&apos;-monophosphate phosphoribohydrolase LOG (AHRD V1 **-- LOG_ORYSJ); contains Interpro domain(s) IPR005269 Conserved hypothetical protein CHP00730	14.3	2.63	5.44	0.000228393	5.09	2.63	1.94	0.307195
Solyc08g062860.2.1	Mitochondrial carrier protein-like (AHRD V1 ***- Q8S1A3_ORYSJ); contains Interpro domain(s) IPR002113 Adenine nucleotide translocator 1	10.73	3.26	3.29	8.94373e-06	6.09	3.26	1.87	0.202309
Solyc08g065210.1.1	Unknown Protein (AHRD V1)	4.72	0.98	4.83	0.00486646	0.89	0.98	0.91	1
Solyc08g065250.2.1	Kinase family protein (AHRD V1 **** D7M4D4_ARALY); contains Interpro domain(s) IPR002290 Serine/threonine protein kinase	7.49	3.68	2.04	0.0127846	4.63	3.68	1.26	0.864196		[12]
Solyc08g065320.2.1	Transmembrane protein 222 (Fragment) (AHRD V1 *--- Q5SSD9_HUMAN); contains Interpro domain(s) IPR008496 Protein of unknown function DUF778	24.37	4.98	4.9	3.85679e-06	7.09	4.98	1.42	0.760936		[1]
Solyc08g065480.2.1	Ferrochelatase (AHRD V1 **** B9RRU8_RICCO); contains Interpro domain(s) IPR001015 Ferrochelatase	35.09	8.07	4.35	1.94269e-05	16	8.07	1.98	0.460475
Solyc08g065760.2.1	50S ribosomal protein L28 (AHRD V1 *-*- D5BMV5_PUNMI); contains Interpro domain(s) IPR001383 Ribosomal protein L28	44.75	22.26	2.01	0.00781251	30.22	22.26	1.36	0.699033
Solyc08g065850.1.1	Unknown Protein (AHRD V1)	372.96	175.65	2.12	0.00201702	208.16	175.65	1.19	0.962137
Solyc08g065990.2.1	Cytosolic Fe-S cluster assembly factor NAR1 (AHRD V1 ***- NAR1_YARLI); contains Interpro domain(s) IPR009016 Iron hydrogenase	23.34	10.45	2.23	0.0017621	12.37	10.45	1.18	1
Solyc08g066020.1.1	Serine C-palmitoyltransferase like protein (AHRD V1 **-* Q94IB8_ARATH); contains Interpro domain(s) IPR004839 Aminotransferase, class I and II	13.49	0.7	19.18	0.000212417	3.23	0.7	4.6	0.087685
Solyc08g066160.2.1	Enod93 protein (Fragment) (AHRD V1 ***- A9XNV4_9MYRT); contains Interpro domain(s) IPR005050 Early nodulin 93 ENOD93 protein	27.95	12.58	2.22	0.00404445	23.65	12.58	1.88	0.0926909
Solyc08g066200.2.1	Poly(A) polymerase (AHRD V1 ***- D7M9N5_ARALY); contains Interpro domain(s) IPR007012 Poly(A) polymerase, central region	18.08	8.59	2.11	0.00289887	11.35	8.59	1.32	0.752292
Solyc08g066210.2.1	Receptor like kinase, RLK	19.82	1.96	10.1	3.72048e-24	4.39	1.96	2.24	0.578757
Solyc08g066310.1.1	Receptor like kinase, RLK	4.56	0.64	7.09	2.2723e-10	2.67	0.64	4.15	0.0011439
Solyc08g066430.1.1	Lachrymatory factor synthase (AHRD V1 ***- B6TW34_MAIZE); contains Interpro domain(s) IPR019587 Polyketide cyclase/dehydrase	31.74	3.23	9.84	3.41362e-15	7.92	3.23	2.45	0.147896
Solyc08g066770.2.1	Ankyrin repeat family protein (AHRD V1 **-* D7KKP5_ARALY); contains Interpro domain(s) IPR002110 Ankyrin	30.13	8.1	3.72	3.17161e-06	15.37	8.1	1.9	0.419354
Solyc08g066790.2.1	Phospholipase D (AHRD V1 **** Q9FR61_SOLLC); contains Interpro domain(s) IPR011402 Phospholipase D, plant	17.07	4.36	3.91	4.03773e-09	7.59	4.36	1.74	0.293176
Solyc08g066870.2.1	Serine/threonine kinase (AHRD V1 **** D8UCQ6_VOLCA); contains Interpro domain(s) IPR002290 Serine/threonine protein kinase	60.79	22.15	2.74	1.19197e-05	32.71	22.15	1.48	0.452805
Solyc08g066970.2.1	UDP-N-acetylglucosamine/UDP-glucose/GDP-mannose transporter (AHRD V1 **** C3KHT2_ANOFI)	17.57	3.32	5.3	5.09648e-09	7.75	3.32	2.34	0.0889599
Solyc08g067290.2.1	RING finger protein 6 (AHRD V1 *-*- RNF6_HUMAN); contains Interpro domain(s) IPR018957 Zinc finger, C3HC4 RING-type	62.42	16.05	3.89	6.80673e-09	25.94	16.05	1.62	0.330628		[9]
Solyc08g067310.1.1	CBL-interacting protein kinase 6 (AHRD V1 ***- A0MNL4_POPTR); contains Interpro domain(s) IPR002290 Serine/threonine protein kinase	8.55	0.85	10.02	3.86445e-09	1.48	0.85	1.73	0.82027
Solyc08g067340.2.1	WRKY transcription factor (AHRD V1 **** B1Q4U8_9ROSI); contains Interpro domain(s) IPR003657 DNA-binding WRKY	45.04	0.87	51.97	3.62788e-24	2.91	0.87	3.36	0.0340416
Solyc08g067410.1.1	Fatty acid elongase 3-ketoacyl-CoA synthase (AHRD V1 **** Q6DUV6_BRANA); contains Interpro domain(s) IPR012392 Very-long-chain 3-ketoacyl-CoA synthase	57.53	7.03	8.18	0.0004862	8.34	7.03	1.19	1		[1]
Solyc08g067550.1.1	Non-specific lipid-transfer protein (AHRD V1 ***- Q93YX9_DAVIN); contains Interpro domain(s) IPR013770 Plant lipid transfer protein and hydrophobic protein, helical	85.22	4.83	17.66	0.000282129	5.58	4.83	1.16	1
Solyc08g067630.2.1	Unknown Protein (AHRD V1)	62.52	1.73	36.21	0.000249578	2.95	1.73	1.71	0.925563
Solyc08g067640.1.1	Unknown Protein (AHRD V1)	16.56	0.21	77.62	8.8761e-07	0.35	0.21	1.64	1
Solyc08g067770.2.1	RING finger family protein (AHRD V1 ***- D6RU92_SILLA); contains Interpro domain(s) IPR018957 Zinc finger, C3HC4 RING-type	41.4	15.86	2.61	3.43203e-05	19.06	15.86	1.2	0.981341
[truncated: 1,327 more rows]

## Sheet: ETI-PTI genes
Table S1. ETI and PTI common induced genes expression data. Reference column shows information about genes previously described to participate in plant immunity (See Methods for detailed information).
		ETI				PTI
GeneID	human readable description	DC3000 ΔfliC 6h	DC3000 ΔavrPto ΔavrPtoB ΔfliC 6h	ratio	adjust p	DC3000 ΔavrPto ΔavrPtoB 6h	DC3000 ΔavrPto ΔavrPtoB ΔfliC 6h	ratio	adjust p	Refences
Solyc00g007060.2.1	Serine/threonine kinase-like protein ABC1063 (AHRD V1 **** Q1KMP8_HORVD); contains Interpro domain(s) IPR002290 Serine/threonine protein kinase	42.39	9.66	4.39	2.17504e-11	20.51	9.66	2.12	0.013147
Solyc01g008300.1.1	Hydroxycinnamoyl CoA shikimate/quinate hydroxycinnamoyltransferase-like protein (AHRD V1 **-* B9IAS9_POPTR); contains Interpro domain(s) IPR003480 Transferase	5	1.25	3.99	0.00192312	4.4	1.25	3.51	0.0314347
Solyc01g009780.2.1	LITAF-domain-containing protein (AHRD V1 ***- Q4U6G1_PEA); contains Interpro domain(s) IPR006629 LPS-induced tumor necrosis factor alpha factor	38.95	13.23	2.94	0.000258967	31.56	13.23	2.39	0.00388509
Solyc01g010220.2.1	Unknown Protein (AHRD V1)	10.52	2.52	4.17	1.3446e-05	7.84	2.52	3.11	0.0179551
Solyc01g057460.2.1	CTV.22 (AHRD V1 ***- Q8H6Q7_PONTR)	79.67	11.23	7.1	1.25362e-16	34.23	11.23	3.05	0.013854
Solyc01g058720.2.1	NaCl-inducible Ca2+-binding protein (AHRD V1 **-* O22368_ARATH); contains Interpro domain(s) IPR011992 EF-Hand type	528.09	11.21	47.12	8.70652e-14	34.49	11.21	3.08	0.00135092	[1]
Solyc01g059980.2.1	Beta-glucanase (AHRD V1 ***- Q53X08_NICPL); contains Interpro domain(s) IPR000490 Glycoside hydrolase, family 17	26.24	3.09	8.49	0.00370611	16.95	3.09	5.48	0.00778913
Solyc01g060020.2.1	Beta-glucanase (AHRD V1 ***- Q53X08_NICPL); contains Interpro domain(s) IPR000490 Glycoside hydrolase, family 17	425.66	49.75	8.56	0.00421018	274.77	49.75	5.52	0.00918431	[2, 3, 4, 5, 6, 7]
Solyc01g066720.2.1	Hypoxia induced protein conserved region containing protein (AHRD V1 ***- B6UCX6_MAIZE); contains Interpro domain(s) IPR007667 Hypoxia induced protein conserved region	145.39	22.77	6.38	1.93234e-05	46.94	22.77	2.06	0.0277709
Solyc01g066940.2.1	Vesicle-associated membrane protein 7B (AHRD V1 ***- D7KE73_ARALY); contains Interpro domain(s) IPR001388 Synaptobrevin	14.32	2.33	6.14	0.000155525	8.37	2.33	3.59	0.000463701
Solyc01g067020.2.1	Receptor like kinase, RLK	35.27	4.67	7.56	2.46464e-19	21.33	4.67	4.57	0.00290841	[8]
Solyc01g067740.2.1	Superoxide dismutase (AHRD V1 **** B1Q475_CAPCH); contains Interpro domain(s) IPR001424 Superoxide dismutase, copper/zinc binding	2204.93	318.54	6.92	1.37389e-11	742.33	318.54	2.33	0.000293228	[9]
Solyc01g073740.2.1	Citrate synthase (AHRD V1 ***- O24135_TOBAC); contains Interpro domain(s) IPR010109 Citrate synthase, eukaryotic	112.48	41.41	2.72	6.2286e-06	90.67	41.41	2.19	0.0010564
Solyc01g073820.2.1	CHP-rich zinc finger protein-like (AHRD V1 **-- Q9FNE5_ARATH); contains Interpro domain(s) IPR011424 C1-like	26.52	1.51	17.57	3.00034e-24	29.2	1.51	19.34	2.14783e-09
Solyc01g073840.1.1	CHP-rich zinc finger protein-like (AHRD V1 **-- Q9FK70_ARATH); contains Interpro domain(s) IPR011424 C1-like	4.7	0.5	9.47	1.92829e-08	6.27	0.5	12.63	0.0123804
Solyc01g079810.2.1	RING-H2 finger protein (Fragment) (AHRD V1 *-*- Q7X9M1_WHEAT); contains Interpro domain(s) IPR018957 Zinc finger, C3HC4 RING-type	31.05	10.53	2.95	6.00949e-06	21.47	10.53	2.04	0.0379264
Solyc01g079940.2.1	Xylanase inhibitor (Fragment) (AHRD V1 **-- Q53IQ4_WHEAT); contains Interpro domain(s) IPR001461 Peptidase A1	222.85	45.55	4.89	0.000136623	133	45.55	2.92	0.0445395	[10]
Solyc01g080800.2.1	PBSP domain-containing protein (AHRD V1 **-- C9S7G7_VERA1); contains Interpro domain(s) IPR007541 Plant Basic Secretory Protein	139.17	10.07	13.82	3.09507e-27	64.48	10.07	6.4	2.51235e-14	[2]
Solyc01g081310.2.1	Glutathione-S-transferase (AHRD V1 ***- B2BY02_9BRAS); contains Interpro domain(s) IPR004045 Glutathione S-transferase, N-terminal IPR017933 Glutathione S-transferase/chloride channel, C-terminal	69.22	0.77	89.51	2.0611e-11	5.72	0.77	7.4	5.23471e-06	[11]
Solyc01g086670.2.1	Unknown Protein (AHRD V1)	38.38	9.91	3.87	0.00486786	23.61	9.91	2.38	0.0104723
Solyc01g087810.2.1	Subtilisin-like protease (AHRD V1 **-- O82777_SOLLC); contains Interpro domain(s) IPR015500 Peptidase S8, subtilisin-related	7.44	2.59	2.87	0.0362188	5.65	2.59	2.18	0.0337779
Solyc01g088690.2.1	ATP binding / serine-threonine kinase (AHRD V1 **** C5DB71_VITVI); contains Interpro domain(s) IPR002290 Serine/threonine protein kinase	5.29	2.19	2.41	0.0120832	5.21	2.19	2.37	0.0384618
Solyc01g090430.2.1	Cc-nbs-lrr, resistance protein	46.35	9.54	4.86	1.10378e-13	22.61	9.54	2.37	0.00137269
Solyc01g091030.2.1	Auxin-responsive family protein (AHRD V1 ***- D7LRT5_ARALY); contains Interpro domain(s) IPR003676 Auxin responsive SAUR protein	24.91	6.73	3.7	1.69283e-05	17.82	6.73	2.65	0.0495472
Solyc01g091190.2.1	3-phosphoshikimate 1-carboxyvinyltransferase (AHRD V1 ***- Q30CZ8_FAGSY); contains Interpro domain(s) IPR001986 3-phosphoshikimate 1-carboxyvinyltransferase, core	127.38	36.05	3.53	2.27653e-05	84.02	36.05	2.33	0.00078499
Solyc01g091590.2.1	SRC2 protein (AHRD V1 ***- A7XAJ8_9CONI); contains Interpro domain(s) IPR000008 C2 calcium-dependent membrane targeting	12.35	2.6	4.75	0.00256216	10.73	2.6	4.13	0.000983051
Solyc01g095460.2.1	G-box binding factor 3 (AHRD V1 **** D7LDY1_ARALY); contains Interpro domain(s) IPR012900 G-box binding, MFMR	22.97	3.81	6.02	9.5052e-11	9.33	3.81	2.45	0.00559845
Solyc01g095630.2.1	WRKY transcription factor (AHRD V1 ***- D3YEX5_SOLLC); contains Interpro domain(s) IPR003657 DNA-binding WRKY	162.45	22.08	7.36	2.6947e-11	71.7	22.08	3.25	0.0276565
Solyc01g096420.2.1	Predicted NADPH-dependent FMN reductase (AHRD V1 ***- Q0W0S0_UNCMA); contains Interpro domain(s) IPR005025 NADPH-dependent FMN reductase	360.11	10.37	34.73	5.78733e-06	42.45	10.37	4.09	2.03179e-09
Solyc01g096430.2.1	Predicted NADPH-dependent FMN reductase (AHRD V1 ***- Q0W0S0_UNCMA); contains Interpro domain(s) IPR005025 NADPH-dependent FMN reductase	379.99	28.81	13.19	0.00468838	86.1	28.81	2.99	9.09628e-07
Solyc01g096510.2.1	Sigma factor binding protein 1 (AHRD V1 *-*- D1MWZ4_CITLA); contains Interpro domain(s) IPR008889 VQ	42.14	9.06	4.65	7.68487e-05	37.67	9.06	4.16	0.0214281
Solyc01g097240.2.1	Pathogenesis-related protein 4B (Fragment) (AHRD V1 **-- Q6LBM4_TOBAC); contains Interpro domain(s) IPR018226 Barwin, conserved site IPR001153 Barwin	24.96	0.97	25.65	2.27709e-11	4.24	0.97	4.35	0.000427803	[12, 13, 14, 15, 16, 17, 18]
Solyc01g097270.2.1	Chitinase (Fragment) (AHRD V1 *--- Q38777_ALLSA); contains Interpro domain(s) IPR000726 Glycoside hydrolase, family 19, catalytic IPR001153 Barwin	380.78	142.29	2.68	6.70974e-05	545	142.29	3.83	5.30605e-07	[13, 19, 20, 21, 22, 23]
Solyc01g097350.2.1	Calcium-binding EF hand family protein (AHRD V1 ***- D7M6Y9_ARALY)	111.2	24.73	4.5	3.64082e-10	68.56	24.73	2.77	1.96957e-05
Solyc01g098140.2.1	Neutral cholesterol ester hydrolase 1 (AHRD V1 *--- NCEH1_BOVIN); contains Interpro domain(s) IPR013094 Alpha/beta hydrolase fold-3	9.88	0.61	16.2	2.05546e-05	4.85	0.61	7.95	0.0404313
Solyc01g098590.2.1	Phosphoglycerate mutase family protein (AHRD V1 ***- C1DZH2_9CHLO); contains Interpro domain(s) IPR013078 Phosphoglycerate mutase	21.88	3.51	6.24	4.87059e-11	52.69	3.51	15.02	1.96347e-13
Solyc01g098710.2.1	Aspartyl protease family protein (AHRD V1 **-- D7LT22_ARALY); contains Interpro domain(s) IPR001461 Peptidase A1	19	3.2	5.94	3.55514e-14	7.65	3.2	2.39	0.0168047
Solyc01g099830.2.1	60S ribosomal protein L22-2 (AHRD V1 ***- D7L3W0_ARALY); contains Interpro domain(s) IPR002671 Ribosomal protein L22e	226.29	83.85	2.7	7.17156e-06	168.46	83.85	2.01	0.00757891
Solyc01g100240.2.1	Calmodulin-binding protein (AHRD V1 **** D7L2U6_ARALY); contains Interpro domain(s) IPR012416 Calmodulin binding protein-like	12.35	5.26	2.35	0.00113767	14.48	5.26	2.76	0.00342043
Solyc01g100590.2.1	Unknown Protein (AHRD V1); contains Interpro domain(s) IPR019020 Cytochrome c-552/DMSO reductase-like, haem-binding domain	85.4	23.66	3.61	3.63456e-09	47.49	23.66	2.01	0.0152418	[11]
Solyc01g103490.2.1	Necrotic spotted lesions 1 (Fragment) (AHRD V1 *-*- B6ZA21_HELAN); contains Interpro domain(s) IPR001862 Membrane attack complex component/perforin/complement C9	43.38	13.32	3.26	7.56018e-08	34.54	13.32	2.59	0.000209861	[24]
Solyc01g103650.2.1	Hydrolase alpha/beta fold family (AHRD V1 **-- A4VRL9_PSEU5); contains Interpro domain(s) IPR012020 AB-hydrolase YheT, putative	129.1	11.33	11.39	1.32232e-08	95.43	11.33	8.42	3.99682e-15
Solyc01g103660.2.1	Alpha/beta hydrolase fold (AHRD V1 *--- B0KN71_PSEPG)	11.21	0.69	16.25	3.72704e-06	7.96	0.69	11.53	6.93037e-07
Solyc01g104690.2.1	Unknown Protein (AHRD V1)	305.72	122.77	2.49	0.000298625	422.5	122.77	3.44	6.45099e-07
Solyc01g105100.2.1	Endoplasmic reticulum-Golgi intermediate compartment protein 3 (AHRD V1 ***- C0H9D0_SALSA); contains Interpro domain(s) IPR012936 Protein of unknown function DUF1692	118.99	28.81	4.13	1.85911e-11	63.81	28.81	2.22	0.00246142
Solyc01g105210.2.1	Zinc ion binding protein (AHRD V1 **-- B6SPK3_MAIZE)	5.74	1.97	2.92	0.0121101	19.36	1.97	9.85	5.46998e-13
Solyc01g107780.2.1	UDP-glucosyltransferase family 1 protein (AHRD V1 **** C6KI43_CITSI); contains Interpro domain(s) IPR002213 UDP-glucuronosyl/UDP-glucosyltransferase	150.05	1.9	79.11	0.000128427	13.58	1.9	7.16	0.0123804	[25]
Solyc01g107820.2.1	UDP-glucosyltransferase family 1 protein (AHRD V1 **** C6KI43_CITSI); contains Interpro domain(s) IPR002213 UDP-glucuronosyl/UDP-glucosyltransferase	1267.83	43.61	29.07	2.01332e-24	245.49	43.61	5.63	3.00203e-07	[26, 27, 28]
Solyc01g107900.2.1	Acyltransferase WS/DGAT/MGAT family protein (AHRD V1 **-- A7NLM3_ROSCS); contains Interpro domain(s) IPR009721 Protein of unknown function DUF1298	189.74	19.82	9.57	6.94112e-17	85.81	19.82	4.33	0.0238937	[11]
Solyc01g108490.2.1	Serine carboxypeptidase 1 (AHRD V1 **** B6SW38_MAIZE); contains Interpro domain(s) IPR001563 Peptidase S10, serine carboxypeptidase	107.77	36.37	2.96	5.87122e-07	74.02	36.37	2.04	0.00667433
Solyc01g108540.2.1	Acetyl esterase (AHRD V1 *--- AES_SHIFL); contains Interpro domain(s) IPR013094 Alpha/beta hydrolase fold-3	13.86	2.62	5.28	6.90423e-07	8.17	2.62	3.12	0.00214284
Solyc01g108560.2.1	Acetyl esterase (AHRD V1 *--- AES_SHIFL); contains Interpro domain(s) IPR013094 Alpha/beta hydrolase fold-3	8.94	4.33	2.06	0.0365581	11.66	4.33	2.69	0.00645437
Solyc01g109090.2.1	Unknown Protein (AHRD V1)	377.41	98.93	3.82	2.97609e-10	241.85	98.93	2.44	0.000182607
Solyc01g109110.2.1	Guanine nucleotide-binding protein alpha-1 subunit (AHRD V1 *-*- B6TWS6_MAIZE); contains Interpro domain(s) IPR001019 Guanine nucleotide binding protein (G-protein), alpha subunit	5.16	1.95	2.64	0.000438854	7.76	1.95	3.97	0.000272648
Solyc01g109130.2.1	Proteasome assembly chaperone 2 (AHRD V1 ***- C1BZ15_ESOLU); contains Interpro domain(s) IPR016562 20S proteasome assembly chaperone 2, subgroup	22.67	6.48	3.5	5.88488e-07	14.37	6.48	2.22	0.0210845
Solyc01g109420.2.1	Flavoprotein wrbA (AHRD V1 ***- B6SPB2_MAIZE); contains Interpro domain(s) IPR010089 Flavoprotein WrbA	11.55	1.54	7.5	3.6889e-10	4.84	1.54	3.15	0.0493807
Solyc01g109560.2.1	Guanine nucleotide-binding protein subunit beta (AHRD V1 ***- C1GED5_PARBD); contains Interpro domain(s) IPR016346 Guanine nucleotide-binding protein, beta subunit	64.57	15.19	4.25	2.15664e-11	31.53	15.19	2.08	0.0151934	[29, 30, 31]
Solyc01g109710.2.1	Universal stress protein (AHRD V1 **-- B6SNQ1_MAIZE); contains Interpro domain(s) IPR006016 UspA	247.14	12.72	19.43	5.70648e-10	76.13	12.72	5.99	0.011189	[32]
Solyc01g111500.2.1	MYB transcription factor (AHRD V1 **** B9H191_POPTR); contains Interpro domain(s) IPR015495 Myb transcription factor	10.77	5.15	2.09	0.0215664	20.34	5.15	3.95	0.000131776	[11]
Solyc01g112220.2.1	Serine/threonine protein kinase-like (AHRD V1 **** Q5XWQ1_SOLTU); contains Interpro domain(s) IPR002290 Serine/threonine protein kinase	23.59	3.63	6.49	3.76731e-15	21.91	3.63	6.03	1.39466e-07	[33]
Solyc02g031990.1.1	Unknown Protein (AHRD V1)	14.38	1.19	12.05	1.12935e-06	7.88	1.19	6.6	0.0102378
Solyc02g032850.2.1	Phytoalexin deficient 4 (Fragment) (AHRD V1 ***- B2BDV5_ARALY); contains Interpro domain(s) IPR002921 Lipase, class 3	35.7	5.97	5.98	3.42508e-16	21.2	5.97	3.55	1.87452e-05
Solyc02g032930.2.1	B-cell receptor-associated protein 31-like containing protein (AHRD V1 ***- B6TG43_MAIZE); contains Interpro domain(s) IPR008417 B-cell receptor-associated 31-like	109.88	18.72	5.87	8.26356e-07	40.37	18.72	2.16	0.00927978
Solyc02g036480.1.1	Harpin-induced protein-like (Fragment) (AHRD V1 **-- D2CFH8_COFAR); contains Interpro domain(s) IPR010847 Harpin-induced 1	251.6	13.88	18.13	6.35048e-09	79.49	13.88	5.73	0.0308714	[13]
Solyc02g062040.2.1	RING finger-like (AHRD V1 *-*- Q5Z6V1_ORYSJ); contains Interpro domain(s) IPR018957 Zinc finger, C3HC4 RING-type	7.33	2.17	3.37	0.00164154	5.59	2.17	2.57	0.0452782
Solyc02g062800.2.1	F-box family protein (AHRD V1 ***- D7MPC5_ARALY); contains Interpro domain(s) IPR017451 F-box associated type 1	27.91	5.22	5.35	2.76237e-13	15.45	5.22	2.96	0.00117126
Solyc02g062890.1.1	Myo-inositol transporter 2 (AHRD V1 **** ITR2_SCHPO); contains Interpro domain(s) IPR003663 Sugar/inositol transporter	14.39	2.27	6.34	0.00181242	8.88	2.27	3.91	0.0398357
Solyc02g063020.1.1	Major facilitator superfamily MFS_1 (AHRD V1 ***- A4FJQ9_SACEN); contains Interpro domain(s) IPR016196 Major facilitator superfamily, general substrate transporter	10.39	1.1	9.41	1.40492e-09	5.63	1.1	5.1	1.02734e-05
Solyc02g064750.2.1	Prolyl 4-hydroxylase alpha subunit-like protein (AHRD V1 ***- Q9LSI6_ARATH); contains Interpro domain(s) IPR006620 Prolyl 4-hydroxylase, alpha subunit	22.33	5.87	3.8	8.57893e-08	14.27	5.87	2.43	0.00839253
Solyc02g067840.2.1	Sucrase/ferredoxin domain protein (AHRD V1 *--- A1CK27_ASPCL); contains Interpro domain(s) IPR009737 Sucraseferredoxin-like	39.19	8.52	4.6	1.54299e-11	20.19	8.52	2.37	0.0219148	[34]
Solyc02g068300.2.1	Receptor-like kinase (AHRD V1 ***- A7VM32_MARPO); contains Interpro domain(s) IPR002290 Serine/threonine protein kinase	11.47	3.54	3.24	2.48075e-06	10.2	3.54	2.88	0.000293228	[25, 35]
Solyc02g068670.1.1	Ankyrin repeat-containing protein At3g12360 (AHRD V1 **-- Y3236_ARATH); contains Interpro domain(s) IPR002110 Ankyrin	3.61	0.46	7.91	0.00138758	4.12	0.46	9.02	1.51195e-07
Solyc02g068680.1.1	CHP-rich zinc finger protein-like (AHRD V1 **-- Q9FK70_ARATH); contains Interpro domain(s) IPR011424 C1-like	14.54	1.34	10.85	9.46676e-05	8.89	1.34	6.64	0.04689
Solyc02g068820.1.1	Receptor like kinase, RLK	12.26	2.89	4.25	1.06045e-07	13.79	2.89	4.78	5.64962e-05
Solyc02g070020.1.1	UDP-glucosyltransferase (AHRD V1 **-* Q8LKG3_STERE); contains Interpro domain(s) IPR002213 UDP-glucuronosyl/UDP-glucosyltransferase	18.06	1.35	13.34	1.76223e-06	8.11	1.35	6	1.87352e-08
Solyc02g071470.2.1	1-aminocyclopropane-1-carboxylate oxidase 1 (AHRD V1 **-* ACCO1_MALDO); contains Interpro domain(s) IPR005123 Oxoglutarate and iron-dependent oxygenase	13.9	0.58	24.11	2.98379e-05	6.65	0.58	11.54	1.86431e-09
Solyc02g071820.2.1	Receptor like kinase, RLK	46.89	10.07	4.66	7.17145e-13	23.22	10.07	2.3	0.0377219
Solyc02g072450.2.1	Unknown Protein (AHRD V1)	15.84	2.77	5.71	0.000620011	12.69	2.77	4.58	0.000812515
Solyc02g077040.2.1	Cathepsin B-like cysteine proteinase 5 (AHRD V1 **-* CPR5_CAEEL); contains Interpro domain(s) IPR013128 Peptidase C1A, papain	251.93	31.19	8.08	1.44385e-23	130.11	31.19	4.17	7.46098e-09	[36, 37]
Solyc02g077050.2.1	Cathepsin B-like cysteine proteinase (AHRD V1 **-* CYSP_SCHMA); contains Interpro domain(s) IPR013128 Peptidase C1A, papain	16.8	5.75	2.92	0.000299655	14.09	5.75	2.45	0.00519589
Solyc02g077060.1.1	RPW8.2 (AHRD V1 **-- C4P0N9_ARALP); contains Interpro domain(s) IPR008808 Mildew-resistance, broad-spectrum	10.25	1.61	6.36	9.24422e-06	11.02	1.61	6.84	0.039752
Solyc02g077080.2.1	Os06g0207500 protein (Fragment) (AHRD V1 **-- Q0DDQ9_ORYSJ); contains Interpro domain(s) IPR004253 Protein of unknown function DUF231, plant	106.03	29.12	3.64	1.15395e-09	62.09	29.12	2.13	0.00330825	[33]
Solyc02g077470.2.1	Optic atrophy 3 protein homolog (AHRD V1 **-- OPA3_DANRE); contains Interpro domain(s) IPR010754 Optic atrophy 3-like	154.8	24.33	6.36	2.47978e-18	63.8	24.33	2.62	0.000129428
Solyc02g078400.2.1	Allantoinase (AHRD V1 **** Q6S4R9_ROBPS); contains Interpro domain(s) IPR017593 Allantoinase	18.23	1.93	9.44	1.59496e-14	4.62	1.93	2.39	0.040152
Solyc02g078840.2.1	Secretory carrier membrane protein (AHRD V1 ***- B3TLU6_ELAGV); contains Interpro domain(s) IPR007273 SCAMP	21.38	4.9	4.36	2.30943e-07	10.59	4.9	2.16	0.035511	[11]
Solyc02g079170.2.1	NADH dehydrogenase like protein (AHRD V1 **** O65414_ARATH); contains Interpro domain(s) IPR013027 FAD-dependent pyridine nucleotide-disulphide oxidoreductase	287.24	9.71	29.57	1.13151e-07	32.96	9.71	3.39	0.00145675	[38]
Solyc02g079230.2.1	Vesicle-associated membrane family protein (AHRD V1 ***- D7MET3_ARALY); contains Interpro domain(s) IPR000535 Major sperm protein	93.52	15.8	5.92	2.23553e-16	39.57	15.8	2.5	0.000754008	[11, 33]
Solyc02g079610.2.1	Receptor serine/threonine kinase (AHRD V1 **** O49202_ORYSJ); contains Interpro domain(s) IPR002290 Serine/threonine protein kinase	3.85	1.09	3.55	0.00167105	8.06	1.09	7.42	9.46036e-09
Solyc02g080040.2.1	Receptor-like protein kinase (AHRD V1 **** C6ZRS0_SOYBN); contains Interpro domain(s) IPR002290 Serine/threonine protein kinase	5.12	1.03	4.95	2.23109e-06	4.37	1.03	4.23	0.000884802
Solyc02g080070.2.1	RLK, Receptor like protein, putative resistance protein with an antifungal domain	83.58	18.04	4.63	9.84114e-14	57.27	18.04	3.18	0.00375109
Solyc02g080080.2.1	RLK, Receptor like protein, putative resistance protein with an antifungal domain	6.72	1.98	3.39	1.41314e-05	5.57	1.98	2.81	0.00617302
Solyc02g080820.2.1	Peroxisomal membrane protein PMP22 (AHRD V1 ***- B6UFM9_MAIZE); contains Interpro domain(s) IPR007248 Mpv17/PMP22	16.97	7.52	2.26	0.00451281	17.58	7.52	2.34	0.0099503
Solyc02g081350.2.1	Acyl-CoA synthetase/AMP-acid ligase II (AHRD V1 **** D0C359_9GAMM); contains Interpro domain(s) IPR000873 AMP-dependent synthetase and ligase	7.02	2.2	3.18	5.82785e-05	5.76	2.2	2.61	0.00737301
Solyc02g081360.2.1	Long-chain-fatty-acid--CoA ligase (AHRD V1 **** D0J2H7_COMT2); contains Interpro domain(s) IPR000873 AMP-dependent synthetase and ligase	35.69	7.07	5.05	1.65941e-13	28.34	7.07	4.01	4.42608e-10
Solyc02g081370.2.1	Acyl-CoA synthetase /AMP-acid ligase II (AHRD V1 **** D0S5Q6_ACICA); contains Interpro domain(s) IPR000873 AMP-dependent synthetase and ligase	15.33	3.67	4.18	2.17865e-07	12.03	3.67	3.28	1.83564e-05
Solyc02g081390.2.1	Amine oxidase family protein (AHRD V1 **** Q1EPI3_MUSAC); contains Interpro domain(s) IPR002937 Amine oxidase	43.37	10.3	4.21	3.55786e-11	33.53	10.3	3.26	1.22109e-07	[38, 39]
Solyc02g081430.2.1	Microsomal glutathione S-transferase 3 (AHRD V1 **** B4FLH3_MAIZE); contains Interpro domain(s) IPR001129 Membrane-associated, eicosanoid and glutathione metabolism (MAPEG)	772.02	67.68	11.41	1.52988e-22	310.31	67.68	4.58	0.0311417
Solyc02g081970.2.1	Vacuolar sorting receptor 7 (AHRD V1 **** B6UEQ5_MAIZE); contains Interpro domain(s) IPR003137 Protease-associated PA	16.39	3.79	4.32	3.4687e-10	14.16	3.79	3.73	6.49753e-06
Solyc02g082920.2.1	Endochitinase (Chitinase) (AHRD V1 **** Q43184_SOLTU); contains Interpro domain(s) IPR000726 Glycoside hydrolase, family 19, catalytic	1076.66	19.89	54.12	1.03548e-11	121.99	19.89	6.13	1.73572e-18	[12, 40, 41, 42]
Solyc02g083850.2.1	Calcium-dependent protein kinase (AHRD V1 **** C6KGT3_SOLLC); contains Interpro domain(s) IPR002290 Serine/threonine protein kinase	30.1	3.04	9.9	6.15518e-07	9.71	3.04	3.19	0.000458501	[43]
Solyc02g085310.2.1	Unknown Protein (AHRD V1)	95.86	30.32	3.16	4.4395e-07	61.26	30.32	2.02	0.0146966
Solyc02g085830.2.1	IST1 homolog (AHRD V1 **-- C1BSR8_9MAXI); contains Interpro domain(s) IPR005061 Protein of unknown function DUF292, eukaryotic	15.01	0.48	31.28	2.69894e-14	5.64	0.48	11.76	0.00200672
Solyc02g086210.2.1	Receptor-like protein kinase (AHRD V1 ***- D3G6F0_CAPAN); contains Interpro domain(s) IPR002290 Serine/threonine protein kinase	6.79	1.73	3.93	1.06847e-05	8.53	1.73	4.93	1.9527e-08
Solyc02g086810.1.1	Unknown Protein (AHRD V1); contains Interpro domain(s) IPR012442 Protein of unknown function DUF1645	24.63	10.73	2.29	0.00281201	25.71	10.73	2.4	0.00581699
Solyc02g086880.2.1	Formate dehydrogenase (AHRD V1 **** Q5NE18_SOLLC); contains Interpro domain(s) IPR006140 D-isomer specific 2-hydroxyacid dehydrogenase, NAD-binding	202.31	31.18	6.49	1.14544e-05	69.43	31.18	2.23	0.00243841	[11]
Solyc02g087630.2.1	Thioredoxin H (AHRD V1 ***- Q4U0W0_NICAL); contains Interpro domain(s) IPR015467 Thioredoxin, core	58.54	15.99	3.66	6.99524e-08	33.34	15.99	2.09	0.0285719
Solyc02g088200.2.1	Activating signal cointegrator 1 complex subunit 1 (AHRD V1 **-- C3KHG7_ANOFI)	15.15	0.6	25.24	1.346e-10	5.34	0.6	8.89	2.21762e-05
Solyc02g088620.2.1	Membrane-anchored ubiquitin-fold protein 1 (AHRD V1 ***- D7LAJ7_ARALY); contains Interpro domain(s) IPR017000 Membrane-anchored ubiquitin-fold protein, HCG-1	74.09	12.18	6.08	6.56794e-16	29.96	12.18	2.46	0.0457295
Solyc02g089660.1.1	Unknown Protein (AHRD V1)	46.92	16.76	2.8	0.0318613	41.84	16.76	2.5	0.0257283
Solyc02g090490.2.1	Patatin-like protein 3 (AHRD V1 ***- Q9FZ08_TOBAC); contains Interpro domain(s) IPR002641 Patatin	25.36	3.77	6.73	5.36446e-05	29.56	3.77	7.84	5.87244e-05	[44, 45]
Solyc02g091650.2.1	Glycine-rich protein (Fragment) (AHRD V1 *--- Q677B7_HYAOR); contains Interpro domain(s) IPR009836 Protein of unknown function DUF1399	10.94	1.3	8.44	1.16979e-12	4.87	1.3	3.76	0.0294853	[11]
Solyc02g091700.2.1	Hydroxyproline-rich glycoprotein (AHRD V1 ***- A9YWR1_MEDTR)	456.84	22.99	19.87	8.50689e-10	102.13	22.99	4.44	0.0091469
Solyc02g092260.2.1	Amino-acid N-acetyltransferase (AHRD V1 ***- B4WYV1_9GAMM); contains Interpro domain(s) IPR010167 Amino-acid N-acetyltransferase (ArgA)	12.98	4.56	2.84	3.46157e-05	10.1	4.56	2.21	0.0163963
Solyc02g092860.2.1	Cytochrome P450	75.36	1.36	55.55	0.00560837	27.23	1.36	20.07	0.0117579
Solyc02g093230.2.1	Caffeoyl-CoA O-methyltransferase (AHRD V1 **** A8IFQ7_SOLLC); contains Interpro domain(s) IPR002935 O-methyltransferase, family 3	138.34	22.31	6.2	0.00148708	88.19	22.31	3.95	2.68688e-09	[45]
Solyc02g093250.2.1	Caffeoyl-CoA O-methyltransferase (AHRD V1 **** A8IFQ7_SOLLC); contains Interpro domain(s) IPR002935 O-methyltransferase, family 3	129.1	23.29	5.54	0.00131004	87.51	23.29	3.76	3.10801e-09
Solyc02g093270.2.1	Caffeoyl-CoA O-methyltransferase (AHRD V1 **** A8IFQ7_SOLLC); contains Interpro domain(s) IPR002935 O-methyltransferase, family 3	271.23	39.44	6.88	5.24105e-05	240.73	39.44	6.1	0.000260339	[12, 45, 46, 47]
Solyc02g093290.2.1	Nicotinate phosphoribosyltransferase-like protein (AHRD V1 **** Q6XQM5_MEDTR); contains Interpro domain(s) IPR006405 Nicotinate phosphoribosyltransferase putative	29.72	13.34	2.23	0.00097765	38.77	13.34	2.91	4.03859e-06	[43]
Solyc02g093470.2.1	Lysine ketoglutarate reductase trans-splicing related 1 (AHRD V1 ***- B6TPP1_MAIZE); contains Interpro domain(s) IPR007877 Protein of unknown function DUF707	58	16	3.63	3.79758e-09	34.44	16	2.15	0.00454947	[48, 49]
Solyc02g093710.1.1	Genomic DNA chromosome 3 TAC clone K1G2 (AHRD V1 *-*- Q9LTZ3_ARATH)	176.47	15.7	11.24	1.84508e-07	35.92	15.7	2.29	0.0367714
Solyc02g093830.2.1	Glucose-6-phosphate 1-dehydrogenase (AHRD V1 **** Q2XTC4_SOLTU); contains Interpro domain(s) IPR001282 Glucose-6-phosphate dehydrogenase	159.44	20.06	7.95	7.16543e-10	87.61	20.06	4.37	5.85447e-11	[11, 33, 46, 50]
Solyc02g093990.2.1	Adenylate kinase family-like protein (AHRD V1 ***- Q38JG0_SOLTU); contains Interpro domain(s) IPR000850 Adenylate kinase	14.97	1.06	14.08	9.49626e-18	10.26	1.06	9.65	4.7139e-11
Solyc03g005470.2.1	Nicotiana lesion-inducing like (AHRD V1 ***- B6T757_MAIZE); contains Interpro domain(s) IPR008637 HR-like lesion-inducer	551.33	93.87	5.87	1.97837e-16	235.83	93.87	2.51	0.000125623
Solyc03g006000.2.1	Heat stress transcription factor A3 (AHRD V1 *-*- D1M7W9_SOLLC); contains Interpro domain(s) IPR000232 Heat shock factor (HSF)-type, DNA-binding	19.55	4.15	4.72	1.77492e-10	11.46	4.15	2.76	0.0319234
Solyc03g006080.2.1	Receptor like kinase, RLK	7.61	3.05	2.5	0.000337324	8.1	3.05	2.66	0.000693174
Solyc03g006400.2.1	Protein kinase (AHRD V1 ***- Q39886_SOYBN); contains Interpro domain(s) IPR001245 Tyrosine protein kinase	59.92	6.36	9.43	1.11508e-11	13.11	6.36	2.06	0.0442182
Solyc03g007210.2.1	Receptor serine/threonine kinase (AHRD V1 **** O49202_ORYSJ); contains Interpro domain(s) IPR002290 Serine/threonine protein kinase	16.91	3.98	4.24	1.91521e-05	12.2	3.98	3.06	0.0271965
Solyc03g007900.2.1	Glutamine cyclotransferase-like (AHRD V1 **** Q2V9A5_SOLTU); contains Interpro domain(s) IPR007788 Glutamine cyclotransferase	24.44	6.64	3.68	8.2445e-08	15.95	6.64	2.4	0.00519589
Solyc03g025450.2.1	Receptor-like protein kinase (AHRD V1 *-*- Q9FZP2_ARATH); contains Interpro domain(s) IPR002290 Serine/threonine protein kinase	15.84	3.56	4.45	6.22527e-08	14.69	3.56	4.13	2.52113e-09
Solyc03g025950.2.1	Membrane-associated progesterone receptor component 1 (AHRD V1 ***- C0NU44_AJECG); contains Interpro domain(s) IPR001199 Cytochrome b5	217.93	62.49	3.49	6.59042e-05	138.51	62.49	2.22	0.000802576
Solyc03g033840.2.1	26S protease regulatory subunit 6B homolog (AHRD V1 *--- PRS6B_ASPNG); contains Interpro domain(s) IPR003959 ATPase, AAA-type, core	85.98	6.28	13.7	3.34003e-10	22.33	6.28	3.56	0.00310729
Solyc03g042560.1.1	Phenylalanine ammonia-lyase (AHRD V1 **** B5LAW0_CAPAN); contains Interpro domain(s) IPR005922 Phenylalanine ammonia-lyase	8.37	1.83	4.58	5.46288e-07	8.34	1.83	4.56	0.0201969
Solyc03g071860.2.1	Phenylalanine ammonia-lyase (AHRD V1 ***- B5LAW0_CAPAN); contains Interpro domain(s) IPR005922 Phenylalanine ammonia-lyase	35.09	8.84	3.97	2.62485e-05	36.59	8.84	4.14	0.0020868
Solyc03g082370.1.1	Avr9/Cf-9 rapidly elicited protein 65 (AHRD V1 ***- Q9FQZ0_TOBAC)	131.26	21.21	6.19	1.16441e-07	91.92	21.21	4.33	0.0398934
Solyc03g082690.2.1	U-box domain-containing protein (AHRD V1 *-*- Q1ENX4_MUSAC); contains Interpro domain(s) IPR011989 Armadillo-like helical	47.97	5.89	8.14	6.00455e-23	30.8	5.89	5.23	0.000405563	[51]
Solyc03g082720.2.1	Yippee zinc-binding-like protein (AHRD V1 **** C1FDK9_9CHLO); contains Interpro domain(s) IPR004910 Yippee-like protein	88.91	32.83	2.71	3.24594e-05	67.12	32.83	2.04	0.010827
Solyc03g083680.1.1	Unknown Protein (AHRD V1)	16.98	0.69	24.73	0.00201074	11.14	0.69	16.22	0.00248331
Solyc03g093890.2.1	Myb-related transcription factor (AHRD V1 *--* A7ULI0_DATME); contains Interpro domain(s) IPR015495 Myb transcription factor	39.92	6.03	6.62	8.50474e-16	20.92	6.03	3.47	1.48316e-05
Solyc03g095770.2.1	WRKY transcription factor 6 (AHRD V1 **** A7UGD3_SOLTU); contains Interpro domain(s) IPR003657 DNA-binding WRKY	91.42	3.56	25.68	2.79106e-42	16.9	3.56	4.75	0.00812863	[52]
Solyc03g098210.2.1	Cyclic nucleotide gated channel (AHRD V1 **** A9CRE4_MALDO); contains Interpro domain(s) IPR018490 Cyclic nucleotide-binding-like	52.19	9.65	5.41	2.14148e-15	20.87	9.65	2.16	0.00644141
Solyc03g098730.1.1	Kunitz trypsin inhibitor (AHRD V1 ***- B8Y888_TOBAC); contains Interpro domain(s) IPR011065 Kunitz inhibitor ST1-like	226.8	21.5	10.55	2.14948e-05	85.79	21.5	3.99	0.0398357
Solyc03g112700.1.1	Calmodulin-binding protein (AHRD V1 **-* D7L4F9_ARALY); contains Interpro domain(s) IPR012442 Protein of unknown function DUF1645	48.27	6.46	7.47	2.34152e-05	40.15	6.46	6.22	0.013147
Solyc03g113390.2.1	Calcium-dependent protein kinase 1 (AHRD V1 **** A9Z0P8_DATME); contains Interpro domain(s) IPR002290 Serine/threonine protein kinase	40.64	4.57	8.89	8.27252e-23	20.62	4.57	4.51	0.000118746	[53]
[truncated: 487 more rows]

## Sheet: PTI specific genes
Table S1. PTI-specific induced genes expression data. Reference column shows information about genes previously described to participate in plant immunity (See Methods for detailed information).
[truncated: 150 more rows]
