# Supplementary material for: Transcriptomic analysis reveals tomato genes whose expression is induced specifically during effector-triggered immunity and identifies the Epk1 protein kinase which is required for the host response to three bacterial effector proteins
Source: Genome Biol. 2014 Oct 17;15(10):492. doi: 10.1186/s13059-014-0492-1 (PMC4223163; doi:10.1186/s13059-014-0492-1)
Supplement: Additional file 5: Table S2. — GO term analysis of ETI-, PTI- and common induced genes. Terms are grouped based on process (P), component (C) and function (F). [file 13059_2014_492_MOESM5_ESM.xlsx]

## Sheet: ETI
Table S2. GO term analysis of ETI-specific induced genes. Terms are grouped based on Process (P), Component (C) and Function (F).
#GO ID	GO term	Category	Cluster frequency	Background frequency	Raw P-value	Corrected P-value	Genes annotated to the term
GO:0046907	intracellular transport	P	843 out of 2878 genes, 29%	5523 out of 34727 genes, 16%	2.51153e-80	1.18569e-76	Solyc05g014390, Solyc01g086970, Solyc09g005870, Solyc04g079420, Solyc06g083980, Solyc05g056080, Solyc08g078000, Solyc07g066380, Solyc03g113220, Solyc10g079130, Solyc06g082590, Solyc02g086240, Solyc03g031670, Solyc12g098980, Solyc07g047720, Solyc06g074430, Solyc10g008960, Solyc10g079080, Solyc07g007430, Solyc06g062590, Solyc02g072130, Solyc01g068530, Solyc12g099900, Solyc02g085580, Solyc02g072180,…
GO:0051641	cellular localization	P	947 out of 2878 genes, 33%	6578 out of 34727 genes, 19%	4.0151e-78	1.89553e-74	Solyc05g014390, Solyc01g086970, Solyc09g005870, Solyc04g079420, Solyc06g083980, Solyc04g055170, Solyc05g056080, Solyc08g078000, Solyc07g066380, Solyc03g113220, Solyc10g079130, Solyc06g082590, Solyc03g115070, Solyc02g086240, Solyc03g031670, Solyc12g098980, Solyc07g047720, Solyc06g074430, Solyc10g008960, Solyc10g079080, Solyc07g007430, Solyc06g062590, Solyc02g072130, Solyc01g068530, Solyc12g099900,…
GO:0051649	establishment of localization in cell	P	901 out of 2878 genes, 31%	6137 out of 34727 genes, 18%	6.65364e-78	3.14119e-74	Solyc05g014390, Solyc01g086970, Solyc09g005870, Solyc04g079420, Solyc06g083980, Solyc04g055170, Solyc05g056080, Solyc08g078000, Solyc07g066380, Solyc03g113220, Solyc10g079130, Solyc06g082590, Solyc03g115070, Solyc02g086240, Solyc03g031670, Solyc12g098980, Solyc07g047720, Solyc06g074430, Solyc10g008960, Solyc10g079080, Solyc07g007430, Solyc06g062590, Solyc02g072130, Solyc01g068530, Solyc12g099900,…
GO:0006810	transport	P	1339 out of 2878 genes, 47%	10669 out of 34727 genes, 31%	3.25414e-77	1.53628e-73	Solyc06g083980, Solyc04g055170, Solyc08g078000, Solyc10g079130, Solyc06g082590, Solyc02g086240, Solyc03g114590, Solyc03g031670, Solyc12g098980, Solyc10g008960, Solyc10g079080, Solyc02g085580, Solyc01g107810, Solyc03g116170, Solyc09g075020, Solyc06g062530, Solyc03g111200, Solyc04g008370, Solyc03g119660, Solyc07g061720, Solyc05g013130, Solyc05g007670, Solyc04g082500, Solyc02g063370, Solyc03g112770,…
GO:0051234	establishment of localization	P	1353 out of 2878 genes, 47%	10873 out of 34727 genes, 31%	1.01e-75	4.7682e-72	Solyc06g083980, Solyc04g055170, Solyc08g078000, Solyc10g079130, Solyc06g082590, Solyc02g086240, Solyc03g114590, Solyc03g031670, Solyc12g098980, Solyc10g008960, Solyc10g079080, Solyc02g085580, Solyc01g107810, Solyc03g116170, Solyc09g075020, Solyc06g062530, Solyc03g111200, Solyc04g008370, Solyc03g119660, Solyc07g061720, Solyc05g013130, Solyc05g007670, Solyc04g082500, Solyc02g063370, Solyc03g112770,…
GO:0010033	response to organic substance	P	1211 out of 2878 genes, 42%	9393 out of 34727 genes, 27%	3.60747e-74	1.70309e-70	Solyc10g051020, Solyc06g083980, Solyc04g055170, Solyc08g078000, Solyc10g079130, Solyc06g082590, Solyc01g094550, Solyc03g031670, Solyc12g098980, Solyc08g081540, Solyc10g008960, Solyc10g079080, Solyc04g078840, Solyc02g085580, Solyc01g107810, Solyc03g116170, Solyc03g111200, Solyc04g008370, Solyc07g061720, Solyc05g013130, Solyc04g082500, Solyc03g112770, Solyc02g085730, Solyc12g009390, Solyc07g056390,…
GO:0051179	localization	P	1402 out of 2878 genes, 49%	11498 out of 34727 genes, 33%	2.48691e-73	1.17407e-69	Solyc06g083980, Solyc04g055170, Solyc08g078000, Solyc10g079130, Solyc06g082590, Solyc02g086240, Solyc03g114590, Solyc03g031670, Solyc12g098980, Solyc10g008960, Solyc10g079080, Solyc04g078840, Solyc02g085580, Solyc01g107810, Solyc03g116170, Solyc09g075020, Solyc06g062530, Solyc03g111200, Solyc04g008370, Solyc03g119660, Solyc07g061720, Solyc05g013130, Solyc05g007670, Solyc04g082500, Solyc02g063370,…
GO:0042221	response to chemical stimulus	P	1362 out of 2878 genes, 47%	11092 out of 34727 genes, 32%	2.74563e-72	1.29621e-68	Solyc10g051020, Solyc06g083980, Solyc04g055170, Solyc08g078000, Solyc10g079130, Solyc06g082590, Solyc01g094550, Solyc03g031670, Solyc12g098980, Solyc08g081540, Solyc10g008960, Solyc10g079080, Solyc04g078840, Solyc02g085580, Solyc01g107810, Solyc03g116170, Solyc09g075020, Solyc03g111200, Solyc04g008370, Solyc03g119660, Solyc07g061720, Solyc05g013130, Solyc05g007670, Solyc04g082500, Solyc03g112770,…
GO:0045184	establishment of protein localization	P	748 out of 2878 genes, 26%	4901 out of 34727 genes, 14%	1.26537e-69	5.97381e-66	Solyc01g086970, Solyc09g005870, Solyc04g079420, Solyc06g083980, Solyc05g056080, Solyc08g078000, Solyc07g066380, Solyc03g113220, Solyc10g079130, Solyc06g082590, Solyc02g086240, Solyc03g031670, Solyc07g047720, Solyc06g074430, Solyc10g008960, Solyc10g079080, Solyc07g007430, Solyc06g062590, Solyc02g072130, Solyc01g068530, Solyc12g099900, Solyc02g085580, Solyc02g072180, Solyc01g107620, Solyc08g006900,…
GO:0015031	protein transport	P	743 out of 2878 genes, 26%	4869 out of 34727 genes, 14%	4.77434e-69	2.25397e-65	Solyc01g086970, Solyc09g005870, Solyc04g079420, Solyc06g083980, Solyc05g056080, Solyc08g078000, Solyc07g066380, Solyc03g113220, Solyc10g079130, Solyc06g082590, Solyc02g086240, Solyc03g031670, Solyc07g047720, Solyc06g074430, Solyc10g008960, Solyc10g079080, Solyc07g007430, Solyc06g062590, Solyc02g072130, Solyc01g068530, Solyc12g099900, Solyc02g085580, Solyc02g072180, Solyc01g107620, Solyc08g006900,…
GO:0008104	protein localization	P	783 out of 2878 genes, 27%	5298 out of 34727 genes, 15%	5.43537e-67	2.56604e-63	Solyc01g086970, Solyc09g005870, Solyc04g079420, Solyc06g083980, Solyc05g056080, Solyc08g078000, Solyc07g066380, Solyc03g113220, Solyc10g079130, Solyc06g082590, Solyc02g086240, Solyc03g031670, Solyc07g047720, Solyc06g074430, Solyc10g008960, Solyc10g079080, Solyc07g007430, Solyc06g062590, Solyc02g072130, Solyc01g068530, Solyc12g099900, Solyc02g085580, Solyc02g072180, Solyc01g107620, Solyc08g006900,…
GO:0050896	response to stimulus	P	1775 out of 2878 genes, 62%	16091 out of 34727 genes, 46%	9.51008e-67	4.48971e-63	Solyc10g051020, Solyc06g083980, Solyc04g055170, Solyc08g078000, Solyc10g079130, Solyc03g111630, Solyc01g095400, Solyc06g082590, Solyc04g039990, Solyc05g024290, Solyc01g094550, Solyc03g114590, Solyc03g031670, Solyc12g098980, Solyc08g081540, Solyc10g008960, Solyc10g079080, Solyc04g078840, Solyc02g085580, Solyc01g107810, Solyc03g116170, Solyc09g075020, Solyc06g062530, Solyc03g111200, Solyc03g083900,…
GO:0034613	cellular protein localization	P	719 out of 2878 genes, 25%	4719 out of 34727 genes, 14%	3.68898e-66	1.74157e-62	Solyc01g086970, Solyc09g005870, Solyc04g079420, Solyc06g083980, Solyc05g056080, Solyc08g078000, Solyc07g066380, Solyc03g113220, Solyc10g079130, Solyc06g082590, Solyc02g086240, Solyc03g031670, Solyc07g047720, Solyc06g074430, Solyc10g008960, Solyc10g079080, Solyc07g007430, Solyc02g072130, Solyc01g068530, Solyc12g099900, Solyc02g085580, Solyc02g072180, Solyc01g107620, Solyc08g006900, Solyc11g013190,…
GO:0006886	intracellular protein transport	P	680 out of 2878 genes, 24%	4382 out of 34727 genes, 13%	2.94057e-65	1.38824e-61	Solyc01g086970, Solyc09g005870, Solyc04g079420, Solyc06g083980, Solyc05g056080, Solyc08g078000, Solyc07g066380, Solyc03g113220, Solyc10g079130, Solyc06g082590, Solyc02g086240, Solyc03g031670, Solyc07g047720, Solyc06g074430, Solyc10g008960, Solyc10g079080, Solyc07g007430, Solyc02g072130, Solyc01g068530, Solyc12g099900, Solyc02g085580, Solyc02g072180, Solyc01g107620, Solyc08g006900, Solyc11g013190,…
GO:0070727	cellular macromolecule localization	P	731 out of 2878 genes, 25%	4893 out of 34727 genes, 14%	9.22967e-64	4.35733e-60	Solyc01g086970, Solyc09g005870, Solyc04g079420, Solyc06g083980, Solyc05g056080, Solyc08g078000, Solyc07g066380, Solyc03g113220, Solyc10g079130, Solyc06g082590, Solyc02g086240, Solyc03g031670, Solyc07g047720, Solyc06g074430, Solyc10g008960, Solyc10g079080, Solyc07g007430, Solyc02g072130, Solyc01g068530, Solyc12g099900, Solyc02g085580, Solyc02g072180, Solyc01g107620, Solyc08g006900, Solyc11g013190,…
GO:0033036	macromolecule localization	P	864 out of 2878 genes, 30%	6196 out of 34727 genes, 18%	6.25263e-63	2.95186e-59	Solyc01g086970, Solyc09g005870, Solyc04g079420, Solyc06g083980, Solyc04g055170, Solyc05g056080, Solyc08g078000, Solyc07g066380, Solyc03g113220, Solyc10g079130, Solyc06g082590, Solyc02g086240, Solyc03g031670, Solyc07g047720, Solyc06g074430, Solyc10g008960, Solyc10g079080, Solyc07g007430, Solyc06g062590, Solyc02g072130, Solyc01g068530, Solyc12g099900, Solyc04g078840, Solyc02g085580, Solyc02g072180,…
GO:0006605	protein targeting	P	621 out of 2878 genes, 22%	3978 out of 34727 genes, 11%	8.11513e-60	3.83115e-56	Solyc01g086970, Solyc09g005870, Solyc04g079420, Solyc06g083980, Solyc05g056080, Solyc08g078000, Solyc07g066380, Solyc03g113220, Solyc10g079130, Solyc06g082590, Solyc02g086240, Solyc03g031670, Solyc06g074430, Solyc10g008960, Solyc10g079080, Solyc07g007430, Solyc02g072130, Solyc01g068530, Solyc12g099900, Solyc02g085580, Solyc01g107620, Solyc08g006900, Solyc11g013190, Solyc06g062530, Solyc03g025520,…
GO:0009987	cellular process	P	2241 out of 2878 genes, 78%	22438 out of 34727 genes, 65%	2.94089e-58	1.3884e-54	Solyc06g083980, Solyc04g055170, Solyc03g111630, Solyc01g095400, Solyc06g051720, Solyc04g039990, Solyc02g086240, Solyc01g094550, Solyc10g008960, Solyc10g079080, Solyc04g078840, Solyc02g085580, Solyc01g107810, Solyc03g116170, Solyc09g075020, Solyc01g108130, Solyc03g083900, Solyc12g005270, Solyc03g119660, Solyc07g061720, Solyc05g007670, Solyc04g082500, Solyc04g080000, Solyc03g112770, Solyc09g013110,…
GO:0035966	response to topologically incorrect protein	P	336 out of 2878 genes, 12%	1623 out of 34727 genes, 5%	5.00502e-58	2.36287e-54	Solyc09g009180, Solyc05g056080, Solyc08g078000, Solyc03g113220, Solyc10g079130, Solyc04g009900, Solyc06g082590, Solyc06g065320, Solyc03g031670, Solyc12g098980, Solyc07g047720, Solyc11g005920, Solyc10g050060, Solyc10g008960, Solyc04g078840, Solyc03g116170, Solyc11g013190, Solyc04g072460, Solyc03g111200, Solyc09g008060, Solyc01g100460, Solyc05g005290, Solyc08g082970, Solyc02g083710, Solyc06g048520,…
GO:0034976	response to endoplasmic reticulum stress	P	348 out of 2878 genes, 12%	1737 out of 34727 genes, 5%	1.45365e-56	6.86269e-53	Solyc05g014390, Solyc09g009180, Solyc03g080190, Solyc05g056080, Solyc08g078000, Solyc03g113220, Solyc10g079130, Solyc04g009900, Solyc06g082590, Solyc06g065320, Solyc03g031670, Solyc12g098980, Solyc07g047720, Solyc05g008960, Solyc11g005920, Solyc10g050060, Solyc10g008960, Solyc04g078840, Solyc03g116170, Solyc09g075020, Solyc11g013190, Solyc04g072460, Solyc09g008060, Solyc05g007670, Solyc01g100460,…
GO:0007165	signal transduction	P	978 out of 2878 genes, 34%	7580 out of 34727 genes, 22%	1.01623e-55	4.79764e-52	Solyc01g086970, Solyc06g083980, Solyc05g056080, Solyc08g078000, Solyc03g113220, Solyc03g083460, Solyc10g079130, Solyc01g095400, Solyc06g082590, Solyc11g064890, Solyc01g094550, Solyc03g114590, Solyc03g031670, Solyc12g098980, Solyc07g047720, Solyc04g007710, Solyc10g008960, Solyc10g079080, Solyc12g099900, Solyc04g081960, Solyc04g078840, Solyc02g085580, Solyc02g072180, Solyc03g116170, Solyc02g092460,…
GO:0006950	response to stress	P	1434 out of 2878 genes, 50%	12567 out of 34727 genes, 36%	3.77595e-55	1.78263e-51	Solyc06g083980, Solyc04g055170, Solyc08g078000, Solyc10g079130, Solyc03g111630, Solyc06g082590, Solyc04g039990, Solyc05g024290, Solyc03g031670, Solyc12g098980, Solyc08g081540, Solyc10g008960, Solyc10g079080, Solyc04g078840, Solyc02g085580, Solyc03g116170, Solyc09g075020, Solyc06g062530, Solyc03g111200, Solyc12g005270, Solyc04g008370, Solyc03g119660, Solyc07g061720, Solyc05g007670, Solyc04g082500,…
GO:0007154	cell communication	P	1088 out of 2878 genes, 38%	8862 out of 34727 genes, 26%	2.78098e-52	1.3129e-48	Solyc06g083980, Solyc08g078000, Solyc10g079130, Solyc01g095400, Solyc06g082590, Solyc01g094550, Solyc03g114590, Solyc03g031670, Solyc12g098980, Solyc10g008960, Solyc10g079080, Solyc04g078840, Solyc02g085580, Solyc03g116170, Solyc06g062530, Solyc04g008370, Solyc07g061720, Solyc05g007670, Solyc04g082500, Solyc02g063370, Solyc03g112770, Solyc02g085730, Solyc07g056390, Solyc07g056430, Solyc05g055450,…
GO:0023052	signaling	P	1000 out of 2878 genes, 35%	7987 out of 34727 genes, 23%	8.13636e-51	3.84117e-47	Solyc01g086970, Solyc06g083980, Solyc05g056080, Solyc08g078000, Solyc03g113220, Solyc03g083460, Solyc10g079130, Solyc01g095400, Solyc06g082590, Solyc11g064890, Solyc01g094550, Solyc03g114590, Solyc03g031670, Solyc12g098980, Solyc07g047720, Solyc04g007710, Solyc10g008960, Solyc10g079080, Solyc12g099900, Solyc04g081960, Solyc04g078840, Solyc02g085580, Solyc02g072180, Solyc03g116170, Solyc02g092460,…
GO:0006984	ER-nucleus signaling pathway	P	269 out of 2878 genes, 9%	1243 out of 34727 genes, 4%	4.47581e-50	2.11303e-46	Solyc09g009180, Solyc05g056080, Solyc08g078000, Solyc03g113220, Solyc10g079130, Solyc04g009900, Solyc06g082590, Solyc06g065320, Solyc03g031670, Solyc12g098980, Solyc07g047720, Solyc05g008960, Solyc11g005920, Solyc10g050060, Solyc10g008960, Solyc04g078840, Solyc03g116170, Solyc11g013190, Solyc04g072460, Solyc09g008060, Solyc01g100460, Solyc05g005290, Solyc06g048520, Solyc07g056390, Solyc08g079520,…
GO:0016192	vesicle-mediated transport	P	472 out of 2878 genes, 16%	2887 out of 34727 genes, 8%	6.34478e-50	2.99537e-46	Solyc07g008000, Solyc05g014390, Solyc09g005090, Solyc01g109640, Solyc12g009060, Solyc09g089630, Solyc04g055170, Solyc08g078000, Solyc06g007700, Solyc06g007180, Solyc03g005300, Solyc10g079130, Solyc04g009900, Solyc03g115070, Solyc03g097840, Solyc03g114590, Solyc03g031670, Solyc12g098980, Solyc11g010730, Solyc07g047720, Solyc04g011480, Solyc07g007430, Solyc06g062590, Solyc02g072130, Solyc01g106050,…
GO:0006986	response to unfolded protein	P	274 out of 2878 genes, 10%	1286 out of 34727 genes, 4%	1.25593e-49	5.92924e-46	Solyc09g009180, Solyc05g056080, Solyc08g078000, Solyc03g113220, Solyc10g079130, Solyc04g009900, Solyc06g082590, Solyc06g065320, Solyc03g031670, Solyc12g098980, Solyc07g047720, Solyc11g005920, Solyc10g050060, Solyc10g008960, Solyc04g078840, Solyc03g116170, Solyc11g013190, Solyc04g072460, Solyc09g008060, Solyc01g100460, Solyc05g005290, Solyc08g082970, Solyc06g048520, Solyc07g056390, Solyc08g079520,…
GO:0035967	cellular response to topologically incorrect protein	P	261 out of 2878 genes, 9%	1221 out of 34727 genes, 4%	1.60163e-47	7.5613e-44	Solyc09g009180, Solyc05g056080, Solyc08g078000, Solyc03g113220, Solyc10g079130, Solyc04g009900, Solyc06g082590, Solyc06g065320, Solyc03g031670, Solyc12g098980, Solyc07g047720, Solyc11g005920, Solyc10g050060, Solyc10g008960, Solyc04g078840, Solyc03g116170, Solyc11g013190, Solyc04g072460, Solyc09g008060, Solyc01g100460, Solyc05g005290, Solyc06g048520, Solyc07g056390, Solyc08g079520, Solyc03g123800,…
GO:0044267	cellular protein metabolic process	P	1068 out of 2878 genes, 37%	8839 out of 34727 genes, 25%	1.78016e-47	8.40415e-44	Solyc06g083980, Solyc08g078000, Solyc10g079130, Solyc03g111630, Solyc01g095400, Solyc06g082590, Solyc06g051720, Solyc04g039990, Solyc05g024290, Solyc02g086240, Solyc01g094550, Solyc03g114590, Solyc03g031670, Solyc12g098980, Solyc06g065570, Solyc10g008960, Solyc10g079080, Solyc04g078840, Solyc06g062530, Solyc03g111200, Solyc04g008370, Solyc07g061720, Solyc05g007670, Solyc04g082500, Solyc03g112770,…
GO:0006612	protein targeting to membrane	P	443 out of 2878 genes, 15%	2702 out of 34727 genes, 8%	5.50404e-47	2.59846e-43	Solyc01g086970, Solyc04g079420, Solyc03g080190, Solyc06g083980, Solyc05g056080, Solyc08g078000, Solyc07g066380, Solyc03g113220, Solyc10g079130, Solyc04g009900, Solyc06g082590, Solyc04g079720, Solyc02g086240, Solyc03g031670, Solyc06g074430, Solyc05g008960, Solyc11g005920, Solyc10g050060, Solyc10g008960, Solyc02g088560, Solyc10g079080, Solyc02g072130, Solyc01g068530, Solyc12g099900, Solyc12g008700,…
GO:0034620	cellular response to unfolded protein	P	258 out of 2878 genes, 9%	1211 out of 34727 genes, 3%	1.08205e-46	5.10837e-43	Solyc09g009180, Solyc05g056080, Solyc08g078000, Solyc03g113220, Solyc10g079130, Solyc04g009900, Solyc06g082590, Solyc06g065320, Solyc03g031670, Solyc12g098980, Solyc07g047720, Solyc11g005920, Solyc10g050060, Solyc10g008960, Solyc04g078840, Solyc03g116170, Solyc11g013190, Solyc04g072460, Solyc09g008060, Solyc01g100460, Solyc05g005290, Solyc06g048520, Solyc07g056390, Solyc08g079520, Solyc03g123800,…
GO:0030968	endoplasmic reticulum unfolded protein response	P	255 out of 2878 genes, 9%	1191 out of 34727 genes, 3%	1.48648e-46	7.01767e-43	Solyc09g009180, Solyc09g005550, Solyc05g025820, Solyc01g079610, Solyc05g056080, Solyc08g078000, Solyc03g113220, Solyc03g026340, Solyc10g079130, Solyc04g009900, Solyc06g082590, Solyc06g065320, Solyc06g076020, Solyc03g031670, Solyc12g098980, Solyc07g047720, Solyc11g005920, Solyc10g050060, Solyc10g008960, Solyc01g108580, Solyc08g065480, Solyc04g078840, Solyc03g006320, Solyc03g116170, Solyc03g078490,…
GO:0051716	cellular response to stimulus	P	1252 out of 2878 genes, 44%	10909 out of 34727 genes, 31%	3.9723e-46	1.87532e-42	Solyc06g083980, Solyc08g078000, Solyc10g079130, Solyc01g095400, Solyc06g082590, Solyc04g039990, Solyc01g094550, Solyc03g114590, Solyc03g031670, Solyc12g098980, Solyc10g008960, Solyc10g079080, Solyc04g078840, Solyc02g085580, Solyc03g116170, Solyc09g075020, Solyc06g062530, Solyc04g008370, Solyc07g061720, Solyc05g007670, Solyc04g082500, Solyc02g063370, Solyc03g112770, Solyc02g085730, Solyc07g056390,…
GO:0071310	cellular response to organic substance	P	805 out of 2878 genes, 28%	6213 out of 34727 genes, 18%	1.99966e-44	9.44038e-41	Solyc06g083980, Solyc05g056080, Solyc08g078000, Solyc03g113220, Solyc10g079130, Solyc06g082590, Solyc11g064890, Solyc03g031670, Solyc12g098980, Solyc07g047720, Solyc04g007710, Solyc10g008960, Solyc12g099900, Solyc04g081960, Solyc04g078840, Solyc02g085580, Solyc03g116170, Solyc02g092460, Solyc11g013190, Solyc12g056250, Solyc04g008370, Solyc10g006480, Solyc07g061720, Solyc11g011050, Solyc04g082500,…
GO:0048583	regulation of response to stimulus	P	660 out of 2878 genes, 23%	4792 out of 34727 genes, 14%	6.8693e-44	3.243e-40	Solyc01g086970, Solyc04g079420, Solyc07g008840, Solyc06g083980, Solyc05g056080, Solyc08g078000, Solyc03g113220, Solyc10g079130, Solyc03g111630, Solyc01g095400, Solyc06g082590, Solyc11g064890, Solyc01g094550, Solyc03g114590, Solyc03g031670, Solyc12g098980, Solyc07g047720, Solyc10g008960, Solyc10g079080, Solyc12g099900, Solyc04g081960, Solyc02g085580, Solyc03g116170, Solyc01g107620, Solyc11g013190,…
GO:0009743	response to carbohydrate stimulus	P	570 out of 2878 genes, 20%	3933 out of 34727 genes, 11%	7.17961e-44	3.38949e-40	Solyc01g086970, Solyc06g083980, Solyc06g009390, Solyc06g007180, Solyc03g083460, Solyc10g079130, Solyc06g082590, Solyc01g094550, Solyc05g007190, Solyc12g098980, Solyc08g081540, Solyc10g079080, Solyc12g099900, Solyc04g081960, Solyc04g078840, Solyc02g092460, Solyc11g013190, Solyc05g010260, Solyc03g111200, Solyc04g008370, Solyc07g061720, Solyc11g011050, Solyc04g082500, Solyc08g079520, Solyc12g005290,…
GO:0044237	cellular metabolic process	P	1975 out of 2878 genes, 69%	19672 out of 34727 genes, 57%	3.84753e-43	1.81642e-39	Solyc09g005280, Solyc10g051020, Solyc06g083980, Solyc04g055170, Solyc08g078000, Solyc10g079130, Solyc03g111630, Solyc01g095400, Solyc06g082590, Solyc06g051720, Solyc04g039990, Solyc05g024290, Solyc02g086240, Solyc01g094550, Solyc03g114590, Solyc03g031670, Solyc12g098980, Solyc08g081540, Solyc06g065570, Solyc10g008960, Solyc10g079080, Solyc04g078840, Solyc02g085580, Solyc01g107810, Solyc03g116170,…
GO:0010941	regulation of cell death	P	509 out of 2878 genes, 18%	3408 out of 34727 genes, 10%	2.09646e-42	9.89736e-39	Solyc01g086970, Solyc02g078900, Solyc04g079420, Solyc03g080190, Solyc06g083980, Solyc05g056080, Solyc08g078000, Solyc03g113220, Solyc10g079130, Solyc04g009900, Solyc06g082590, Solyc04g079720, Solyc03g031670, Solyc05g008960, Solyc11g005920, Solyc10g050060, Solyc10g008960, Solyc02g088560, Solyc10g079080, Solyc01g106050, Solyc12g099900, Solyc04g081960, Solyc02g085580, Solyc03g116170, Solyc01g107620,…
GO:0009719	response to endogenous stimulus	P	863 out of 2878 genes, 30%	6889 out of 34727 genes, 20%	3.03197e-42	1.43139e-38	Solyc10g051020, Solyc06g083980, Solyc04g055170, Solyc05g056080, Solyc06g009390, Solyc10g079130, Solyc04g074440, Solyc06g082590, Solyc11g064890, Solyc05g007190, Solyc03g031670, Solyc12g098980, Solyc08g081540, Solyc04g007710, Solyc10g008960, Solyc12g099900, Solyc11g069640, Solyc04g081960, Solyc04g078840, Solyc02g085580, Solyc02g072180, Solyc01g107810, Solyc02g092460, Solyc11g013190, Solyc12g056250,…
GO:0009607	response to biotic stimulus	P	756 out of 2878 genes, 26%	5809 out of 34727 genes, 17%	6.38793e-42	3.01574e-38	Solyc05g014390, Solyc12g005140, Solyc04g079420, Solyc06g083980, Solyc04g055170, Solyc06g009390, Solyc03g113220, Solyc10g079130, Solyc06g082590, Solyc04g039990, Solyc03g115070, Solyc05g024290, Solyc11g064890, Solyc09g065520, Solyc05g007190, Solyc03g031670, Solyc12g098980, Solyc10g008960, Solyc06g062590, Solyc02g085580, Solyc02g072180, Solyc01g107810, Solyc09g075020, Solyc04g054140, Solyc11g013190,…
GO:0070887	cellular response to chemical stimulus	P	856 out of 2878 genes, 30%	6838 out of 34727 genes, 20%	1.06758e-41	5.04003e-38	Solyc06g083980, Solyc05g056080, Solyc08g078000, Solyc03g113220, Solyc10g079130, Solyc06g082590, Solyc11g064890, Solyc03g031670, Solyc12g098980, Solyc07g047720, Solyc04g007710, Solyc10g008960, Solyc12g099900, Solyc04g081960, Solyc04g078840, Solyc02g085580, Solyc03g116170, Solyc02g092460, Solyc09g075020, Solyc11g013190, Solyc12g056250, Solyc04g008370, Solyc10g006480, Solyc07g061720, Solyc11g011050,…
GO:0009725	response to hormone stimulus	P	851 out of 2878 genes, 30%	6805 out of 34727 genes, 20%	3.19399e-41	1.50788e-37	Solyc10g051020, Solyc06g083980, Solyc04g055170, Solyc05g056080, Solyc06g009390, Solyc10g079130, Solyc04g074440, Solyc06g082590, Solyc11g064890, Solyc05g007190, Solyc03g031670, Solyc12g098980, Solyc08g081540, Solyc04g007710, Solyc10g008960, Solyc12g099900, Solyc11g069640, Solyc04g081960, Solyc04g078840, Solyc02g085580, Solyc02g072180, Solyc01g107810, Solyc02g092460, Solyc11g013190, Solyc12g056250,…
GO:0010200	response to chitin	P	388 out of 2878 genes, 13%	2359 out of 34727 genes, 7%	3.42381e-41	1.61638e-37	Solyc09g005090, Solyc01g086970, Solyc12g009060, Solyc03g080190, Solyc06g083980, Solyc06g009390, Solyc03g083460, Solyc10g079130, Solyc06g082590, Solyc05g007190, Solyc12g098980, Solyc08g081540, Solyc05g008960, Solyc11g005920, Solyc10g050060, Solyc02g088560, Solyc10g079080, Solyc12g099900, Solyc04g081960, Solyc04g078840, Solyc02g092460, Solyc04g064550, Solyc11g013190, Solyc04g072460, Solyc04g008370,…
GO:0051707	response to other organism	P	737 out of 2878 genes, 26%	5660 out of 34727 genes, 16%	9.17301e-41	4.33058e-37	Solyc05g014390, Solyc12g005140, Solyc04g079420, Solyc06g083980, Solyc04g055170, Solyc06g009390, Solyc03g113220, Solyc10g079130, Solyc06g082590, Solyc04g039990, Solyc03g115070, Solyc05g024290, Solyc11g064890, Solyc09g065520, Solyc05g007190, Solyc03g031670, Solyc12g098980, Solyc10g008960, Solyc06g062590, Solyc02g085580, Solyc02g072180, Solyc01g107810, Solyc09g075020, Solyc04g054140, Solyc11g013190,…
GO:0008152	metabolic process	P	2103 out of 2878 genes, 73%	21452 out of 34727 genes, 62%	1.18885e-40	5.61255e-37	Solyc06g083980, Solyc04g055170, Solyc03g111630, Solyc01g095400, Solyc06g051720, Solyc04g039990, Solyc02g086240, Solyc01g094550, Solyc10g008960, Solyc10g079080, Solyc04g078840, Solyc02g085580, Solyc01g107810, Solyc03g116170, Solyc09g075020, Solyc01g108130, Solyc03g083900, Solyc12g005270, Solyc03g119660, Solyc07g061720, Solyc05g007670, Solyc04g082500, Solyc04g080000, Solyc03g112770, Solyc09g013110,…
GO:0031347	regulation of defense response	P	464 out of 2878 genes, 16%	3058 out of 34727 genes, 9%	3.62194e-40	1.70992e-36	Solyc01g086970, Solyc04g079420, Solyc03g080190, Solyc06g083980, Solyc05g056080, Solyc08g078000, Solyc03g113220, Solyc10g079130, Solyc04g009900, Solyc06g082590, Solyc04g079720, Solyc03g031670, Solyc12g098980, Solyc07g047720, Solyc05g008960, Solyc11g005920, Solyc10g050060, Solyc10g008960, Solyc02g088560, Solyc10g079080, Solyc12g099900, Solyc05g008110, Solyc04g081960, Solyc02g085580, Solyc01g107620,…
GO:0043067	regulation of programmed cell death	P	494 out of 2878 genes, 17%	3352 out of 34727 genes, 10%	1.78706e-39	8.43669e-36	Solyc01g086970, Solyc02g078900, Solyc04g079420, Solyc03g080190, Solyc06g083980, Solyc05g056080, Solyc08g078000, Solyc03g113220, Solyc10g079130, Solyc04g009900, Solyc06g082590, Solyc04g079720, Solyc03g031670, Solyc05g008960, Solyc11g005920, Solyc10g050060, Solyc10g008960, Solyc02g088560, Solyc10g079080, Solyc01g106050, Solyc12g099900, Solyc04g081960, Solyc02g085580, Solyc03g116170, Solyc01g107620,…
GO:0060548	negative regulation of cell death	P	313 out of 2878 genes, 11%	1767 out of 34727 genes, 5%	2.59223e-39	1.22379e-35	Solyc06g083980, Solyc05g056080, Solyc03g113220, Solyc10g079130, Solyc04g009900, Solyc06g082590, Solyc03g031670, Solyc05g008960, Solyc11g005920, Solyc10g050060, Solyc02g088560, Solyc03g116170, Solyc05g013750, Solyc11g013190, Solyc04g072460, Solyc04g008370, Solyc10g006480, Solyc04g082500, Solyc05g009870, Solyc05g005290, Solyc02g079030, Solyc08g078400, Solyc02g085730, Solyc12g005290, Solyc03g123800,…
GO:0009628	response to abiotic stimulus	P	1032 out of 2878 genes, 36%	8811 out of 34727 genes, 25%	4.31324e-39	2.03628e-35	Solyc10g051020, Solyc06g083980, Solyc04g055170, Solyc10g079130, Solyc03g111630, Solyc01g095400, Solyc06g082590, Solyc03g031670, Solyc12g098980, Solyc08g081540, Solyc10g079080, Solyc04g078840, Solyc01g107810, Solyc09g075020, Solyc03g111200, Solyc03g083900, Solyc07g061720, Solyc04g082500, Solyc02g063370, Solyc03g112770, Solyc09g013110, Solyc02g085730, Solyc07g056390, Solyc07g056430, Solyc01g007910,…
GO:0043069	negative regulation of programmed cell death	P	311 out of 2878 genes, 11%	1757 out of 34727 genes, 5%	5.41485e-39	2.55635e-35	Solyc06g083980, Solyc05g056080, Solyc03g113220, Solyc10g079130, Solyc04g009900, Solyc06g082590, Solyc03g031670, Solyc05g008960, Solyc11g005920, Solyc10g050060, Solyc02g088560, Solyc03g116170, Solyc05g013750, Solyc11g013190, Solyc04g072460, Solyc04g008370, Solyc10g006480, Solyc04g082500, Solyc05g009870, Solyc05g005290, Solyc02g079030, Solyc08g078400, Solyc02g085730, Solyc12g005290, Solyc03g123800,…
GO:0080134	regulation of response to stress	P	499 out of 2878 genes, 17%	3461 out of 34727 genes, 10%	2.46169e-37	1.16216e-33	Solyc01g086970, Solyc04g079420, Solyc03g080190, Solyc06g083980, Solyc05g056080, Solyc08g078000, Solyc03g113220, Solyc10g079130, Solyc04g009900, Solyc03g111630, Solyc06g082590, Solyc04g079720, Solyc03g031670, Solyc12g098980, Solyc07g047720, Solyc05g008960, Solyc11g005920, Solyc10g050060, Solyc10g008960, Solyc02g088560, Solyc10g079080, Solyc12g099900, Solyc05g008110, Solyc04g081960, Solyc02g085580,…
GO:0002682	regulation of immune system process	P	441 out of 2878 genes, 15%	2935 out of 34727 genes, 8%	5.22957e-37	2.46888e-33	Solyc01g086970, Solyc04g079420, Solyc03g080190, Solyc06g083980, Solyc05g056080, Solyc08g078000, Solyc03g113220, Solyc10g079130, Solyc04g009900, Solyc01g095400, Solyc06g082590, Solyc04g079720, Solyc03g031670, Solyc07g047720, Solyc05g008960, Solyc11g005920, Solyc10g050060, Solyc10g008960, Solyc02g088560, Solyc10g079080, Solyc12g099900, Solyc11g069640, Solyc05g008110, Solyc04g081960, Solyc02g085580,…
GO:0045088	regulation of innate immune response	P	407 out of 2878 genes, 14%	2638 out of 34727 genes, 8%	1.22975e-36	5.80565e-33	Solyc01g086970, Solyc04g079420, Solyc03g080190, Solyc06g083980, Solyc05g056080, Solyc08g078000, Solyc03g113220, Solyc10g079130, Solyc04g009900, Solyc06g082590, Solyc04g079720, Solyc03g031670, Solyc07g047720, Solyc05g008960, Solyc11g005920, Solyc10g050060, Solyc10g008960, Solyc02g088560, Solyc10g079080, Solyc12g099900, Solyc04g081960, Solyc02g085580, Solyc01g107620, Solyc05g013750, Solyc04g064550,…
GO:0050776	regulation of immune response	P	424 out of 2878 genes, 15%	2792 out of 34727 genes, 8%	1.34854e-36	6.36646e-33	Solyc01g086970, Solyc04g079420, Solyc03g080190, Solyc06g083980, Solyc05g056080, Solyc08g078000, Solyc03g113220, Solyc10g079130, Solyc04g009900, Solyc01g095400, Solyc06g082590, Solyc04g079720, Solyc03g031670, Solyc07g047720, Solyc05g008960, Solyc11g005920, Solyc10g050060, Solyc10g008960, Solyc02g088560, Solyc10g079080, Solyc12g099900, Solyc05g008110, Solyc04g081960, Solyc02g085580, Solyc01g107620,…
GO:0051704	multi-organism process	P	876 out of 2878 genes, 30%	7269 out of 34727 genes, 21%	2.5852e-36	1.22047e-32	Solyc05g014390, Solyc12g005140, Solyc04g079420, Solyc06g083980, Solyc04g055170, Solyc10g083290, Solyc08g078000, Solyc06g009390, Solyc03g113220, Solyc10g079130, Solyc06g082590, Solyc04g039990, Solyc03g115070, Solyc05g024290, Solyc11g064890, Solyc09g065520, Solyc01g094550, Solyc05g007190, Solyc03g031670, Solyc12g098980, Solyc10g008960, Solyc06g062590, Solyc02g085580, Solyc02g072180, Solyc01g107810,…
GO:0033554	cellular response to stress	P	786 out of 2878 genes, 27%	6343 out of 34727 genes, 18%	5.17148e-36	2.44146e-32	Solyc05g014390, Solyc04g079420, Solyc06g083980, Solyc05g056080, Solyc08g078000, Solyc06g009390, Solyc06g007180, Solyc03g113220, Solyc10g079130, Solyc06g082590, Solyc04g039990, Solyc11g064890, Solyc03g031670, Solyc12g098980, Solyc07g047720, Solyc10g008960, Solyc04g078840, Solyc02g085580, Solyc03g116170, Solyc09g075020, Solyc04g054140, Solyc11g013190, Solyc06g062530, Solyc05g010260, Solyc10g006480,…
GO:0044238	primary metabolic process	P	1921 out of 2878 genes, 67%	19427 out of 34727 genes, 56%	3.63548e-35	1.71631e-31	Solyc10g051020, Solyc06g083980, Solyc04g055170, Solyc08g078000, Solyc10g079130, Solyc03g111630, Solyc01g095400, Solyc06g082590, Solyc06g051720, Solyc04g039990, Solyc05g024290, Solyc02g086240, Solyc01g094550, Solyc03g114590, Solyc03g031670, Solyc12g098980, Solyc08g081540, Solyc06g065570, Solyc10g008960, Solyc10g079080, Solyc04g078840, Solyc02g085580, Solyc01g107810, Solyc03g116170, Solyc09g075020,…
GO:0010363	regulation of plant-type hypersensitive response	P	380 out of 2878 genes, 13%	2447 out of 34727 genes, 7%	1.00957e-34	4.76619e-31	Solyc01g086970, Solyc04g079420, Solyc03g080190, Solyc06g083980, Solyc05g056080, Solyc08g078000, Solyc03g113220, Solyc10g079130, Solyc04g009900, Solyc06g082590, Solyc04g079720, Solyc03g031670, Solyc05g008960, Solyc11g005920, Solyc10g050060, Solyc10g008960, Solyc02g088560, Solyc10g079080, Solyc12g099900, Solyc04g081960, Solyc02g085580, Solyc01g107620, Solyc05g013750, Solyc04g064550, Solyc11g013190,…
GO:0050794	regulation of cellular process	P	1379 out of 2878 genes, 48%	12926 out of 34727 genes, 37%	1.44108e-34	6.80335e-31	Solyc07g008840, Solyc06g083980, Solyc04g055170, Solyc08g078000, Solyc10g079130, Solyc03g111630, Solyc01g095400, Solyc06g082590, Solyc01g094550, Solyc03g114590, Solyc03g031670, Solyc12g098980, Solyc08g081540, Solyc10g008960, Solyc10g079080, Solyc04g078840, Solyc02g085580, Solyc03g116170, Solyc09g075020, Solyc06g062530, Solyc01g108130, Solyc04g008370, Solyc07g061720, Solyc05g007670, Solyc04g082500,…
GO:0080135	regulation of cellular response to stress	P	409 out of 2878 genes, 14%	2715 out of 34727 genes, 8%	1.91392e-34	9.03563e-31	Solyc01g086970, Solyc04g079420, Solyc03g080190, Solyc06g083980, Solyc05g056080, Solyc08g078000, Solyc03g113220, Solyc10g079130, Solyc04g009900, Solyc03g111630, Solyc06g082590, Solyc04g079720, Solyc03g031670, Solyc05g008960, Solyc11g005920, Solyc10g050060, Solyc10g008960, Solyc02g088560, Solyc10g079080, Solyc12g099900, Solyc04g081960, Solyc02g085580, Solyc01g107620, Solyc05g013750, Solyc04g064550,…
GO:0065007	biological regulation	P	1588 out of 2878 genes, 55%	15413 out of 34727 genes, 44%	4.98942e-34	2.35551e-30	Solyc10g051020, Solyc07g008840, Solyc06g083980, Solyc04g055170, Solyc08g078000, Solyc10g079130, Solyc03g111630, Solyc01g095400, Solyc06g082590, Solyc02g086240, Solyc01g094550, Solyc03g114590, Solyc03g031670, Solyc12g098980, Solyc08g081540, Solyc10g008960, Solyc10g079080, Solyc04g078840, Solyc02g085580, Solyc01g107810, Solyc03g116170, Solyc09g075020, Solyc06g062530, Solyc01g108130, Solyc03g083900,…
GO:0006865	amino acid transport	P	261 out of 2878 genes, 9%	1458 out of 34727 genes, 4%	1.68643e-33	7.96161e-30	Solyc05g014390, Solyc09g005090, Solyc02g091210, Solyc10g079130, Solyc04g009900, Solyc06g082590, Solyc03g097840, Solyc03g031670, Solyc12g098980, Solyc11g010730, Solyc10g050060, Solyc04g011480, Solyc02g072130, Solyc02g069250, Solyc09g075020, Solyc05g013750, Solyc05g010260, Solyc03g119660, Solyc04g082500, Solyc09g013150, Solyc04g077460, Solyc03g123500, Solyc12g099810, Solyc06g009290, Solyc09g011610,…
GO:0050789	regulation of biological process	P	1496 out of 2878 genes, 52%	14361 out of 34727 genes, 41%	2.40637e-33	1.13605e-29	Solyc10g051020, Solyc07g008840, Solyc06g083980, Solyc04g055170, Solyc08g078000, Solyc10g079130, Solyc03g111630, Solyc01g095400, Solyc06g082590, Solyc02g086240, Solyc01g094550, Solyc03g114590, Solyc03g031670, Solyc12g098980, Solyc08g081540, Solyc10g008960, Solyc10g079080, Solyc04g078840, Solyc02g085580, Solyc03g116170, Solyc09g075020, Solyc06g062530, Solyc01g108130, Solyc04g008370, Solyc07g061720,…
GO:0019538	protein metabolic process	P	1115 out of 2878 genes, 39%	10010 out of 34727 genes, 29%	3.94436e-33	1.86213e-29	Solyc06g083980, Solyc08g078000, Solyc10g079130, Solyc03g111630, Solyc01g095400, Solyc06g082590, Solyc06g051720, Solyc04g039990, Solyc05g024290, Solyc02g086240, Solyc01g094550, Solyc03g114590, Solyc03g031670, Solyc12g098980, Solyc06g065570, Solyc10g008960, Solyc10g079080, Solyc04g078840, Solyc06g062530, Solyc03g111200, Solyc04g008370, Solyc07g061720, Solyc05g013130, Solyc05g007670, Solyc04g082500,…
GO:0009266	response to temperature stimulus	P	514 out of 2878 genes, 18%	3739 out of 34727 genes, 11%	4.85648e-33	2.29274e-29	Solyc09g009180, Solyc05g015610, Solyc06g083980, Solyc04g055170, Solyc06g009390, Solyc03g117490, Solyc10g079130, Solyc04g009900, Solyc06g082590, Solyc03g031670, Solyc06g074430, Solyc11g005920, Solyc10g050060, Solyc04g011480, Solyc01g106050, Solyc02g092460, Solyc01g107620, Solyc05g013750, Solyc04g064550, Solyc11g013190, Solyc04g072460, Solyc12g056250, Solyc10g084630, Solyc07g061720, Solyc02g092580,…
GO:0071495	cellular response to endogenous stimulus	P	623 out of 2878 genes, 22%	4812 out of 34727 genes, 14%	6.98934e-33	3.29967e-29	Solyc06g083980, Solyc05g056080, Solyc10g079130, Solyc06g082590, Solyc11g064890, Solyc03g031670, Solyc12g098980, Solyc04g007710, Solyc10g008960, Solyc12g099900, Solyc04g081960, Solyc04g078840, Solyc02g085580, Solyc02g092460, Solyc11g013190, Solyc12g056250, Solyc04g008370, Solyc10g006480, Solyc07g061720, Solyc11g011050, Solyc04g082500, Solyc05g045650, Solyc02g085730, Solyc12g005290, Solyc07g056430,…
GO:0009058	biosynthetic process	P	1499 out of 2878 genes, 52%	14444 out of 34727 genes, 42%	1.59092e-32	7.51073e-29	Solyc10g051020, Solyc06g083980, Solyc04g055170, Solyc08g078000, Solyc10g079130, Solyc03g111630, Solyc06g082590, Solyc04g039990, Solyc05g024290, Solyc02g086240, Solyc01g094550, Solyc03g031670, Solyc12g098980, Solyc08g081540, Solyc10g008960, Solyc04g078840, Solyc02g085580, Solyc01g107810, Solyc03g116170, Solyc09g075020, Solyc01g108130, Solyc03g111200, Solyc03g083900, Solyc04g008370, Solyc03g119660,…
GO:0032870	cellular response to hormone stimulus	P	611 out of 2878 genes, 21%	4723 out of 34727 genes, 14%	4.46056e-32	2.10583e-28	Solyc06g083980, Solyc05g056080, Solyc10g079130, Solyc06g082590, Solyc11g064890, Solyc03g031670, Solyc12g098980, Solyc04g007710, Solyc10g008960, Solyc12g099900, Solyc04g081960, Solyc04g078840, Solyc02g085580, Solyc02g092460, Solyc11g013190, Solyc12g056250, Solyc04g008370, Solyc07g061720, Solyc11g011050, Solyc04g082500, Solyc02g085730, Solyc12g005290, Solyc07g056430, Solyc09g011610, Solyc10g074400,…
GO:0071840	cellular component organization or biogenesis	P	1310 out of 2878 genes, 46%	12289 out of 34727 genes, 35%	9.64743e-32	4.55455e-28	Solyc10g051020, Solyc06g083980, Solyc04g055170, Solyc08g078000, Solyc10g079130, Solyc06g082590, Solyc02g086240, Solyc01g094550, Solyc03g114590, Solyc03g031670, Solyc12g098980, Solyc06g065570, Solyc10g008960, Solyc10g079080, Solyc02g085580, Solyc03g116170, Solyc09g075020, Solyc06g062530, Solyc03g111200, Solyc03g083900, Solyc12g005270, Solyc04g008370, Solyc07g061720, Solyc05g013130, Solyc05g007670,…
GO:0009755	hormone-mediated signaling pathway	P	577 out of 2878 genes, 20%	4406 out of 34727 genes, 13%	1.5571e-31	7.35105e-28	Solyc06g083980, Solyc05g056080, Solyc10g079130, Solyc06g082590, Solyc11g064890, Solyc03g031670, Solyc12g098980, Solyc04g007710, Solyc10g008960, Solyc12g099900, Solyc04g081960, Solyc04g078840, Solyc02g085580, Solyc02g092460, Solyc11g013190, Solyc12g056250, Solyc04g008370, Solyc07g061720, Solyc11g011050, Solyc04g082500, Solyc02g085730, Solyc12g005290, Solyc07g056430, Solyc09g011610, Solyc10g074400,…
GO:0046942	carboxylic acid transport	P	273 out of 2878 genes, 9%	1598 out of 34727 genes, 5%	1.57655e-31	7.44291e-28	Solyc05g014390, Solyc09g005090, Solyc02g091210, Solyc10g079130, Solyc04g009900, Solyc06g082590, Solyc03g097840, Solyc03g031670, Solyc12g098980, Solyc11g010730, Solyc10g050060, Solyc04g011480, Solyc02g072130, Solyc02g069250, Solyc09g075020, Solyc05g013750, Solyc05g010260, Solyc03g119660, Solyc04g082500, Solyc09g013150, Solyc04g077460, Solyc03g123500, Solyc12g099810, Solyc06g009290, Solyc09g011610,…
GO:0015849	organic acid transport	P	274 out of 2878 genes, 10%	1611 out of 34727 genes, 5%	2.56778e-31	1.21225e-27	Solyc05g014390, Solyc09g005090, Solyc02g091210, Solyc10g079130, Solyc04g009900, Solyc06g082590, Solyc03g097840, Solyc03g031670, Solyc12g098980, Solyc11g010730, Solyc10g050060, Solyc04g011480, Solyc02g072130, Solyc02g069250, Solyc09g075020, Solyc05g013750, Solyc05g010260, Solyc03g119660, Solyc04g082500, Solyc09g013150, Solyc04g077460, Solyc03g123500, Solyc12g099810, Solyc06g009290, Solyc09g011610,…
GO:0035556	intracellular signal transduction	P	366 out of 2878 genes, 13%	2414 out of 34727 genes, 7%	2.90178e-31	1.36993e-27	Solyc01g086970, Solyc05g015610, Solyc05g056080, Solyc05g050680, Solyc03g005300, Solyc02g083580, Solyc03g083460, Solyc10g079130, Solyc04g009900, Solyc06g082590, Solyc03g031670, Solyc11g010730, Solyc04g007710, Solyc10g008960, Solyc02g088560, Solyc10g079080, Solyc04g078840, Solyc02g072180, Solyc05g013750, Solyc11g013190, Solyc07g005640, Solyc10g006480, Solyc04g082500, Solyc02g063370, Solyc05g009870,…
GO:0009408	response to heat	P	238 out of 2878 genes, 8%	1317 out of 34727 genes, 4%	3.38315e-31	1.59718e-27	Solyc09g009180, Solyc01g106260, Solyc04g055170, Solyc01g079610, Solyc02g090310, Solyc06g082590, Solyc06g076020, Solyc04g080850, Solyc08g081730, Solyc04g014790, Solyc01g103380, Solyc11g005920, Solyc01g106050, Solyc01g107620, Solyc05g013750, Solyc04g082200, Solyc04g072640, Solyc02g063370, Solyc01g010650, Solyc04g078830, Solyc02g083710, Solyc09g013110, Solyc02g079030, Solyc03g123500, Solyc04g009770,…
GO:0071702	organic substance transport	P	340 out of 2878 genes, 12%	2184 out of 34727 genes, 6%	3.51519e-31	1.65952e-27	Solyc05g014390, Solyc09g005090, Solyc02g091210, Solyc04g055170, Solyc06g007700, Solyc10g079130, Solyc04g009900, Solyc06g082590, Solyc03g097840, Solyc05g007190, Solyc03g031670, Solyc12g098980, Solyc11g010730, Solyc10g050060, Solyc04g011480, Solyc02g072130, Solyc02g069250, Solyc09g075020, Solyc05g013750, Solyc03g121460, Solyc11g013190, Solyc05g010260, Solyc03g119660, Solyc04g082500, Solyc09g013150,…
GO:0044249	cellular biosynthetic process	P	1440 out of 2878 genes, 50%	13840 out of 34727 genes, 40%	5.28389e-31	2.49452e-27	Solyc10g051020, Solyc06g083980, Solyc04g055170, Solyc08g078000, Solyc10g079130, Solyc03g111630, Solyc06g082590, Solyc04g039990, Solyc05g024290, Solyc02g086240, Solyc01g094550, Solyc03g031670, Solyc12g098980, Solyc08g081540, Solyc10g008960, Solyc04g078840, Solyc02g085580, Solyc01g107810, Solyc03g116170, Solyc09g075020, Solyc01g108130, Solyc03g111200, Solyc03g083900, Solyc04g008370, Solyc03g119660,…
GO:0006970	response to osmotic stress	P	504 out of 2878 genes, 18%	3716 out of 34727 genes, 11%	6.90338e-31	3.25909e-27	Solyc12g006380, Solyc05g014390, Solyc05g015610, Solyc03g080190, Solyc06g083980, Solyc04g055170, Solyc05g056080, Solyc06g009390, Solyc10g079130, Solyc04g009900, Solyc03g111630, Solyc06g082590, Solyc09g010020, Solyc03g031670, Solyc11g005920, Solyc09g092490, Solyc04g011480, Solyc02g072130, Solyc04g078840, Solyc02g092460, Solyc09g075020, Solyc05g013750, Solyc04g064550, Solyc03g121940, Solyc04g072460,…
GO:0061025	membrane fusion	P	240 out of 2878 genes, 8%	1340 out of 34727 genes, 4%	7.47685e-31	3.52982e-27	Solyc06g049070, Solyc03g097070, Solyc01g086970, Solyc12g055750, Solyc12g009060, Solyc09g089630, Solyc09g005550, Solyc05g056080, Solyc02g081140, Solyc08g078000, Solyc03g113220, Solyc03g026340, Solyc10g079130, Solyc04g009900, Solyc07g063100, Solyc03g031670, Solyc08g060940, Solyc07g047720, Solyc06g084440, Solyc10g050060, Solyc10g008960, Solyc10g079080, Solyc07g007430, Solyc02g079570, Solyc01g106050,…
GO:0006955	immune response	P	524 out of 2878 genes, 18%	3919 out of 34727 genes, 11%	1.24913e-30	5.89715e-27	Solyc05g014390, Solyc12g005140, Solyc04g079420, Solyc04g055170, Solyc10g079130, Solyc06g082590, Solyc04g039990, Solyc03g115070, Solyc05g024290, Solyc11g064890, Solyc09g065520, Solyc03g031670, Solyc12g098980, Solyc02g085580, Solyc02g072180, Solyc09g075020, Solyc11g013190, Solyc12g056250, Solyc04g008370, Solyc10g006480, Solyc04g082500, Solyc05g045650, Solyc08g079520, Solyc08g076000, Solyc12g005290,…
GO:0006944	cellular membrane fusion	P	239 out of 2878 genes, 8%	1338 out of 34727 genes, 4%	1.51475e-30	7.15112e-27	Solyc06g049070, Solyc03g097070, Solyc01g086970, Solyc12g055750, Solyc12g009060, Solyc09g089630, Solyc09g005550, Solyc05g056080, Solyc02g081140, Solyc08g078000, Solyc03g113220, Solyc03g026340, Solyc10g079130, Solyc04g009900, Solyc07g063100, Solyc03g031670, Solyc08g060940, Solyc07g047720, Solyc06g084440, Solyc10g050060, Solyc10g008960, Solyc10g079080, Solyc07g007430, Solyc02g079570, Solyc01g106050,…
GO:0048193	Golgi vesicle transport	P	240 out of 2878 genes, 8%	1352 out of 34727 genes, 4%	2.95728e-30	1.39613e-26	Solyc05g014390, Solyc09g005090, Solyc01g109640, Solyc12g055750, Solyc09g089630, Solyc09g005550, Solyc06g007700, Solyc03g005300, Solyc03g026340, Solyc11g070110, Solyc10g079130, Solyc04g009900, Solyc09g090470, Solyc06g071800, Solyc07g063100, Solyc03g031670, Solyc12g098980, Solyc11g010730, Solyc07g047720, Solyc04g011480, Solyc02g072130, Solyc01g106050, Solyc04g008100, Solyc09g005080, Solyc02g079740,…
GO:0006952	defense response	P	714 out of 2878 genes, 25%	5870 out of 34727 genes, 17%	1.19447e-29	5.63911e-26	Solyc05g014390, Solyc12g005140, Solyc04g079420, Solyc06g083980, Solyc04g055170, Solyc03g113220, Solyc03g083460, Solyc10g079130, Solyc06g082590, Solyc04g039990, Solyc03g115070, Solyc05g024290, Solyc11g064890, Solyc09g065520, Solyc03g031670, Solyc12g098980, Solyc08g081540, Solyc04g007710, Solyc06g062590, Solyc02g085580, Solyc02g072180, Solyc09g075020, Solyc11g013190, Solyc12g056250, Solyc04g008370,…
GO:0010035	response to inorganic substance	P	529 out of 2878 genes, 18%	4011 out of 34727 genes, 12%	1.9162e-29	9.04638e-26	Solyc05g014390, Solyc04g055170, Solyc03g113220, Solyc03g083460, Solyc10g079130, Solyc11g064890, Solyc09g065520, Solyc03g031670, Solyc12g098980, Solyc04g007710, Solyc11g069640, Solyc02g085580, Solyc02g072180, Solyc02g092460, Solyc03g111200, Solyc12g056250, Solyc03g119660, Solyc05g007670, Solyc11g020610, Solyc03g112770, Solyc12g099810, Solyc08g078400, Solyc11g011930, Solyc07g056430, Solyc01g007910,…
GO:0045087	innate immune response	P	506 out of 2878 genes, 18%	3789 out of 34727 genes, 11%	2.27657e-29	1.07477e-25	Solyc05g014390, Solyc12g005140, Solyc07g055690, Solyc04g079420, Solyc03g080190, Solyc10g079130, Solyc04g009900, Solyc06g082590, Solyc04g079720, Solyc04g039990, Solyc03g115070, Solyc05g024290, Solyc11g064890, Solyc09g065520, Solyc03g031670, Solyc12g098980, Solyc11g010730, Solyc05g008960, Solyc11g005920, Solyc02g088560, Solyc02g085580, Solyc02g072180, Solyc02g069250, Solyc09g075020, Solyc05g013750,…
GO:0009814	defense response, incompatible interaction	P	415 out of 2878 genes, 14%	2923 out of 34727 genes, 8%	2.8651e-29	1.35261e-25	Solyc05g014390, Solyc12g005140, Solyc07g055690, Solyc04g079420, Solyc03g080190, Solyc10g079130, Solyc04g009900, Solyc06g082590, Solyc04g079720, Solyc04g039990, Solyc03g115070, Solyc05g024290, Solyc11g064890, Solyc03g031670, Solyc11g010730, Solyc05g008960, Solyc11g005920, Solyc02g088560, Solyc02g085580, Solyc02g072180, Solyc09g075020, Solyc11g013190, Solyc04g072460, Solyc12g056250, Solyc09g008060,…
GO:0044281	small molecule metabolic process	P	998 out of 2878 genes, 35%	8924 out of 34727 genes, 26%	3.2379e-29	1.52861e-25	Solyc05g014390, Solyc12g005140, Solyc02g091210, Solyc02g078900, Solyc09g005870, Solyc04g079420, Solyc06g083980, Solyc04g055170, Solyc08g078000, Solyc06g007180, Solyc10g079130, Solyc06g082590, Solyc04g039990, Solyc03g115070, Solyc05g024290, Solyc11g064890, Solyc09g065520, Solyc01g094550, Solyc05g007190, Solyc03g031670, Solyc12g098980, Solyc08g081540, Solyc10g008960, Solyc07g007430, Solyc06g062590,…
GO:0016043	cellular component organization	P	1218 out of 2878 genes, 42%	11392 out of 34727 genes, 33%	4.63373e-29	2.18758e-25	Solyc10g051020, Solyc06g083980, Solyc04g055170, Solyc08g078000, Solyc10g079130, Solyc06g082590, Solyc02g086240, Solyc01g094550, Solyc03g114590, Solyc03g031670, Solyc12g098980, Solyc06g065570, Solyc10g008960, Solyc10g079080, Solyc02g085580, Solyc03g116170, Solyc09g075020, Solyc06g062530, Solyc03g111200, Solyc03g083900, Solyc12g005270, Solyc04g008370, Solyc07g061720, Solyc05g013130, Solyc04g082500,…
GO:0002376	immune system process	P	572 out of 2878 genes, 20%	4472 out of 34727 genes, 13%	1.58134e-28	7.46549e-25	Solyc05g014390, Solyc12g005140, Solyc04g079420, Solyc04g055170, Solyc10g079130, Solyc01g095400, Solyc06g082590, Solyc04g039990, Solyc03g115070, Solyc05g024290, Solyc11g064890, Solyc09g065520, Solyc03g031670, Solyc12g098980, Solyc02g072130, Solyc02g085580, Solyc02g072180, Solyc09g075020, Solyc11g013190, Solyc12g056250, Solyc04g008370, Solyc10g006480, Solyc04g082500, Solyc05g045650, Solyc08g079520,…
GO:0009651	response to salt stress	P	469 out of 2878 genes, 16%	3466 out of 34727 genes, 10%	2.24606e-28	1.06036e-24	Solyc12g006380, Solyc05g014390, Solyc05g015610, Solyc03g080190, Solyc06g083980, Solyc04g055170, Solyc05g056080, Solyc06g009390, Solyc10g079130, Solyc04g009900, Solyc03g111630, Solyc06g082590, Solyc09g010020, Solyc03g031670, Solyc11g005920, Solyc09g092490, Solyc04g011480, Solyc02g072130, Solyc04g078840, Solyc02g092460, Solyc09g075020, Solyc05g013750, Solyc04g064550, Solyc03g121940, Solyc04g072460,…
GO:0072594	establishment of protein localization to organelle	P	240 out of 2878 genes, 8%	1398 out of 34727 genes, 4%	4.65645e-28	2.19831e-24	Solyc04g077000, Solyc03g097070, Solyc01g086970, Solyc12g009060, Solyc09g005870, Solyc05g015610, Solyc08g078000, Solyc06g007700, Solyc03g005300, Solyc07g066380, Solyc04g015290, Solyc10g006020, Solyc11g070110, Solyc11g065670, Solyc09g090470, Solyc02g086240, Solyc06g075180, Solyc06g074430, Solyc06g069780, Solyc07g007430, Solyc02g072130, Solyc01g106050, Solyc01g068530, Solyc12g008700, Solyc07g006120,…
GO:0009611	response to wounding	P	408 out of 2878 genes, 14%	2899 out of 34727 genes, 8%	5.78389e-28	2.73058e-24	Solyc12g006380, Solyc05g014390, Solyc09g005090, Solyc06g083980, Solyc05g056080, Solyc10g083290, Solyc10g079130, Solyc04g009900, Solyc06g082590, Solyc04g079720, Solyc11g066600, Solyc11g064890, Solyc09g010020, Solyc05g007190, Solyc03g031670, Solyc08g081540, Solyc04g007710, Solyc11g005920, Solyc10g050060, Solyc10g008960, Solyc04g011480, Solyc09g082710, Solyc02g092460, Solyc09g075020, Solyc05g013750,…
GO:0071215	cellular response to abscisic acid stimulus	P	280 out of 2878 genes, 10%	1744 out of 34727 genes, 5%	8.54734e-28	4.0352e-24	Solyc07g055690, Solyc05g015610, Solyc06g083980, Solyc05g056080, Solyc02g083580, Solyc10g079130, Solyc04g009900, Solyc06g082590, Solyc03g031670, Solyc04g007710, Solyc11g005920, Solyc10g008960, Solyc09g092490, Solyc04g078840, Solyc02g092460, Solyc03g121940, Solyc11g013190, Solyc09g008060, Solyc04g008370, Solyc01g100460, Solyc05g005290, Solyc03g123500, Solyc02g079590, Solyc06g009290, Solyc02g085730,…
GO:0009738	abscisic acid mediated signaling pathway	P	270 out of 2878 genes, 9%	1661 out of 34727 genes, 5%	1.17035e-27	5.52524e-24	Solyc07g055690, Solyc06g083980, Solyc05g056080, Solyc02g083580, Solyc10g079130, Solyc04g009900, Solyc06g082590, Solyc03g031670, Solyc04g007710, Solyc11g005920, Solyc10g008960, Solyc04g078840, Solyc02g092460, Solyc03g121940, Solyc11g013190, Solyc04g008370, Solyc01g100460, Solyc05g005290, Solyc03g123500, Solyc02g079590, Solyc06g009290, Solyc02g085730, Solyc12g005290, Solyc02g093880, Solyc06g074030,…
GO:0009617	response to bacterium	P	433 out of 2878 genes, 15%	3167 out of 34727 genes, 9%	4.90348e-27	2.31493e-23	Solyc05g014390, Solyc09g005090, Solyc07g055690, Solyc05g015610, Solyc04g079420, Solyc03g080190, Solyc04g055170, Solyc03g117490, Solyc03g115070, Solyc05g024290, Solyc12g098980, Solyc11g010730, Solyc05g008960, Solyc11g005920, Solyc10g008960, Solyc09g092490, Solyc04g011480, Solyc02g088560, Solyc06g062590, Solyc02g085580, Solyc02g069250, Solyc05g013750, Solyc04g072460, Solyc12g056250, Solyc12g005270,…
GO:0048523	negative regulation of cellular process	P	633 out of 2878 genes, 22%	5160 out of 34727 genes, 15%	7.67617e-27	3.62392e-23	Solyc06g083980, Solyc05g056080, Solyc03g113220, Solyc10g079130, Solyc03g111630, Solyc06g082590, Solyc03g031670, Solyc03g116170, Solyc11g013190, Solyc06g062530, Solyc04g008370, Solyc10g006480, Solyc11g011050, Solyc04g082500, Solyc08g078400, Solyc02g085730, Solyc12g005290, Solyc08g069050, Solyc06g074030, Solyc01g096460, Solyc04g011450, Solyc04g012050, Solyc06g008870, Solyc03g114000, Solyc01g007030,…
GO:0009620	response to fungus	P	308 out of 2878 genes, 11%	2018 out of 34727 genes, 6%	9.8744e-27	4.6617e-23	Solyc03g080190, Solyc06g083980, Solyc06g009390, Solyc03g113220, Solyc06g082590, Solyc11g064890, Solyc05g007190, Solyc11g010730, Solyc05g008960, Solyc11g005920, Solyc10g008960, Solyc02g088560, Solyc04g072460, Solyc12g056250, Solyc07g061720, Solyc04g082500, Solyc05g005290, Solyc09g013150, Solyc03g123500, Solyc08g078400, Solyc02g085730, Solyc11g069050, Solyc03g123800, Solyc01g096460, Solyc04g011450,…
GO:0033365	protein localization to organelle	P	291 out of 2878 genes, 10%	1888 out of 34727 genes, 5%	6.04653e-26	2.85457e-22	Solyc01g086970, Solyc12g009060, Solyc09g005870, Solyc05g015610, Solyc08g078000, Solyc06g007700, Solyc03g005300, Solyc07g066380, Solyc10g006020, Solyc06g082590, Solyc02g086240, Solyc06g074430, Solyc07g007430, Solyc02g072130, Solyc01g106050, Solyc01g068530, Solyc12g099900, Solyc12g008700, Solyc06g030490, Solyc08g006900, Solyc03g121460, Solyc06g062530, Solyc03g025520, Solyc01g100460, Solyc02g063370,…
GO:0009627	systemic acquired resistance	P	342 out of 2878 genes, 12%	2374 out of 34727 genes, 7%	4.08332e-25	1.92774e-21	Solyc05g014390, Solyc12g005140, Solyc04g079420, Solyc03g080190, Solyc10g079130, Solyc04g009900, Solyc06g082590, Solyc04g079720, Solyc04g039990, Solyc03g115070, Solyc11g064890, Solyc03g031670, Solyc05g008960, Solyc11g005920, Solyc02g088560, Solyc02g085580, Solyc02g072180, Solyc09g075020, Solyc11g013190, Solyc04g072460, Solyc09g008060, Solyc04g082500, Solyc05g005290, Solyc05g045650, Solyc09g013150,…
GO:0009737	response to abscisic acid stimulus	P	450 out of 2878 genes, 16%	3407 out of 34727 genes, 10%	6.33142e-25	2.98906e-21	Solyc07g055690, Solyc05g015610, Solyc03g080190, Solyc06g083980, Solyc04g055170, Solyc05g056080, Solyc06g009390, Solyc02g083580, Solyc10g079130, Solyc04g009900, Solyc06g082590, Solyc11g064890, Solyc03g031670, Solyc08g081540, Solyc04g007710, Solyc11g005920, Solyc10g050060, Solyc10g008960, Solyc09g092490, Solyc04g011480, Solyc04g078840, Solyc02g092460, Solyc04g064550, Solyc03g121940, Solyc11g013190,…
GO:0009751	response to salicylic acid stimulus	P	383 out of 2878 genes, 13%	2771 out of 34727 genes, 8%	1.05711e-24	4.9906e-21	Solyc05g015610, Solyc03g080190, Solyc06g083980, Solyc10g079130, Solyc04g009900, Solyc06g082590, Solyc03g031670, Solyc12g098980, Solyc05g008960, Solyc11g005920, Solyc10g050060, Solyc09g092490, Solyc02g088560, Solyc12g099900, Solyc04g081960, Solyc04g078840, Solyc02g085580, Solyc02g092460, Solyc04g064550, Solyc03g121940, Solyc11g013190, Solyc04g072460, Solyc09g008060, Solyc04g008370, Solyc10g006480,…
GO:0048585	negative regulation of response to stimulus	P	367 out of 2878 genes, 13%	2622 out of 34727 genes, 8%	1.20814e-24	5.70364e-21	Solyc04g079420, Solyc03g080190, Solyc02g083580, Solyc10g079130, Solyc04g009900, Solyc06g082590, Solyc06g053530, Solyc03g031670, Solyc12g098980, Solyc05g008960, Solyc11g005920, Solyc02g088560, Solyc05g008110, Solyc02g085580, Solyc06g030490, Solyc05g013750, Solyc04g064550, Solyc11g013190, Solyc04g072460, Solyc10g006480, Solyc05g005290, Solyc09g013150, Solyc03g123500, Solyc08g066870, Solyc09g011610,…
GO:0009056	catabolic process	P	863 out of 2878 genes, 30%	7711 out of 34727 genes, 22%	2.01106e-24	9.49422e-21	Solyc05g014390, Solyc02g091210, Solyc01g086970, Solyc02g078900, Solyc09g005870, Solyc10g083290, Solyc06g007180, Solyc06g082590, Solyc06g051720, Solyc01g094550, Solyc04g007710, Solyc10g079080, Solyc07g007430, Solyc06g062590, Solyc02g072130, Solyc02g072180, Solyc01g107810, Solyc01g107620, Solyc09g075020, Solyc04g054140, Solyc05g010260, Solyc03g111200, Solyc03g083900, Solyc12g056250, Solyc05g054710,…
GO:0048519	negative regulation of biological process	P	753 out of 2878 genes, 26%	6568 out of 34727 genes, 19%	1.12372e-23	5.3051e-20	Solyc04g079420, Solyc06g083980, Solyc05g056080, Solyc03g113220, Solyc10g079130, Solyc03g111630, Solyc06g082590, Solyc03g031670, Solyc12g098980, Solyc04g078840, Solyc02g085580, Solyc03g116170, Solyc11g013190, Solyc06g062530, Solyc04g008370, Solyc10g006480, Solyc11g011050, Solyc04g082500, Solyc08g078400, Solyc02g085730, Solyc12g005290, Solyc08g069050, Solyc09g011610, Solyc06g074030, Solyc01g096460,…
GO:0032787	monocarboxylic acid metabolic process	P	572 out of 2878 genes, 20%	4678 out of 34727 genes, 13%	1.1635e-23	5.49286e-20	Solyc05g014390, Solyc12g005140, Solyc09g005870, Solyc04g079420, Solyc06g083980, Solyc10g079130, Solyc06g082590, Solyc04g039990, Solyc03g115070, Solyc01g094550, Solyc05g007190, Solyc03g031670, Solyc12g098980, Solyc08g081540, Solyc10g008960, Solyc07g007430, Solyc04g078840, Solyc09g075020, Solyc05g010260, Solyc03g119660, Solyc07g061720, Solyc11g011050, Solyc04g082500, Solyc03g112770, Solyc08g078400,…
GO:0006464	cellular protein modification process	P	766 out of 2878 genes, 27%	6743 out of 34727 genes, 19%	5.31586e-23	2.50962e-19	Solyc01g086970, Solyc09g005870, Solyc04g079420, Solyc06g083980, Solyc08g078000, Solyc06g009390, Solyc03g083460, Solyc10g079130, Solyc01g095400, Solyc06g082590, Solyc06g051720, Solyc04g039990, Solyc05g024290, Solyc11g064890, Solyc09g065520, Solyc01g094550, Solyc03g114590, Solyc03g031670, Solyc12g098980, Solyc06g065570, Solyc04g007710, Solyc10g008960, Solyc10g079080, Solyc07g007430, Solyc06g062590,…
GO:0036211	protein modification process	P	766 out of 2878 genes, 27%	6743 out of 34727 genes, 19%	5.31586e-23	2.50962e-19	Solyc01g086970, Solyc09g005870, Solyc04g079420, Solyc06g083980, Solyc08g078000, Solyc06g009390, Solyc03g083460, Solyc10g079130, Solyc01g095400, Solyc06g082590, Solyc06g051720, Solyc04g039990, Solyc05g024290, Solyc11g064890, Solyc09g065520, Solyc01g094550, Solyc03g114590, Solyc03g031670, Solyc12g098980, Solyc06g065570, Solyc04g007710, Solyc10g008960, Solyc10g079080, Solyc07g007430, Solyc06g062590,…
GO:0042180	cellular ketone metabolic process	P	719 out of 2878 genes, 25%	6259 out of 34727 genes, 18%	1.12078e-22	5.29122e-19	Solyc05g014390, Solyc12g005140, Solyc09g005870, Solyc04g079420, Solyc06g083980, Solyc04g055170, Solyc08g078000, Solyc06g007180, Solyc10g079130, Solyc06g082590, Solyc04g039990, Solyc03g115070, Solyc05g024290, Solyc11g064890, Solyc09g065520, Solyc01g094550, Solyc05g007190, Solyc03g031670, Solyc12g098980, Solyc08g081540, Solyc10g008960, Solyc07g007430, Solyc06g062590, Solyc04g079960, Solyc04g078840,…
GO:0009415	response to water stimulus	P	333 out of 2878 genes, 12%	2370 out of 34727 genes, 7%	1.28558e-22	6.0692e-19	Solyc12g006380, Solyc05g014390, Solyc01g086970, Solyc05g015610, Solyc04g079420, Solyc06g083980, Solyc04g055170, Solyc05g056080, Solyc06g009390, Solyc10g079130, Solyc04g009900, Solyc06g082590, Solyc09g010020, Solyc03g031670, Solyc12g098980, Solyc11g005920, Solyc09g092490, Solyc10g079080, Solyc04g078840, Solyc09g075020, Solyc03g121940, Solyc09g008060, Solyc02g092580, Solyc05g005290, Solyc09g013150,…
GO:0061024	membrane organization	P	347 out of 2878 genes, 12%	2502 out of 34727 genes, 7%	1.33307e-22	6.29342e-19	Solyc01g086970, Solyc01g109640, Solyc12g009060, Solyc09g089630, Solyc05g056080, Solyc02g081140, Solyc08g078000, Solyc03g005300, Solyc03g113220, Solyc10g006020, Solyc10g079130, Solyc04g009900, Solyc03g031670, Solyc07g047720, Solyc06g084440, Solyc05g008960, Solyc10g050060, Solyc10g008960, Solyc10g079080, Solyc07g007430, Solyc01g106050, Solyc02g072180, Solyc04g008370, Solyc10g006480, Solyc05g013130,…
GO:0009863	salicylic acid mediated signaling pathway	P	316 out of 2878 genes, 11%	2215 out of 34727 genes, 6%	1.62338e-22	7.66398e-19	Solyc05g015610, Solyc03g080190, Solyc06g083980, Solyc10g079130, Solyc04g009900, Solyc06g082590, Solyc03g031670, Solyc12g098980, Solyc05g008960, Solyc11g005920, Solyc02g088560, Solyc12g099900, Solyc04g081960, Solyc04g078840, Solyc02g085580, Solyc04g064550, Solyc11g013190, Solyc04g072460, Solyc09g008060, Solyc04g008370, Solyc04g082500, Solyc05g005290, Solyc09g013150, Solyc08g078400, Solyc02g085730,…
GO:0019752	carboxylic acid metabolic process	P	710 out of 2878 genes, 25%	6173 out of 34727 genes, 18%	1.69863e-22	8.01923e-19	Solyc05g014390, Solyc12g005140, Solyc09g005870, Solyc04g079420, Solyc06g083980, Solyc04g055170, Solyc08g078000, Solyc06g007180, Solyc10g079130, Solyc06g082590, Solyc04g039990, Solyc03g115070, Solyc05g024290, Solyc11g064890, Solyc09g065520, Solyc01g094550, Solyc05g007190, Solyc03g031670, Solyc12g098980, Solyc08g081540, Solyc10g008960, Solyc07g007430, Solyc06g062590, Solyc04g078840, Solyc09g075020,…
GO:0043436	oxoacid metabolic process	P	710 out of 2878 genes, 25%	6173 out of 34727 genes, 18%	1.69863e-22	8.01923e-19	Solyc05g014390, Solyc12g005140, Solyc09g005870, Solyc04g079420, Solyc06g083980, Solyc04g055170, Solyc08g078000, Solyc06g007180, Solyc10g079130, Solyc06g082590, Solyc04g039990, Solyc03g115070, Solyc05g024290, Solyc11g064890, Solyc09g065520, Solyc01g094550, Solyc05g007190, Solyc03g031670, Solyc12g098980, Solyc08g081540, Solyc10g008960, Solyc07g007430, Solyc06g062590, Solyc04g078840, Solyc09g075020,…
GO:0006082	organic acid metabolic process	P	712 out of 2878 genes, 25%	6195 out of 34727 genes, 18%	1.75692e-22	8.29442e-19	Solyc05g014390, Solyc12g005140, Solyc09g005870, Solyc04g079420, Solyc06g083980, Solyc04g055170, Solyc08g078000, Solyc06g007180, Solyc10g079130, Solyc06g082590, Solyc04g039990, Solyc03g115070, Solyc05g024290, Solyc11g064890, Solyc09g065520, Solyc01g094550, Solyc05g007190, Solyc03g031670, Solyc12g098980, Solyc08g081540, Solyc10g008960, Solyc07g007430, Solyc06g062590, Solyc04g078840, Solyc09g075020,…
GO:0016044	cellular membrane organization	P	346 out of 2878 genes, 12%	2500 out of 34727 genes, 7%	2.20715e-22	1.04199e-18	Solyc01g086970, Solyc01g109640, Solyc12g009060, Solyc09g089630, Solyc05g056080, Solyc02g081140, Solyc08g078000, Solyc03g005300, Solyc03g113220, Solyc10g006020, Solyc10g079130, Solyc04g009900, Solyc03g031670, Solyc07g047720, Solyc06g084440, Solyc05g008960, Solyc10g050060, Solyc10g008960, Solyc10g079080, Solyc07g007430, Solyc01g106050, Solyc02g072180, Solyc04g008370, Solyc10g006480, Solyc05g013130,…
GO:0009414	response to water deprivation	P	330 out of 2878 genes, 11%	2358 out of 34727 genes, 7%	3.9429e-22	1.86144e-18	Solyc12g006380, Solyc05g014390, Solyc01g086970, Solyc05g015610, Solyc04g079420, Solyc06g083980, Solyc04g055170, Solyc05g056080, Solyc06g009390, Solyc10g079130, Solyc04g009900, Solyc06g082590, Solyc09g010020, Solyc03g031670, Solyc12g098980, Solyc11g005920, Solyc09g092490, Solyc10g079080, Solyc04g078840, Solyc09g075020, Solyc03g121940, Solyc09g008060, Solyc02g092580, Solyc05g005290, Solyc09g013150,…
GO:0009753	response to jasmonic acid stimulus	P	382 out of 2878 genes, 13%	2853 out of 34727 genes, 8%	4.16756e-22	1.9675e-18	Solyc12g006380, Solyc03g080190, Solyc06g083980, Solyc05g056080, Solyc10g079130, Solyc04g009900, Solyc06g082590, Solyc09g010020, Solyc05g007190, Solyc03g031670, Solyc08g081540, Solyc05g008960, Solyc04g007710, Solyc11g005920, Solyc04g011480, Solyc02g088560, Solyc12g099900, Solyc04g081960, Solyc02g085580, Solyc02g092460, Solyc04g064550, Solyc03g121940, Solyc11g013190, Solyc04g072460, Solyc09g008060,…
GO:0006888	ER to Golgi vesicle-mediated transport	P	142 out of 2878 genes, 5%	731 out of 34727 genes, 2%	6.30982e-22	2.97887e-18	Solyc05g014390, Solyc09g005090, Solyc12g055750, Solyc09g089630, Solyc09g005550, Solyc03g005300, Solyc03g026340, Solyc10g079130, Solyc04g009900, Solyc06g071800, Solyc07g063100, Solyc03g031670, Solyc12g098980, Solyc11g010730, Solyc07g047720, Solyc04g011480, Solyc02g072130, Solyc09g005080, Solyc09g075020, Solyc05g013750, Solyc09g061620, Solyc05g010260, Solyc05g013130, Solyc06g009290, Solyc12g049420,…
GO:0071446	cellular response to salicylic acid stimulus	P	316 out of 2878 genes, 11%	2237 out of 34727 genes, 6%	7.83381e-22	3.69834e-18	Solyc05g015610, Solyc03g080190, Solyc06g083980, Solyc10g079130, Solyc04g009900, Solyc06g082590, Solyc03g031670, Solyc12g098980, Solyc05g008960, Solyc11g005920, Solyc02g088560, Solyc12g099900, Solyc04g081960, Solyc04g078840, Solyc02g085580, Solyc04g064550, Solyc11g013190, Solyc04g072460, Solyc09g008060, Solyc04g008370, Solyc04g082500, Solyc05g005290, Solyc09g013150, Solyc08g078400, Solyc02g085730,…
GO:0006979	response to oxidative stress	P	303 out of 2878 genes, 11%	2125 out of 34727 genes, 6%	1.46243e-21	6.90412e-18	Solyc12g009060, Solyc05g015610, Solyc06g083980, Solyc04g055170, Solyc04g009900, Solyc06g065320, Solyc12g098980, Solyc08g081540, Solyc04g007710, Solyc09g092490, Solyc11g069640, Solyc02g092460, Solyc09g075020, Solyc05g013750, Solyc04g064550, Solyc09g008060, Solyc04g008370, Solyc03g119660, Solyc02g092580, Solyc11g020610, Solyc05g005290, Solyc03g112770, Solyc02g079030, Solyc06g009290, Solyc11g011930,…
GO:0009723	response to ethylene stimulus	P	314 out of 2878 genes, 11%	2231 out of 34727 genes, 6%	1.90787e-21	9.00705e-18	Solyc05g015610, Solyc03g080190, Solyc06g083980, Solyc05g056080, Solyc10g079130, Solyc04g009900, Solyc06g082590, Solyc11g064890, Solyc03g031670, Solyc08g081540, Solyc05g008960, Solyc11g005920, Solyc10g008960, Solyc04g011480, Solyc12g099900, Solyc11g069640, Solyc04g078840, Solyc01g107810, Solyc02g092460, Solyc04g064550, Solyc03g121940, Solyc11g013190, Solyc04g072460, Solyc09g008060, Solyc07g061720,…
GO:0044260	cellular macromolecule metabolic process	P	1409 out of 2878 genes, 49%	14144 out of 34727 genes, 41%	7.40427e-21	3.49555e-17	Solyc06g083980, Solyc08g078000, Solyc10g079130, Solyc03g111630, Solyc01g095400, Solyc06g082590, Solyc06g051720, Solyc04g039990, Solyc05g024290, Solyc02g086240, Solyc01g094550, Solyc03g114590, Solyc03g031670, Solyc12g098980, Solyc06g065570, Solyc10g008960, Solyc10g079080, Solyc04g078840, Solyc02g085580, Solyc03g116170, Solyc06g062530, Solyc01g108130, Solyc03g111200, Solyc03g083900, Solyc12g005270,…
GO:0031348	negative regulation of defense response	P	256 out of 2878 genes, 9%	1718 out of 34727 genes, 5%	8.03192e-21	3.79187e-17	Solyc09g005550, Solyc04g079420, Solyc03g080190, Solyc05g025820, Solyc05g054080, Solyc03g026340, Solyc02g090310, Solyc10g079130, Solyc04g009900, Solyc06g082590, Solyc03g031670, Solyc12g098980, Solyc05g008960, Solyc11g005920, Solyc02g088560, Solyc01g108580, Solyc05g008110, Solyc04g008100, Solyc03g006320, Solyc02g085580, Solyc02g079740, Solyc05g013750, Solyc11g013190, Solyc04g072460, Solyc05g005290,…
GO:0042742	defense response to bacterium	P	322 out of 2878 genes, 11%	2350 out of 34727 genes, 7%	3.72113e-20	1.75675e-16	Solyc09g005090, Solyc07g055690, Solyc05g015610, Solyc04g079420, Solyc03g080190, Solyc04g055170, Solyc05g024290, Solyc12g098980, Solyc11g010730, Solyc05g008960, Solyc09g092490, Solyc04g011480, Solyc02g088560, Solyc06g062590, Solyc04g072460, Solyc12g056250, Solyc04g008370, Solyc02g069260, Solyc04g082500, Solyc05g005290, Solyc00g217960, Solyc09g013150, Solyc03g123500, Solyc02g079590, Solyc11g011930,…
GO:0044248	cellular catabolic process	P	670 out of 2878 genes, 23%	5891 out of 34727 genes, 17%	7.39676e-20	3.49201e-16	Solyc05g014390, Solyc02g091210, Solyc09g005870, Solyc06g007180, Solyc06g082590, Solyc01g094550, Solyc07g007430, Solyc06g062590, Solyc02g072180, Solyc01g107810, Solyc09g075020, Solyc04g054140, Solyc03g111200, Solyc03g083900, Solyc12g056250, Solyc05g054710, Solyc03g119660, Solyc10g006480, Solyc07g061720, Solyc05g007670, Solyc03g112770, Solyc06g048520, Solyc06g034160, Solyc08g078400, Solyc11g011930,…
GO:0043412	macromolecule modification	P	815 out of 2878 genes, 28%	7467 out of 34727 genes, 22%	1.17995e-19	5.57056e-16	Solyc01g086970, Solyc09g005870, Solyc04g079420, Solyc06g083980, Solyc08g078000, Solyc06g009390, Solyc03g083460, Solyc10g079130, Solyc01g095400, Solyc06g082590, Solyc06g051720, Solyc04g039990, Solyc05g024290, Solyc11g064890, Solyc09g065520, Solyc02g086240, Solyc01g094550, Solyc03g114590, Solyc03g031670, Solyc12g098980, Solyc06g065570, Solyc04g007710, Solyc10g008960, Solyc10g079080, Solyc07g007430,…
GO:0006725	cellular aromatic compound metabolic process	P	500 out of 2878 genes, 17%	4131 out of 34727 genes, 12%	1.36233e-19	6.43157e-16	Solyc12g006380, Solyc11g007500, Solyc05g014390, Solyc12g005140, Solyc09g005090, Solyc04g079420, Solyc03g080190, Solyc10g051020, Solyc10g047300, Solyc06g083980, Solyc05g056080, Solyc08g078000, Solyc02g083590, Solyc01g094210, Solyc10g079130, Solyc06g082590, Solyc04g079720, Solyc04g039990, Solyc03g115070, Solyc07g064850, Solyc03g031670, Solyc12g098980, Solyc11g010730, Solyc11g005920, Solyc09g092490,…
GO:0009407	toxin catabolic process	P	149 out of 2878 genes, 5%	838 out of 34727 genes, 2%	3.55102e-19	1.67644e-15	Solyc12g006380, Solyc05g014390, Solyc02g091100, Solyc06g082590, Solyc09g010020, Solyc07g056500, Solyc05g008960, Solyc09g092490, Solyc01g108580, Solyc03g007460, Solyc03g006320, Solyc01g107810, Solyc02g069250, Solyc12g056250, Solyc11g045460, Solyc09g008060, Solyc10g085880, Solyc05g005290, Solyc02g083710, Solyc03g123500, Solyc01g111710, Solyc06g009290, Solyc04g079200, Solyc09g091840, Solyc09g011650,…
GO:0009404	toxin metabolic process	P	150 out of 2878 genes, 5%	852 out of 34727 genes, 2%	6.84687e-19	3.23241e-15	Solyc12g006380, Solyc05g014390, Solyc02g091100, Solyc06g082590, Solyc09g010020, Solyc07g056500, Solyc05g008960, Solyc09g092490, Solyc01g108580, Solyc03g007460, Solyc03g006320, Solyc01g107810, Solyc02g069250, Solyc12g056250, Solyc11g045460, Solyc09g008060, Solyc10g085880, Solyc05g005290, Solyc02g083710, Solyc03g123500, Solyc01g111710, Solyc06g009290, Solyc04g079200, Solyc09g091840, Solyc09g011650,…
GO:0009642	response to light intensity	P	168 out of 2878 genes, 6%	1002 out of 34727 genes, 3%	7.79718e-19	3.68105e-15	Solyc09g005090, Solyc01g106260, Solyc12g009060, Solyc01g079610, Solyc06g007180, Solyc02g090310, Solyc06g082590, Solyc06g076020, Solyc02g089160, Solyc12g098980, Solyc11g010730, Solyc01g103380, Solyc11g005920, Solyc10g050060, Solyc09g005080, Solyc01g010650, Solyc04g009770, Solyc01g107630, Solyc09g083050, Solyc02g093050, Solyc06g073830, Solyc02g080890, Solyc03g117020, Solyc08g078700, Solyc05g052980,…
GO:0032501	multicellular organismal process	P	1197 out of 2878 genes, 42%	11832 out of 34727 genes, 34%	1.08855e-18	5.13904e-15	Solyc06g083980, Solyc04g055170, Solyc10g079130, Solyc03g111630, Solyc01g095400, Solyc06g082590, Solyc06g051720, Solyc02g086240, Solyc01g094550, Solyc03g031670, Solyc12g098980, Solyc08g081540, Solyc06g065570, Solyc10g008960, Solyc10g079080, Solyc04g078840, Solyc02g085580, Solyc03g116170, Solyc06g062530, Solyc03g083900, Solyc04g008370, Solyc07g061720, Solyc05g013130, Solyc04g082500, Solyc02g063370,…
GO:0009692	ethylene metabolic process	P	120 out of 2878 genes, 4%	621 out of 34727 genes, 2%	1.55682e-18	7.34974e-15	Solyc12g006380, Solyc01g007990, Solyc03g112300, Solyc02g072080, Solyc03g080190, Solyc04g007340, Solyc10g005440, Solyc03g044900, Solyc09g065820, Solyc08g068330, Solyc01g007050, Solyc11g010730, Solyc08g081540, Solyc10g008960, Solyc04g005050, Solyc02g088560, Solyc02g079570, Solyc12g099900, Solyc11g010430, Solyc04g081960, Solyc04g008100, Solyc03g006320, Solyc00g007220, Solyc02g079740, Solyc04g064550,…
GO:0009693	ethylene biosynthetic process	P	120 out of 2878 genes, 4%	621 out of 34727 genes, 2%	1.55682e-18	7.34974e-15	Solyc12g006380, Solyc01g007990, Solyc03g112300, Solyc02g072080, Solyc03g080190, Solyc04g007340, Solyc10g005440, Solyc03g044900, Solyc09g065820, Solyc08g068330, Solyc01g007050, Solyc11g010730, Solyc08g081540, Solyc10g008960, Solyc04g005050, Solyc02g088560, Solyc02g079570, Solyc12g099900, Solyc11g010430, Solyc04g081960, Solyc04g008100, Solyc03g006320, Solyc00g007220, Solyc02g079740, Solyc04g064550,…
GO:0043450	alkene biosynthetic process	P	120 out of 2878 genes, 4%	625 out of 34727 genes, 2%	2.62473e-18	1.23914e-14	Solyc12g006380, Solyc01g007990, Solyc03g112300, Solyc02g072080, Solyc03g080190, Solyc04g007340, Solyc10g005440, Solyc03g044900, Solyc09g065820, Solyc08g068330, Solyc01g007050, Solyc11g010730, Solyc08g081540, Solyc10g008960, Solyc04g005050, Solyc02g088560, Solyc02g079570, Solyc12g099900, Solyc11g010430, Solyc04g081960, Solyc04g008100, Solyc03g006320, Solyc00g007220, Solyc02g079740, Solyc04g064550,…
GO:0023051	regulation of signaling	P	269 out of 2878 genes, 9%	1919 out of 34727 genes, 6%	3.37754e-18	1.59454e-14	Solyc07g008000, Solyc01g086970, Solyc07g008840, Solyc05g050680, Solyc08g080500, Solyc08g078000, Solyc02g083580, Solyc03g111630, Solyc11g064890, Solyc06g053530, Solyc03g114590, Solyc11g005920, Solyc01g106050, Solyc05g008110, Solyc02g085580, Solyc02g072180, Solyc06g030490, Solyc03g116170, Solyc05g013750, Solyc04g064550, Solyc07g005640, Solyc10g006480, Solyc05g007670, Solyc02g063370, Solyc05g009870,…
GO:0070972	protein localization to endoplasmic reticulum	P	83 out of 2878 genes, 3%	356 out of 34727 genes, 1%	3.49924e-18	1.65199e-14	Solyc08g078000, Solyc03g121330, Solyc07g066380, Solyc11g069690, Solyc11g065670, Solyc01g098780, Solyc06g007520, Solyc07g063630, Solyc06g083270, Solyc02g086240, Solyc09g066430, Solyc06g075180, Solyc06g074430, Solyc12g042650, Solyc02g072130, Solyc01g068530, Solyc12g008700, Solyc02g069850, Solyc08g006900, Solyc03g083290, Solyc03g025520, Solyc05g055640, Solyc12g039120, Solyc01g010540, Solyc07g005050,…
GO:0006497	protein lipidation	P	115 out of 2878 genes, 4%	589 out of 34727 genes, 2%	3.60866e-18	1.70365e-14	Solyc11g066800, Solyc08g082610, Solyc03g120140, Solyc02g072080, Solyc09g005550, Solyc04g079420, Solyc05g025820, Solyc11g066040, Solyc03g013440, Solyc08g078000, Solyc03g059490, Solyc03g026340, Solyc10g079130, Solyc01g007050, Solyc03g111340, Solyc02g086590, Solyc11g064890, Solyc07g063630, Solyc12g098980, Solyc07g007430, Solyc06g062590, Solyc02g072130, Solyc04g008100, Solyc03g082500, Solyc06g030490,…
GO:0010646	regulation of cell communication	P	221 out of 2878 genes, 8%	1482 out of 34727 genes, 4%	4.1158e-18	1.94307e-14	Solyc03g097070, Solyc06g061180, Solyc09g005550, Solyc05g050680, Solyc08g078000, Solyc05g054080, Solyc02g083580, Solyc11g070110, Solyc11g064890, Solyc06g053530, Solyc05g005210, Solyc03g114590, Solyc07g063100, Solyc01g103380, Solyc11g005920, Solyc01g108580, Solyc01g106050, Solyc03g007460, Solyc03g006320, Solyc02g072180, Solyc06g030490, Solyc03g116170, Solyc07g042680, Solyc05g013750, Solyc04g064550,…
GO:0042158	lipoprotein biosynthetic process	P	115 out of 2878 genes, 4%	590 out of 34727 genes, 2%	4.12443e-18	1.94714e-14	Solyc11g066800, Solyc08g082610, Solyc03g120140, Solyc02g072080, Solyc09g005550, Solyc04g079420, Solyc05g025820, Solyc11g066040, Solyc03g013440, Solyc08g078000, Solyc03g059490, Solyc03g026340, Solyc10g079130, Solyc01g007050, Solyc03g111340, Solyc02g086590, Solyc11g064890, Solyc07g063630, Solyc12g098980, Solyc07g007430, Solyc06g062590, Solyc02g072130, Solyc04g008100, Solyc03g082500, Solyc06g030490,…
GO:0042157	lipoprotein metabolic process	P	116 out of 2878 genes, 4%	599 out of 34727 genes, 2%	4.92251e-18	2.32392e-14	Solyc11g066800, Solyc08g082610, Solyc03g120140, Solyc02g072080, Solyc09g005550, Solyc04g079420, Solyc05g025820, Solyc11g066040, Solyc03g013440, Solyc08g078000, Solyc03g059490, Solyc03g026340, Solyc10g079130, Solyc06g065320, Solyc01g007050, Solyc03g111340, Solyc02g086590, Solyc11g064890, Solyc07g063630, Solyc12g098980, Solyc07g007430, Solyc06g062590, Solyc02g072130, Solyc04g008100, Solyc03g082500,…
GO:0009605	response to external stimulus	P	565 out of 2878 genes, 20%	4884 out of 34727 genes, 14%	5.2774e-18	2.49146e-14	Solyc06g009390, Solyc06g007180, Solyc03g083460, Solyc10g079130, Solyc06g082590, Solyc11g064890, Solyc03g031670, Solyc12g098980, Solyc08g081540, Solyc12g099900, Solyc04g078840, Solyc02g085580, Solyc09g075020, Solyc11g013190, Solyc03g083900, Solyc11g011050, Solyc04g082500, Solyc05g045650, Solyc03g112770, Solyc12g005290, Solyc07g056430, Solyc09g011610, Solyc03g093110, Solyc06g074030, Solyc01g096460,…
GO:0009409	response to cold	P	329 out of 2878 genes, 11%	2499 out of 34727 genes, 7%	6.23787e-18	2.9449e-14	Solyc05g015610, Solyc06g083980, Solyc04g055170, Solyc06g009390, Solyc03g117490, Solyc10g079130, Solyc04g009900, Solyc06g082590, Solyc03g031670, Solyc06g074430, Solyc11g005920, Solyc10g050060, Solyc04g011480, Solyc01g106050, Solyc02g092460, Solyc05g013750, Solyc11g013190, Solyc04g072460, Solyc12g056250, Solyc10g084630, Solyc07g061720, Solyc02g092580, Solyc05g005290, Solyc05g045650, Solyc03g123500,…
GO:0010038	response to metal ion	P	315 out of 2878 genes, 11%	2366 out of 34727 genes, 7%	7.03465e-18	3.32106e-14	Solyc12g006380, Solyc04g055170, Solyc03g083460, Solyc10g079130, Solyc11g064890, Solyc09g065520, Solyc09g010020, Solyc03g031670, Solyc11g010730, Solyc02g088560, Solyc11g069640, Solyc02g072180, Solyc04g064550, Solyc03g121940, Solyc04g072460, Solyc03g111200, Solyc12g056250, Solyc10g084630, Solyc05g007670, Solyc11g020610, Solyc05g005290, Solyc02g083710, Solyc02g079030, Solyc12g099810, Solyc08g078400,…
GO:0009966	regulation of signal transduction	P	255 out of 2878 genes, 9%	1806 out of 34727 genes, 5%	1.11241e-17	5.25169e-14	Solyc07g008000, Solyc03g097070, Solyc01g086970, Solyc06g061180, Solyc09g005550, Solyc05g018150, Solyc07g008840, Solyc05g050680, Solyc08g080500, Solyc08g078000, Solyc05g054080, Solyc02g083580, Solyc11g070110, Solyc03g111630, Solyc11g064890, Solyc06g053530, Solyc05g005210, Solyc03g114590, Solyc11g005920, Solyc01g108580, Solyc01g106050, Solyc05g008110, Solyc03g007460, Solyc03g006320, Solyc02g085580,…
GO:0043449	cellular alkene metabolic process	P	122 out of 2878 genes, 4%	652 out of 34727 genes, 2%	1.11866e-17	5.2812e-14	Solyc12g006380, Solyc01g007990, Solyc03g112300, Solyc02g072080, Solyc03g080190, Solyc04g007340, Solyc10g005440, Solyc03g044900, Solyc09g065820, Solyc08g068330, Solyc01g007050, Solyc11g010730, Solyc08g081540, Solyc10g008960, Solyc04g005050, Solyc02g088560, Solyc02g079570, Solyc12g099900, Solyc11g010430, Solyc04g081960, Solyc04g008100, Solyc03g006320, Solyc00g007220, Solyc02g079740, Solyc04g064550,…
GO:0071704	organic substance metabolic process	P	579 out of 2878 genes, 20%	5050 out of 34727 genes, 15%	1.17235e-17	5.53465e-14	Solyc05g014390, Solyc09g005280, Solyc02g091210, Solyc10g083290, Solyc06g009390, Solyc06g082590, Solyc05g007190, Solyc12g098980, Solyc08g081540, Solyc10g008960, Solyc04g079960, Solyc12g099900, Solyc04g081960, Solyc02g072180, Solyc09g075020, Solyc08g068680, Solyc03g111200, Solyc05g054710, Solyc04g008370, Solyc07g061720, Solyc05g013130, Solyc05g007670, Solyc11g011050, Solyc11g020610, Solyc12g009390,…
GO:1900674	olefin biosynthetic process	P	121 out of 2878 genes, 4%	645 out of 34727 genes, 2%	1.24082e-17	5.85792e-14	Solyc12g006380, Solyc01g007990, Solyc03g112300, Solyc02g072080, Solyc03g080190, Solyc04g007340, Solyc10g005440, Solyc03g044900, Solyc09g065820, Solyc08g068330, Solyc01g007050, Solyc11g010730, Solyc08g081540, Solyc10g008960, Solyc04g005050, Solyc02g088560, Solyc02g079570, Solyc12g099900, Solyc11g010430, Solyc04g081960, Solyc04g008100, Solyc03g006320, Solyc00g007220, Solyc02g079740, Solyc04g064550,…
GO:0006629	lipid metabolic process	P	599 out of 2878 genes, 21%	5275 out of 34727 genes, 15%	2.06231e-17	9.73616e-14	Solyc10g051020, Solyc06g083980, Solyc04g055170, Solyc08g078000, Solyc06g009390, Solyc06g082590, Solyc06g051720, Solyc01g094550, Solyc05g007190, Solyc12g098980, Solyc10g008960, Solyc07g007430, Solyc04g079960, Solyc04g078840, Solyc01g107810, Solyc09g075020, Solyc11g013190, Solyc05g054710, Solyc07g061720, Solyc08g078400, Solyc02g085730, Solyc11g011930, Solyc07g056430, Solyc09g011610, Solyc11g069050,…
GO:0002679	respiratory burst involved in defense response	P	125 out of 2878 genes, 4%	682 out of 34727 genes, 2%	2.41264e-17	1.13901e-13	Solyc07g042590, Solyc02g079700, Solyc02g072080, Solyc10g085710, Solyc03g119240, Solyc05g025820, Solyc10g005440, Solyc04g011520, Solyc08g082110, Solyc01g007050, Solyc07g049190, Solyc05g008960, Solyc02g079570, Solyc04g008100, Solyc02g079740, Solyc11g005700, Solyc11g069960, Solyc04g008370, Solyc01g007040, Solyc04g082500, Solyc01g104970, Solyc01g107390, Solyc08g082460, Solyc04g082890, Solyc02g093050,…
GO:0071841	cellular component organization or biogenesis at cellular level	P	1076 out of 2878 genes, 37%	10545 out of 34727 genes, 30%	2.4564e-17	1.15967e-13	Solyc06g083980, Solyc04g055170, Solyc08g078000, Solyc10g079130, Solyc06g082590, Solyc02g086240, Solyc01g094550, Solyc03g114590, Solyc03g031670, Solyc12g098980, Solyc06g065570, Solyc10g008960, Solyc10g079080, Solyc02g085580, Solyc03g116170, Solyc09g075020, Solyc06g062530, Solyc03g111200, Solyc03g083900, Solyc12g005270, Solyc07g061720, Solyc05g013130, Solyc05g007670, Solyc04g082500, Solyc04g080000,…
GO:0046686	response to cadmium ion	P	213 out of 2878 genes, 7%	1438 out of 34727 genes, 4%	3.67959e-17	1.73714e-13	Solyc01g106260, Solyc09g005550, Solyc04g055170, Solyc01g105370, Solyc10g079130, Solyc06g076020, Solyc04g080850, Solyc07g056500, Solyc03g031670, Solyc04g014790, Solyc01g103380, Solyc02g088560, Solyc02g072180, Solyc04g064550, Solyc03g121940, Solyc09g061620, Solyc03g111200, Solyc12g056250, Solyc11g020610, Solyc05g005290, Solyc02g072300, Solyc05g005700, Solyc02g083710, Solyc12g099810, Solyc08g078400,…
GO:0043090	amino acid import	P	108 out of 2878 genes, 4%	554 out of 34727 genes, 2%	4.27961e-17	2.0204e-13	Solyc11g066800, Solyc05g014390, Solyc09g005090, Solyc03g083470, Solyc12g055750, Solyc10g085710, Solyc09g005550, Solyc01g016370, Solyc03g013440, Solyc02g079220, Solyc03g026340, Solyc10g079130, Solyc04g009900, Solyc03g111340, Solyc06g071800, Solyc07g063100, Solyc03g031670, Solyc12g098980, Solyc11g010730, Solyc02g072130, Solyc00g007220, Solyc09g005080, Solyc09g075020, Solyc05g013750, Solyc11g069960,…
GO:0045730	respiratory burst	P	127 out of 2878 genes, 4%	706 out of 34727 genes, 2%	6.17807e-17	2.91667e-13	Solyc07g042590, Solyc02g079700, Solyc02g072080, Solyc10g085710, Solyc03g119240, Solyc05g025820, Solyc10g005440, Solyc01g105070, Solyc04g011520, Solyc08g082110, Solyc01g007050, Solyc07g049190, Solyc05g008960, Solyc02g079570, Solyc04g008100, Solyc02g079740, Solyc11g005700, Solyc11g069960, Solyc04g008370, Solyc01g007040, Solyc04g082500, Solyc04g078250, Solyc01g104970, Solyc01g107390, Solyc08g082460,…
GO:0008219	cell death	P	226 out of 2878 genes, 8%	1566 out of 34727 genes, 5%	7.78545e-17	3.67551e-13	Solyc05g015610, Solyc04g079420, Solyc08g078000, Solyc06g082590, Solyc04g039990, Solyc05g005210, Solyc12g098980, Solyc02g088560, Solyc01g108580, Solyc01g006320, Solyc01g106050, Solyc04g078840, Solyc02g069250, Solyc07g042680, Solyc06g062530, Solyc04g072460, Solyc05g054710, Solyc01g100460, Solyc10g008240, Solyc05g009870, Solyc05g005290, Solyc01g104970, Solyc01g102840, Solyc07g042890, Solyc03g123500,…
GO:0016265	death	P	226 out of 2878 genes, 8%	1566 out of 34727 genes, 5%	7.78545e-17	3.67551e-13	Solyc05g015610, Solyc04g079420, Solyc08g078000, Solyc06g082590, Solyc04g039990, Solyc05g005210, Solyc12g098980, Solyc02g088560, Solyc01g108580, Solyc01g006320, Solyc01g106050, Solyc04g078840, Solyc02g069250, Solyc07g042680, Solyc06g062530, Solyc04g072460, Solyc05g054710, Solyc01g100460, Solyc10g008240, Solyc05g009870, Solyc05g005290, Solyc01g104970, Solyc01g102840, Solyc07g042890, Solyc03g123500,…
GO:0006498	N-terminal protein lipidation	P	103 out of 2878 genes, 4%	521 out of 34727 genes, 2%	8.48547e-17	4.00599e-13	Solyc11g066800, Solyc08g082610, Solyc03g120140, Solyc02g072080, Solyc09g005550, Solyc04g079420, Solyc05g025820, Solyc11g066040, Solyc03g013440, Solyc08g078000, Solyc03g059490, Solyc03g026340, Solyc10g079130, Solyc01g007050, Solyc03g111340, Solyc02g086590, Solyc11g064890, Solyc07g063630, Solyc12g098980, Solyc06g062590, Solyc02g072130, Solyc04g008100, Solyc03g082500, Solyc06g030490, Solyc02g079740,…
GO:0006499	N-terminal protein myristoylation	P	103 out of 2878 genes, 4%	521 out of 34727 genes, 2%	8.48547e-17	4.00599e-13	Solyc11g066800, Solyc08g082610, Solyc03g120140, Solyc02g072080, Solyc09g005550, Solyc04g079420, Solyc05g025820, Solyc11g066040, Solyc03g013440, Solyc08g078000, Solyc03g059490, Solyc03g026340, Solyc10g079130, Solyc01g007050, Solyc03g111340, Solyc02g086590, Solyc11g064890, Solyc07g063630, Solyc12g098980, Solyc06g062590, Solyc02g072130, Solyc04g008100, Solyc03g082500, Solyc06g030490, Solyc02g079740,…
GO:0018377	protein myristoylation	P	103 out of 2878 genes, 4%	521 out of 34727 genes, 2%	8.48547e-17	4.00599e-13	Solyc11g066800, Solyc08g082610, Solyc03g120140, Solyc02g072080, Solyc09g005550, Solyc04g079420, Solyc05g025820, Solyc11g066040, Solyc03g013440, Solyc08g078000, Solyc03g059490, Solyc03g026340, Solyc10g079130, Solyc01g007050, Solyc03g111340, Solyc02g086590, Solyc11g064890, Solyc07g063630, Solyc12g098980, Solyc06g062590, Solyc02g072130, Solyc04g008100, Solyc03g082500, Solyc06g030490, Solyc02g079740,…
GO:1900673	olefin metabolic process	P	124 out of 2878 genes, 4%	685 out of 34727 genes, 2%	8.7743e-17	4.14235e-13	Solyc12g006380, Solyc01g007990, Solyc03g112300, Solyc02g072080, Solyc03g080190, Solyc04g007340, Solyc10g005440, Solyc03g044900, Solyc09g065820, Solyc08g068330, Solyc01g007050, Solyc11g010730, Solyc08g081540, Solyc10g008960, Solyc04g005050, Solyc02g088560, Solyc02g079570, Solyc12g099900, Solyc11g010430, Solyc04g081960, Solyc04g008100, Solyc03g006320, Solyc00g007220, Solyc02g079740, Solyc04g064550,…
GO:0014070	response to organic cyclic compound	P	157 out of 2878 genes, 5%	960 out of 34727 genes, 3%	1.13627e-16	5.36433e-13	Solyc12g006380, Solyc05g014390, Solyc02g091100, Solyc06g082590, Solyc09g010020, Solyc07g056500, Solyc05g008960, Solyc09g092490, Solyc01g108580, Solyc03g007460, Solyc03g006320, Solyc01g107810, Solyc02g069250, Solyc11g069310, Solyc12g056250, Solyc11g045460, Solyc09g008060, Solyc10g085880, Solyc03g121060, Solyc05g005700, Solyc02g079030, Solyc03g123500, Solyc06g009290, Solyc04g079200, Solyc11g011930,…
GO:0044255	cellular lipid metabolic process	P	503 out of 2878 genes, 17%	4312 out of 34727 genes, 12%	1.32978e-16	6.2779e-13	Solyc12g006380, Solyc05g015610, Solyc06g083980, Solyc08g078000, Solyc06g009390, Solyc06g007700, Solyc03g005300, Solyc03g117490, Solyc01g094210, Solyc04g009900, Solyc06g082590, Solyc04g079720, Solyc09g010020, Solyc01g094550, Solyc05g007190, Solyc12g098980, Solyc11g005920, Solyc10g008960, Solyc09g092490, Solyc07g007430, Solyc04g079960, Solyc04g078840, Solyc06g030490, Solyc03g121940, Solyc03g121460,…
GO:0032502	developmental process	P	1169 out of 2878 genes, 41%	11672 out of 34727 genes, 34%	1.41475e-16	6.67904e-13	Solyc10g051020, Solyc06g083980, Solyc04g055170, Solyc10g079130, Solyc03g111630, Solyc01g095400, Solyc06g082590, Solyc06g051720, Solyc03g031670, Solyc12g098980, Solyc08g081540, Solyc06g065570, Solyc10g008960, Solyc10g079080, Solyc04g078840, Solyc02g085580, Solyc03g116170, Solyc06g062530, Solyc03g083900, Solyc07g061720, Solyc05g013130, Solyc04g082500, Solyc02g063370, Solyc03g112770, Solyc06g034160,…
GO:0009644	response to high light intensity	P	127 out of 2878 genes, 4%	714 out of 34727 genes, 2%	1.53476e-16	7.24562e-13	Solyc01g007990, Solyc01g106260, Solyc03g096930, Solyc12g009060, Solyc01g079610, Solyc02g079220, Solyc07g008920, Solyc10g084800, Solyc02g090310, Solyc01g106210, Solyc08g077110, Solyc06g082590, Solyc11g013100, Solyc02g086590, Solyc06g076020, Solyc10g045550, Solyc11g008010, Solyc01g103380, Solyc11g005920, Solyc09g065610, Solyc06g005940, Solyc08g081610, Solyc08g005170, Solyc06g076560, Solyc01g010650,…
GO:0019438	aromatic compound biosynthetic process	P	392 out of 2878 genes, 14%	3187 out of 34727 genes, 9%	2.22201e-16	1.04901e-12	Solyc12g006380, Solyc11g007500, Solyc05g014390, Solyc12g005140, Solyc04g079420, Solyc03g080190, Solyc10g047300, Solyc06g083980, Solyc05g056080, Solyc02g083590, Solyc01g094210, Solyc10g079130, Solyc04g079720, Solyc04g039990, Solyc03g115070, Solyc07g064850, Solyc03g031670, Solyc12g098980, Solyc11g005920, Solyc09g092490, Solyc02g088560, Solyc01g107810, Solyc02g069250, Solyc09g075020, Solyc03g121940,…
GO:0045047	protein targeting to ER	P	72 out of 2878 genes, 3%	309 out of 34727 genes, 1%	5.98775e-16	2.82682e-12	Solyc03g121330, Solyc07g066380, Solyc11g065670, Solyc01g098780, Solyc06g007520, Solyc02g086240, Solyc09g066430, Solyc06g075180, Solyc06g074430, Solyc12g042650, Solyc01g068530, Solyc02g072130, Solyc12g008700, Solyc02g069850, Solyc08g006900, Solyc03g083290, Solyc03g025520, Solyc05g055640, Solyc12g039120, Solyc01g010540, Solyc07g005050, Solyc04g009770, Solyc01g009100, Solyc05g053440, Solyc06g066660,…
GO:0072599	establishment of protein localization to endoplasmic reticulum	P	72 out of 2878 genes, 3%	309 out of 34727 genes, 1%	5.98775e-16	2.82682e-12	Solyc03g121330, Solyc07g066380, Solyc11g065670, Solyc01g098780, Solyc06g007520, Solyc02g086240, Solyc09g066430, Solyc06g075180, Solyc06g074430, Solyc12g042650, Solyc01g068530, Solyc02g072130, Solyc12g008700, Solyc02g069850, Solyc08g006900, Solyc03g083290, Solyc03g025520, Solyc05g055640, Solyc12g039120, Solyc01g010540, Solyc07g005050, Solyc04g009770, Solyc01g009100, Solyc05g053440, Solyc06g066660,…
GO:0071395	cellular response to jasmonic acid stimulus	P	266 out of 2878 genes, 9%	1970 out of 34727 genes, 6%	6.16752e-16	2.91169e-12	Solyc12g006380, Solyc03g080190, Solyc06g083980, Solyc10g079130, Solyc04g009900, Solyc06g082590, Solyc09g010020, Solyc03g031670, Solyc05g008960, Solyc11g005920, Solyc02g088560, Solyc12g099900, Solyc04g081960, Solyc02g085580, Solyc04g064550, Solyc11g013190, Solyc04g072460, Solyc09g008060, Solyc04g082500, Solyc05g005290, Solyc09g013150, Solyc03g123500, Solyc08g081300, Solyc03g123800, Solyc01g096460,…
GO:0016053	organic acid biosynthetic process	P	508 out of 2878 genes, 18%	4401 out of 34727 genes, 13%	6.378e-16	3.01105e-12	Solyc12g006380, Solyc05g014390, Solyc12g005140, Solyc04g079420, Solyc03g080190, Solyc10g047300, Solyc06g083980, Solyc04g055170, Solyc06g007180, Solyc02g083580, Solyc02g083590, Solyc01g094210, Solyc10g079130, Solyc06g082590, Solyc06g065320, Solyc04g039990, Solyc03g115070, Solyc05g024290, Solyc11g064890, Solyc09g065520, Solyc09g010020, Solyc01g094550, Solyc05g007190, Solyc03g031670, Solyc12g098980,…
GO:0046394	carboxylic acid biosynthetic process	P	508 out of 2878 genes, 18%	4401 out of 34727 genes, 13%	6.378e-16	3.01105e-12	Solyc12g006380, Solyc05g014390, Solyc12g005140, Solyc04g079420, Solyc03g080190, Solyc10g047300, Solyc06g083980, Solyc04g055170, Solyc06g007180, Solyc02g083580, Solyc02g083590, Solyc01g094210, Solyc10g079130, Solyc06g082590, Solyc06g065320, Solyc04g039990, Solyc03g115070, Solyc05g024290, Solyc11g064890, Solyc09g065520, Solyc09g010020, Solyc01g094550, Solyc05g007190, Solyc03g031670, Solyc12g098980,…
GO:0010286	heat acclimation	P	80 out of 2878 genes, 3%	366 out of 34727 genes, 1%	7.21596e-16	3.40665e-12	Solyc04g005610, Solyc03g044900, Solyc08g077110, Solyc06g082590, Solyc06g076020, Solyc04g080850, Solyc02g087210, Solyc08g081730, Solyc11g008010, Solyc11g005920, Solyc00g007220, Solyc01g107620, Solyc04g082200, Solyc04g072640, Solyc08g005170, Solyc06g076560, Solyc09g013110, Solyc12g056790, Solyc04g063380, Solyc11g006900, Solyc06g051620, Solyc04g082890, Solyc06g073830, Solyc10g079890, Solyc02g081560,…
GO:0008610	lipid biosynthetic process	P	451 out of 2878 genes, 16%	3813 out of 34727 genes, 11%	7.35486e-16	3.47223e-12	Solyc12g006380, Solyc03g080190, Solyc10g051020, Solyc06g083980, Solyc04g055170, Solyc08g078000, Solyc06g009390, Solyc03g005300, Solyc03g117490, Solyc01g094210, Solyc04g009900, Solyc06g082590, Solyc04g079720, Solyc09g010020, Solyc01g094550, Solyc05g007190, Solyc12g098980, Solyc11g005920, Solyc10g008960, Solyc09g092490, Solyc04g079960, Solyc04g078840, Solyc03g121940, Solyc03g121460, Solyc07g006950,…
GO:0006457	protein folding	P	138 out of 2878 genes, 5%	821 out of 34727 genes, 2%	8.97336e-16	4.23632e-12	Solyc09g009180, Solyc01g106260, Solyc01g079610, Solyc02g090310, Solyc06g082590, Solyc06g065320, Solyc06g076020, Solyc04g080850, Solyc01g103380, Solyc05g018610, Solyc01g010650, Solyc03g112770, Solyc02g079030, Solyc04g009770, Solyc07g056390, Solyc08g065760, Solyc02g093050, Solyc02g080890, Solyc06g082120, Solyc03g117020, Solyc08g078700, Solyc12g049420, Solyc11g066060, Solyc04g011450, Solyc06g076520,…
GO:0031365	N-terminal protein amino acid modification	P	104 out of 2878 genes, 4%	547 out of 34727 genes, 2%	9.533e-16	4.50053e-12	Solyc11g066800, Solyc08g082610, Solyc03g120140, Solyc02g072080, Solyc09g005550, Solyc04g079420, Solyc05g025820, Solyc11g066040, Solyc03g013440, Solyc08g078000, Solyc03g059490, Solyc03g026340, Solyc10g079130, Solyc01g007050, Solyc03g111340, Solyc02g086590, Solyc11g064890, Solyc07g063630, Solyc12g098980, Solyc06g065570, Solyc06g062590, Solyc02g072130, Solyc04g008100, Solyc03g082500, Solyc06g030490,…
GO:0044283	small molecule biosynthetic process	P	529 out of 2878 genes, 18%	4631 out of 34727 genes, 13%	9.56246e-16	4.51444e-12	Solyc05g014390, Solyc12g005140, Solyc04g079420, Solyc06g083980, Solyc04g055170, Solyc06g007180, Solyc10g079130, Solyc06g082590, Solyc04g039990, Solyc03g115070, Solyc05g024290, Solyc11g064890, Solyc09g065520, Solyc01g094550, Solyc05g007190, Solyc03g031670, Solyc12g098980, Solyc08g081540, Solyc10g008960, Solyc06g062590, Solyc04g079960, Solyc04g078840, Solyc09g075020, Solyc03g119660, Solyc07g061720,…
GO:0005975	carbohydrate metabolic process	P	620 out of 2878 genes, 22%	5599 out of 34727 genes, 16%	1.00098e-15	4.72562e-12	Solyc05g014390, Solyc01g086970, Solyc02g078900, Solyc10g083290, Solyc08g078000, Solyc06g082590, Solyc11g064890, Solyc05g007190, Solyc12g098980, Solyc04g007710, Solyc10g008960, Solyc10g079080, Solyc02g072130, Solyc01g107620, Solyc05g010260, Solyc03g111200, Solyc03g083900, Solyc05g054710, Solyc05g007670, Solyc04g080000, Solyc11g020610, Solyc08g060970, Solyc09g013110, Solyc12g009390, Solyc11g011930,…
GO:0048856	anatomical structure development	P	1055 out of 2878 genes, 37%	10443 out of 34727 genes, 30%	1.47224e-15	6.95043e-12	Solyc10g051020, Solyc06g083980, Solyc04g055170, Solyc10g079130, Solyc01g095400, Solyc06g082590, Solyc06g051720, Solyc03g031670, Solyc12g098980, Solyc08g081540, Solyc10g008960, Solyc10g079080, Solyc04g078840, Solyc02g085580, Solyc03g116170, Solyc06g062530, Solyc03g083900, Solyc07g061720, Solyc05g013130, Solyc04g082500, Solyc03g112770, Solyc06g034160, Solyc04g005290, Solyc09g091840, Solyc03g093110,…
GO:0009867	jasmonic acid mediated signaling pathway	P	264 out of 2878 genes, 9%	1965 out of 34727 genes, 6%	1.47799e-15	6.97757e-12	Solyc12g006380, Solyc03g080190, Solyc06g083980, Solyc10g079130, Solyc04g009900, Solyc06g082590, Solyc09g010020, Solyc03g031670, Solyc05g008960, Solyc11g005920, Solyc02g088560, Solyc12g099900, Solyc04g081960, Solyc02g085580, Solyc04g064550, Solyc11g013190, Solyc04g072460, Solyc09g008060, Solyc04g082500, Solyc05g005290, Solyc09g013150, Solyc03g123500, Solyc08g081300, Solyc03g123800, Solyc01g096460,…
GO:0043170	macromolecule metabolic process	P	1491 out of 2878 genes, 52%	15545 out of 34727 genes, 45%	1.48507e-15	7.01103e-12	Solyc06g083980, Solyc08g078000, Solyc10g079130, Solyc03g111630, Solyc01g095400, Solyc06g082590, Solyc06g051720, Solyc04g039990, Solyc05g024290, Solyc02g086240, Solyc01g094550, Solyc03g114590, Solyc03g031670, Solyc12g098980, Solyc06g065570, Solyc10g008960, Solyc10g079080, Solyc04g078840, Solyc02g085580, Solyc03g116170, Solyc06g062530, Solyc01g108130, Solyc03g111200, Solyc03g083900, Solyc12g005270,…
GO:0000003	reproduction	P	872 out of 2878 genes, 30%	8384 out of 34727 genes, 24%	2.03691e-15	9.61625e-12	Solyc06g083980, Solyc04g055170, Solyc10g083290, Solyc08g078000, Solyc07g066380, Solyc10g079130, Solyc03g111630, Solyc01g095400, Solyc06g082590, Solyc06g051720, Solyc02g086240, Solyc01g094550, Solyc05g007190, Solyc03g031670, Solyc12g098980, Solyc08g081540, Solyc06g074430, Solyc10g008960, Solyc01g068530, Solyc12g099900, Solyc04g078840, Solyc02g072180, Solyc03g116170, Solyc02g092460, Solyc08g006900,…
GO:0006862	nucleotide transport	P	67 out of 2878 genes, 2%	282 out of 34727 genes, 1%	2.18707e-15	1.03251e-11	Solyc11g066800, Solyc06g049070, Solyc04g051500, Solyc12g055750, Solyc10g085710, Solyc09g005550, Solyc03g013440, Solyc09g011360, Solyc03g026340, Solyc10g079130, Solyc04g009900, Solyc07g063100, Solyc03g031670, Solyc12g095790, Solyc08g060940, Solyc10g007610, Solyc01g096930, Solyc07g055700, Solyc08g008170, Solyc01g010650, Solyc12g006500, Solyc02g089110, Solyc01g095570, Solyc12g056640, Solyc12g096340,…
GO:0009696	salicylic acid metabolic process	P	190 out of 2878 genes, 7%	1285 out of 34727 genes, 4%	2.43709e-15	1.15055e-11	Solyc05g014390, Solyc12g005140, Solyc09g005550, Solyc04g079420, Solyc03g080190, Solyc05g025820, Solyc04g011520, Solyc03g026340, Solyc02g090310, Solyc10g079130, Solyc04g039990, Solyc03g115070, Solyc06g076020, Solyc03g031670, Solyc12g098980, Solyc09g092490, Solyc02g088560, Solyc10g006540, Solyc09g075020, Solyc04g072460, Solyc02g068740, Solyc04g082500, Solyc09g013150, Solyc02g079590, Solyc08g066770,…
GO:0022414	reproductive process	P	866 out of 2878 genes, 30%	8326 out of 34727 genes, 24%	2.69948e-15	1.27443e-11	Solyc06g083980, Solyc04g055170, Solyc10g083290, Solyc08g078000, Solyc07g066380, Solyc10g079130, Solyc03g111630, Solyc01g095400, Solyc06g082590, Solyc06g051720, Solyc02g086240, Solyc01g094550, Solyc05g007190, Solyc03g031670, Solyc12g098980, Solyc08g081540, Solyc06g074430, Solyc10g008960, Solyc01g068530, Solyc12g099900, Solyc04g078840, Solyc02g072180, Solyc03g116170, Solyc02g092460, Solyc08g006900,…
GO:0048518	positive regulation of biological process	P	658 out of 2878 genes, 23%	6037 out of 34727 genes, 17%	2.80601e-15	1.32472e-11	Solyc01g086970, Solyc02g078900, Solyc04g079420, Solyc06g083980, Solyc04g055170, Solyc08g078000, Solyc10g079130, Solyc01g095400, Solyc06g082590, Solyc11g064890, Solyc09g065520, Solyc02g086240, Solyc03g114590, Solyc12g098980, Solyc07g047720, Solyc10g079080, Solyc11g069640, Solyc04g078840, Solyc02g085580, Solyc03g116170, Solyc01g107620, Solyc09g075020, Solyc05g054710, Solyc10g006480, Solyc04g082500,…
GO:0050832	defense response to fungus	P	183 out of 2878 genes, 6%	1230 out of 34727 genes, 4%	4.50588e-15	2.12723e-11	Solyc03g080190, Solyc05g025820, Solyc04g011520, Solyc03g113220, Solyc06g076020, Solyc04g080850, Solyc02g089160, Solyc10g078190, Solyc02g088560, Solyc01g006320, Solyc04g008100, Solyc02g079740, Solyc04g072460, Solyc12g056250, Solyc04g082500, Solyc05g005290, Solyc09g013150, Solyc08g078400, Solyc02g085730, Solyc04g082890, Solyc07g064820, Solyc03g117020, Solyc01g068490, Solyc12g040510, Solyc11g066060,…
GO:0010583	response to cyclopentenone	P	133 out of 2878 genes, 5%	799 out of 34727 genes, 2%	6.51309e-15	3.07483e-11	Solyc12g006380, Solyc05g014390, Solyc02g091100, Solyc06g082590, Solyc09g010020, Solyc07g056500, Solyc05g008960, Solyc09g092490, Solyc01g108580, Solyc03g007460, Solyc03g006320, Solyc01g107810, Solyc02g069250, Solyc12g056250, Solyc11g045460, Solyc09g008060, Solyc10g085880, Solyc03g121060, Solyc03g123500, Solyc06g009290, Solyc09g011650, Solyc07g056430, Solyc09g011610, Solyc02g080890, Solyc09g011560,…
GO:0046777	protein autophosphorylation	P	165 out of 2878 genes, 6%	1075 out of 34727 genes, 3%	6.76778e-15	3.19507e-11	Solyc09g005090, Solyc07g055690, Solyc09g005550, Solyc05g015610, Solyc05g025820, Solyc04g011520, Solyc03g026340, Solyc10g079130, Solyc04g009900, Solyc11g064890, Solyc06g071800, Solyc03g114590, Solyc03g031670, Solyc12g098980, Solyc10g008960, Solyc02g079570, Solyc04g008100, Solyc02g079740, Solyc07g042680, Solyc04g008370, Solyc04g082500, Solyc01g104970, Solyc02g072300, Solyc07g042890, Solyc02g079590,…
GO:0000302	response to reactive oxygen species	P	187 out of 2878 genes, 6%	1273 out of 34727 genes, 4%	7.71385e-15	3.64171e-11	Solyc01g106260, Solyc12g009060, Solyc08g014440, Solyc05g015610, Solyc01g079610, Solyc05g054080, Solyc02g090310, Solyc10g076240, Solyc06g076020, Solyc04g080850, Solyc04g007710, Solyc09g092490, Solyc01g108580, Solyc11g069640, Solyc02g092460, Solyc05g013750, Solyc04g064550, Solyc11g069310, Solyc09g008060, Solyc02g092580, Solyc11g020610, Solyc05g005290, Solyc01g010650, Solyc03g112770, Solyc02g079030,…
GO:0044093	positive regulation of molecular function	P	204 out of 2878 genes, 7%	1429 out of 34727 genes, 4%	8.33545e-15	3.93517e-11	Solyc07g008000, Solyc02g091210, Solyc07g055690, Solyc08g014440, Solyc07g008840, Solyc04g055170, Solyc01g079610, Solyc08g078000, Solyc04g009900, Solyc04g080850, Solyc06g071800, Solyc07g056500, Solyc12g098980, Solyc11g010730, Solyc07g047720, Solyc02g079570, Solyc09g090830, Solyc03g116170, Solyc02g092460, Solyc07g042680, Solyc05g013750, Solyc07g005640, Solyc11g069310, Solyc10g006480, Solyc02g069260,…
GO:0043161	proteasomal ubiquitin-dependent protein catabolic process	P	120 out of 2878 genes, 4%	695 out of 34727 genes, 2%	9.80396e-15	4.62845e-11	Solyc04g077000, Solyc03g117200, Solyc03g096930, Solyc02g070510, Solyc01g073900, Solyc02g081140, Solyc05g054080, Solyc08g068330, Solyc02g080380, Solyc05g005210, Solyc07g056500, Solyc03g006500, Solyc06g084440, Solyc08g080410, Solyc07g005640, Solyc10g006480, Solyc12g009560, Solyc05g009870, Solyc02g083710, Solyc06g048520, Solyc01g111710, Solyc06g009290, Solyc04g079200, Solyc04g009770, Solyc04g063380,…
GO:0009697	salicylic acid biosynthetic process	P	178 out of 2878 genes, 6%	1199 out of 34727 genes, 3%	1.32762e-14	6.2677e-11	Solyc05g014390, Solyc12g005140, Solyc09g005550, Solyc04g079420, Solyc03g080190, Solyc05g025820, Solyc04g011520, Solyc03g026340, Solyc02g090310, Solyc10g079130, Solyc04g039990, Solyc03g115070, Solyc06g076020, Solyc03g031670, Solyc12g098980, Solyc02g088560, Solyc10g006540, Solyc09g075020, Solyc04g072460, Solyc02g068740, Solyc04g082500, Solyc09g013150, Solyc02g079590, Solyc08g066770, Solyc08g076000,…
GO:0030163	protein catabolic process	P	209 out of 2878 genes, 7%	1487 out of 34727 genes, 4%	1.90789e-14	9.00716e-11	Solyc04g077000, Solyc12g009060, Solyc02g081140, Solyc05g054080, Solyc08g074790, Solyc11g066600, Solyc06g073880, Solyc05g005210, Solyc03g093520, Solyc07g056500, Solyc06g084440, Solyc04g054140, Solyc03g117110, Solyc12g017480, Solyc07g005640, Solyc06g073860, Solyc03g097020, Solyc03g111200, Solyc10g006480, Solyc05g013130, Solyc12g009560, Solyc05g009870, Solyc02g083710, Solyc06g048520, Solyc01g111710,…
GO:0009733	response to auxin stimulus	P	278 out of 2878 genes, 10%	2147 out of 34727 genes, 6%	2.38778e-14	1.12727e-10	Solyc03g121240, Solyc09g005090, Solyc10g051020, Solyc06g083980, Solyc05g056080, Solyc02g083580, Solyc10g079130, Solyc04g009900, Solyc06g082590, Solyc03g031670, Solyc08g081540, Solyc11g005920, Solyc02g072180, Solyc02g092460, Solyc04g064550, Solyc03g121940, Solyc04g072460, Solyc12g056250, Solyc02g069260, Solyc11g011050, Solyc05g005290, Solyc02g083710, Solyc06g009290, Solyc04g063380, Solyc07g056430,…
GO:0042538	hyperosmotic salinity response	P	156 out of 2878 genes, 5%	1012 out of 34727 genes, 3%	2.62135e-14	1.23754e-10	Solyc12g006380, Solyc09g005550, Solyc05g025820, Solyc05g056080, Solyc03g026340, Solyc10g079130, Solyc04g009900, Solyc09g090470, Solyc06g082590, Solyc09g010020, Solyc03g031670, Solyc11g005920, Solyc09g092490, Solyc01g108580, Solyc03g006320, Solyc04g064550, Solyc09g008060, Solyc02g092580, Solyc02g072300, Solyc06g009290, Solyc03g078360, Solyc01g068490, Solyc01g102290, Solyc05g052980, Solyc01g096460,…
GO:0006613	cotranslational protein targeting to membrane	P	66 out of 2878 genes, 2%	289 out of 34727 genes, 1%	2.69341e-14	1.27156e-10	Solyc03g121330, Solyc07g066380, Solyc11g065670, Solyc01g098780, Solyc06g007520, Solyc02g086240, Solyc09g066430, Solyc06g075180, Solyc06g074430, Solyc12g042650, Solyc01g068530, Solyc12g008700, Solyc02g069850, Solyc08g006900, Solyc03g083290, Solyc03g025520, Solyc05g055640, Solyc12g039120, Solyc01g010540, Solyc07g005050, Solyc01g009100, Solyc05g053440, Solyc06g066660, Solyc01g099670, Solyc08g006040,…
GO:0006614	SRP-dependent cotranslational protein targeting to membrane	P	66 out of 2878 genes, 2%	289 out of 34727 genes, 1%	2.69341e-14	1.27156e-10	Solyc03g121330, Solyc07g066380, Solyc11g065670, Solyc01g098780, Solyc06g007520, Solyc02g086240, Solyc09g066430, Solyc06g075180, Solyc06g074430, Solyc12g042650, Solyc01g068530, Solyc12g008700, Solyc02g069850, Solyc08g006900, Solyc03g083290, Solyc03g025520, Solyc05g055640, Solyc12g039120, Solyc01g010540, Solyc07g005050, Solyc01g009100, Solyc05g053440, Solyc06g066660, Solyc01g099670, Solyc08g006040,…
GO:0006623	protein targeting to vacuole	P	82 out of 2878 genes, 3%	408 out of 34727 genes, 1%	4.55171e-14	2.14886e-10	Solyc03g097070, Solyc12g009060, Solyc08g078000, Solyc03g005300, Solyc02g079290, Solyc11g070110, Solyc07g063630, Solyc06g069780, Solyc09g065610, Solyc07g007430, Solyc01g106050, Solyc07g006120, Solyc09g061620, Solyc07g008060, Solyc01g057770, Solyc01g100460, Solyc02g063370, Solyc05g005290, Solyc02g083710, Solyc06g061280, Solyc06g034160, Solyc12g056790, Solyc10g006320, Solyc04g079200, Solyc08g006010,…
GO:0072665	protein localization to vacuole	P	82 out of 2878 genes, 3%	408 out of 34727 genes, 1%	4.55171e-14	2.14886e-10	Solyc03g097070, Solyc12g009060, Solyc08g078000, Solyc03g005300, Solyc02g079290, Solyc11g070110, Solyc07g063630, Solyc06g069780, Solyc09g065610, Solyc07g007430, Solyc01g106050, Solyc07g006120, Solyc09g061620, Solyc07g008060, Solyc01g057770, Solyc01g100460, Solyc02g063370, Solyc05g005290, Solyc02g083710, Solyc06g061280, Solyc06g034160, Solyc12g056790, Solyc10g006320, Solyc04g079200, Solyc08g006010,…
GO:0072666	establishment of protein localization to vacuole	P	82 out of 2878 genes, 3%	408 out of 34727 genes, 1%	4.55171e-14	2.14886e-10	Solyc03g097070, Solyc12g009060, Solyc08g078000, Solyc03g005300, Solyc02g079290, Solyc11g070110, Solyc07g063630, Solyc06g069780, Solyc09g065610, Solyc07g007430, Solyc01g106050, Solyc07g006120, Solyc09g061620, Solyc07g008060, Solyc01g057770, Solyc01g100460, Solyc02g063370, Solyc05g005290, Solyc02g083710, Solyc06g061280, Solyc06g034160, Solyc12g056790, Solyc10g006320, Solyc04g079200, Solyc08g006010,…
GO:0006897	endocytosis	P	186 out of 2878 genes, 6%	1288 out of 34727 genes, 4%	4.62857e-14	2.18515e-10	Solyc03g097070, Solyc01g109640, Solyc04g055170, Solyc06g007180, Solyc05g054080, Solyc03g005300, Solyc11g070110, Solyc04g009900, Solyc03g097840, Solyc06g076020, Solyc03g114590, Solyc07g047720, Solyc06g069780, Solyc06g062590, Solyc01g106050, Solyc07g042680, Solyc12g017480, Solyc11g013190, Solyc09g061620, Solyc03g111200, Solyc05g052780, Solyc03g097980, Solyc03g112770, Solyc01g111710, Solyc04g079200,…
GO:0051603	proteolysis involved in cellular protein catabolic process	P	193 out of 2878 genes, 7%	1356 out of 34727 genes, 4%	6.11591e-14	2.88732e-10	Solyc04g077000, Solyc12g009060, Solyc02g081140, Solyc05g054080, Solyc08g074790, Solyc06g073880, Solyc05g005210, Solyc03g093520, Solyc07g056500, Solyc06g084440, Solyc04g054140, Solyc07g005640, Solyc06g073860, Solyc03g111200, Solyc10g006480, Solyc12g009560, Solyc05g009870, Solyc02g083710, Solyc06g048520, Solyc01g111710, Solyc10g006320, Solyc06g009290, Solyc04g079200, Solyc04g009770, Solyc03g044010,…
GO:0040007	growth	P	457 out of 2878 genes, 16%	3983 out of 34727 genes, 11%	7.1894e-14	3.39412e-10	Solyc03g121240, Solyc09g005090, Solyc02g091210, Solyc05g015610, Solyc10g051020, Solyc04g055170, Solyc05g050680, Solyc10g083290, Solyc05g009430, Solyc02g083580, Solyc10g079130, Solyc06g065320, Solyc03g031670, Solyc12g098980, Solyc11g010730, Solyc05g008960, Solyc11g005920, Solyc10g008960, Solyc09g092490, Solyc02g088560, Solyc07g007430, Solyc06g062590, Solyc01g106050, Solyc02g085580, Solyc02g072180,…
GO:1901137	carbohydrate derivative biosynthetic process	P	328 out of 2878 genes, 11%	2668 out of 34727 genes, 8%	9.85602e-14	4.65303e-10	Solyc12g006380, Solyc03g120140, Solyc10g047300, Solyc10g083290, Solyc06g009390, Solyc04g009900, Solyc06g082590, Solyc09g010020, Solyc06g053530, Solyc12g098980, Solyc05g008960, Solyc09g092490, Solyc02g088560, Solyc04g079960, Solyc05g013750, Solyc04g064550, Solyc03g121940, Solyc03g111200, Solyc05g007670, Solyc11g011050, Solyc11g040050, Solyc05g005290, Solyc02g079030, Solyc03g123500, Solyc12g009390,…
GO:0007034	vacuolar transport	P	102 out of 2878 genes, 4%	570 out of 34727 genes, 2%	1.01697e-13	4.80113e-10	Solyc03g097070, Solyc01g109640, Solyc12g009060, Solyc10g085590, Solyc08g078000, Solyc05g054080, Solyc03g005300, Solyc02g079290, Solyc11g070110, Solyc11g022540, Solyc07g063630, Solyc06g069780, Solyc09g065610, Solyc07g007430, Solyc06g062590, Solyc01g106050, Solyc07g006120, Solyc09g061620, Solyc07g008060, Solyc01g057770, Solyc01g100460, Solyc02g063370, Solyc05g005290, Solyc02g083710, Solyc06g061280,…
GO:0010498	proteasomal protein catabolic process	P	136 out of 2878 genes, 5%	854 out of 34727 genes, 2%	1.05199e-13	4.96644e-10	Solyc04g077000, Solyc02g081140, Solyc05g054080, Solyc05g005210, Solyc03g093520, Solyc07g056500, Solyc06g084440, Solyc07g005640, Solyc10g006480, Solyc12g009560, Solyc05g009870, Solyc02g083710, Solyc06g048520, Solyc01g111710, Solyc06g009290, Solyc04g079200, Solyc04g009770, Solyc04g063380, Solyc03g123730, Solyc09g011650, Solyc03g078360, Solyc07g056430, Solyc07g054080, Solyc09g011610, Solyc08g081300,…
GO:0043085	positive regulation of catalytic activity	P	185 out of 2878 genes, 6%	1296 out of 34727 genes, 4%	1.58985e-13	7.50566e-10	Solyc07g008000, Solyc02g091210, Solyc07g055690, Solyc08g014440, Solyc07g008840, Solyc01g079610, Solyc08g078000, Solyc04g080850, Solyc06g071800, Solyc07g056500, Solyc12g098980, Solyc11g010730, Solyc07g047720, Solyc02g079570, Solyc09g090830, Solyc03g116170, Solyc02g092460, Solyc07g042680, Solyc05g013750, Solyc07g005640, Solyc11g069310, Solyc10g006480, Solyc02g069260, Solyc04g082500, Solyc02g063370,…
GO:0006972	hyperosmotic response	P	201 out of 2878 genes, 7%	1446 out of 34727 genes, 4%	1.8232e-13	8.60733e-10	Solyc12g006380, Solyc09g005550, Solyc05g025820, Solyc05g056080, Solyc03g026340, Solyc10g079130, Solyc04g009900, Solyc09g090470, Solyc06g082590, Solyc09g010020, Solyc03g031670, Solyc11g005920, Solyc09g092490, Solyc01g108580, Solyc03g006320, Solyc04g064550, Solyc09g008060, Solyc02g092580, Solyc05g005290, Solyc02g072300, Solyc02g083710, Solyc06g009290, Solyc04g079200, Solyc03g078360, Solyc01g068490,…
GO:0007275	multicellular organismal development	P	1093 out of 2878 genes, 38%	11056 out of 34727 genes, 32%	1.86997e-13	8.82813e-10	Solyc06g083980, Solyc04g055170, Solyc10g079130, Solyc01g095400, Solyc06g082590, Solyc06g051720, Solyc03g031670, Solyc12g098980, Solyc08g081540, Solyc06g065570, Solyc10g008960, Solyc10g079080, Solyc04g078840, Solyc02g085580, Solyc03g116170, Solyc06g062530, Solyc03g083900, Solyc07g061720, Solyc05g013130, Solyc04g082500, Solyc02g063370, Solyc03g112770, Solyc04g005290, Solyc09g091840, Solyc03g093110,…
GO:0006412	translation	P	297 out of 2878 genes, 10%	2377 out of 34727 genes, 7%	2.43447e-13	1.14931e-09	Solyc03g120140, Solyc02g091210, Solyc10g047300, Solyc08g078000, Solyc07g066380, Solyc03g111630, Solyc06g082590, Solyc06g053530, Solyc02g086240, Solyc06g074430, Solyc02g088560, Solyc01g068530, Solyc12g008700, Solyc08g006900, Solyc05g013750, Solyc04g064550, Solyc03g025520, Solyc10g084630, Solyc05g007670, Solyc02g069260, Solyc12g039120, Solyc11g040050, Solyc05g005290, Solyc08g082970, Solyc02g079030,…
GO:0071842	cellular component organization at cellular level	P	853 out of 2878 genes, 30%	8362 out of 34727 genes, 24%	5.81058e-13	2.74317e-09	Solyc05g014390, Solyc02g091210, Solyc01g086970, Solyc09g005870, Solyc06g083980, Solyc04g055170, Solyc08g078000, Solyc07g066380, Solyc06g082590, Solyc02g086240, Solyc01g094550, Solyc03g114590, Solyc12g098980, Solyc06g074430, Solyc06g065570, Solyc10g079080, Solyc07g007430, Solyc06g062590, Solyc01g068530, Solyc03g116170, Solyc02g092460, Solyc09g075020, Solyc08g006900, Solyc06g062530, Solyc03g025520,…
GO:0009862	systemic acquired resistance, salicylic acid mediated signaling pathway	P	213 out of 2878 genes, 7%	1577 out of 34727 genes, 5%	5.89636e-13	2.78367e-09	Solyc09g005550, Solyc03g080190, Solyc05g025820, Solyc03g026340, Solyc02g090310, Solyc10g079130, Solyc04g009900, Solyc06g082590, Solyc03g031670, Solyc05g008960, Solyc11g005920, Solyc02g088560, Solyc01g108580, Solyc04g008100, Solyc03g006320, Solyc02g085580, Solyc11g013190, Solyc04g072460, Solyc05g005290, Solyc01g102840, Solyc09g013150, Solyc06g051620, Solyc04g082890, Solyc03g078360, Solyc07g064820,…
GO:0044257	cellular protein catabolic process	P	196 out of 2878 genes, 7%	1419 out of 34727 genes, 4%	6.70183e-13	3.16393e-09	Solyc04g077000, Solyc12g009060, Solyc02g081140, Solyc05g054080, Solyc08g074790, Solyc06g073880, Solyc05g005210, Solyc03g093520, Solyc07g056500, Solyc06g084440, Solyc04g054140, Solyc07g005640, Solyc06g073860, Solyc03g097020, Solyc03g111200, Solyc10g006480, Solyc12g009560, Solyc05g009870, Solyc02g083710, Solyc06g048520, Solyc01g111710, Solyc10g006320, Solyc06g009290, Solyc04g079200, Solyc04g009770,…
GO:0048522	positive regulation of cellular process	P	567 out of 2878 genes, 20%	5217 out of 34727 genes, 15%	8.07503e-13	3.81222e-09	Solyc01g086970, Solyc02g078900, Solyc04g079420, Solyc06g083980, Solyc04g055170, Solyc08g078000, Solyc10g079130, Solyc06g082590, Solyc11g064890, Solyc09g065520, Solyc03g114590, Solyc12g098980, Solyc07g047720, Solyc10g079080, Solyc11g069640, Solyc04g078840, Solyc02g085580, Solyc03g116170, Solyc01g107620, Solyc09g075020, Solyc05g054710, Solyc10g006480, Solyc04g082500, Solyc09g013110, Solyc12g005290,…
GO:0016032	viral reproduction	P	181 out of 2878 genes, 6%	1286 out of 34727 genes, 4%	1.03488e-12	4.88566e-09	Solyc01g109640, Solyc08g078000, Solyc05g054080, Solyc03g005300, Solyc07g066380, Solyc11g065670, Solyc00g007100, Solyc02g086240, Solyc01g094550, Solyc08g081730, Solyc06g075180, Solyc06g074430, Solyc01g068530, Solyc12g008700, Solyc05g008110, Solyc08g006900, Solyc03g121460, Solyc12g017480, Solyc07g005640, Solyc03g025520, Solyc10g006480, Solyc05g055640, Solyc02g069260, Solyc12g039120, Solyc05g005290,…
GO:0019941	modification-dependent protein catabolic process	P	169 out of 2878 genes, 6%	1179 out of 34727 genes, 3%	1.31033e-12	6.18608e-09	Solyc04g077000, Solyc12g009060, Solyc02g081140, Solyc05g054080, Solyc08g074790, Solyc05g005210, Solyc07g056500, Solyc06g084440, Solyc04g054140, Solyc07g005640, Solyc03g111200, Solyc10g006480, Solyc12g009560, Solyc05g009870, Solyc02g083710, Solyc06g048520, Solyc01g111710, Solyc10g006320, Solyc06g009290, Solyc04g079200, Solyc04g009770, Solyc03g044010, Solyc04g063380, Solyc03g123730, Solyc09g011650,…
GO:0006511	ubiquitin-dependent protein catabolic process	P	168 out of 2878 genes, 6%	1173 out of 34727 genes, 3%	1.64103e-12	7.74732e-09	Solyc04g077000, Solyc12g009060, Solyc02g081140, Solyc05g054080, Solyc08g074790, Solyc05g005210, Solyc07g056500, Solyc06g084440, Solyc04g054140, Solyc07g005640, Solyc03g111200, Solyc10g006480, Solyc12g009560, Solyc05g009870, Solyc02g083710, Solyc06g048520, Solyc01g111710, Solyc10g006320, Solyc06g009290, Solyc04g079200, Solyc04g009770, Solyc03g044010, Solyc04g063380, Solyc03g123730, Solyc09g011650,…
GO:0006468	protein phosphorylation	P	314 out of 2878 genes, 11%	2593 out of 34727 genes, 7%	2.28927e-12	1.08077e-08	Solyc09g005090, Solyc07g055690, Solyc12g009060, Solyc05g015610, Solyc05g050680, Solyc10g079130, Solyc04g009900, Solyc04g039990, Solyc05g024290, Solyc11g064890, Solyc01g094550, Solyc03g114590, Solyc03g031670, Solyc12g098980, Solyc11g010730, Solyc05g008960, Solyc04g007710, Solyc10g050060, Solyc10g008960, Solyc04g008370, Solyc10g006480, Solyc02g069260, Solyc04g082500, Solyc11g040050, Solyc04g014370,…
GO:0019083	viral transcription	P	57 out of 2878 genes, 2%	252 out of 34727 genes, 1%	2.29907e-12	1.08539e-08	Solyc10g007980, Solyc04g008810, Solyc03g121330, Solyc07g066380, Solyc02g021400, Solyc11g065670, Solyc06g007520, Solyc10g018810, Solyc05g005690, Solyc09g007350, Solyc02g086240, Solyc09g066430, Solyc06g075180, Solyc06g074430, Solyc12g042650, Solyc01g068530, Solyc12g008700, Solyc10g086020, Solyc02g069850, Solyc08g006900, Solyc03g083290, Solyc03g025520, Solyc12g008720, Solyc04g026100, Solyc03g045110,…
GO:0043632	modification-dependent macromolecule catabolic process	P	170 out of 2878 genes, 6%	1197 out of 34727 genes, 3%	2.4473e-12	1.15537e-08	Solyc04g077000, Solyc12g009060, Solyc02g081140, Solyc05g054080, Solyc08g074790, Solyc05g005210, Solyc07g056500, Solyc06g084440, Solyc04g054140, Solyc07g005640, Solyc03g111200, Solyc10g006480, Solyc12g009560, Solyc05g009870, Solyc02g083710, Solyc06g048520, Solyc01g111710, Solyc10g006320, Solyc06g009290, Solyc04g079200, Solyc04g009770, Solyc03g044010, Solyc04g063380, Solyc03g123730, Solyc09g011650,…
GO:0042542	response to hydrogen peroxide	P	149 out of 2878 genes, 5%	1007 out of 34727 genes, 3%	2.6102e-12	1.23228e-08	Solyc01g106260, Solyc12g009060, Solyc08g014440, Solyc05g015610, Solyc01g079610, Solyc05g054080, Solyc02g090310, Solyc10g076240, Solyc06g076020, Solyc04g080850, Solyc09g092490, Solyc02g092460, Solyc05g013750, Solyc04g064550, Solyc11g069310, Solyc09g008060, Solyc02g092580, Solyc11g020610, Solyc01g010650, Solyc03g112770, Solyc02g079030, Solyc04g009770, Solyc02g093050, Solyc03g006700, Solyc06g073830,…
GO:0065009	regulation of molecular function	P	331 out of 2878 genes, 12%	2772 out of 34727 genes, 8%	3.12252e-12	1.47414e-08	Solyc07g008000, Solyc02g091210, Solyc07g055690, Solyc07g008840, Solyc06g083980, Solyc04g055170, Solyc05g050680, Solyc08g078000, Solyc10g079130, Solyc04g009900, Solyc03g111630, Solyc03g031670, Solyc12g098980, Solyc11g010730, Solyc07g047720, Solyc05g008110, Solyc03g116170, Solyc02g092460, Solyc05g013750, Solyc07g005640, Solyc06g062530, Solyc05g010260, Solyc10g006480, Solyc02g092580, Solyc02g069260,…
GO:0019080	viral genome expression	P	57 out of 2878 genes, 2%	256 out of 34727 genes, 1%	4.5446e-12	2.1455e-08	Solyc10g007980, Solyc04g008810, Solyc03g121330, Solyc07g066380, Solyc02g021400, Solyc11g065670, Solyc06g007520, Solyc10g018810, Solyc05g005690, Solyc09g007350, Solyc02g086240, Solyc09g066430, Solyc06g075180, Solyc06g074430, Solyc12g042650, Solyc01g068530, Solyc12g008700, Solyc10g086020, Solyc02g069850, Solyc08g006900, Solyc03g083290, Solyc03g025520, Solyc12g008720, Solyc04g026100, Solyc03g045110,…
GO:0006820	anion transport	P	223 out of 2878 genes, 8%	1712 out of 34727 genes, 5%	6.07713e-12	2.86902e-08	Solyc12g006380, Solyc05g014390, Solyc06g049070, Solyc12g055750, Solyc09g005550, Solyc05g015610, Solyc03g080190, Solyc05g052670, Solyc02g094400, Solyc02g082900, Solyc03g113220, Solyc03g083460, Solyc03g026340, Solyc10g079130, Solyc04g009900, Solyc09g090470, Solyc04g079720, Solyc03g097840, Solyc11g064890, Solyc09g010020, Solyc07g063100, Solyc03g031670, Solyc12g098980, Solyc12g057160, Solyc11g010730,…
GO:0006414	translational elongation	P	67 out of 2878 genes, 2%	335 out of 34727 genes, 1%	1.16317e-11	5.49133e-08	Solyc12g062930, Solyc03g121330, Solyc07g066380, Solyc11g065670, Solyc06g007520, Solyc02g086240, Solyc09g066430, Solyc06g075180, Solyc06g074430, Solyc12g042650, Solyc01g068530, Solyc12g008700, Solyc02g069850, Solyc08g006900, Solyc03g083290, Solyc03g025520, Solyc05g055640, Solyc12g039120, Solyc01g010540, Solyc07g005050, Solyc01g009100, Solyc05g053440, Solyc06g066660, Solyc01g099670, Solyc08g006040,…
GO:0051347	positive regulation of transferase activity	P	92 out of 2878 genes, 3%	532 out of 34727 genes, 2%	1.1697e-11	5.52217e-08	Solyc07g055690, Solyc03g096930, Solyc08g014440, Solyc01g079610, Solyc10g005440, Solyc08g078000, Solyc04g079400, Solyc11g069690, Solyc01g067590, Solyc12g087920, Solyc06g083270, Solyc06g071800, Solyc02g089290, Solyc12g098980, Solyc11g010730, Solyc07g047720, Solyc04g008010, Solyc02g079570, Solyc03g119140, Solyc03g116170, Solyc02g092460, Solyc07g042680, Solyc05g017860, Solyc05g013750, Solyc11g069310,…
GO:0000165	MAPK cascade	P	79 out of 2878 genes, 3%	428 out of 34727 genes, 1%	1.24693e-11	5.88675e-08	Solyc08g082610, Solyc10g085710, Solyc11g066040, Solyc04g079400, Solyc10g079130, Solyc08g082110, Solyc01g007050, Solyc04g007710, Solyc04g008100, Solyc03g119140, Solyc07g042680, Solyc05g013750, Solyc11g013190, Solyc01g007040, Solyc10g006480, Solyc04g078250, Solyc11g072630, Solyc08g077980, Solyc07g042890, Solyc04g014370, Solyc06g008270, Solyc04g082890, Solyc09g009090, Solyc07g064820, Solyc11g069800,…
GO:0044265	cellular macromolecule catabolic process	P	246 out of 2878 genes, 9%	1951 out of 34727 genes, 6%	1.3446e-11	6.34787e-08	Solyc04g077000, Solyc12g009060, Solyc02g081140, Solyc05g054080, Solyc05g009430, Solyc08g074790, Solyc06g073880, Solyc06g053530, Solyc05g005210, Solyc03g093520, Solyc07g056500, Solyc06g084440, Solyc01g103420, Solyc04g054140, Solyc07g005640, Solyc06g073860, Solyc03g097020, Solyc03g111200, Solyc10g006480, Solyc12g009560, Solyc05g009870, Solyc02g083710, Solyc06g048520, Solyc01g111710, Solyc10g006320,…
GO:0010647	positive regulation of cell communication	P	98 out of 2878 genes, 3%	583 out of 34727 genes, 2%	1.35499e-11	6.39691e-08	Solyc03g097070, Solyc06g061180, Solyc09g005550, Solyc07g054830, Solyc06g068090, Solyc05g050680, Solyc08g078000, Solyc04g049790, Solyc04g079400, Solyc11g064890, Solyc07g063630, Solyc05g005210, Solyc03g114590, Solyc01g108580, Solyc01g106050, Solyc03g116170, Solyc07g042680, Solyc05g013750, Solyc08g015650, Solyc10g008460, Solyc10g006480, Solyc05g009870, Solyc08g008170, Solyc01g010650, Solyc07g042890,…
GO:0009967	positive regulation of signal transduction	P	96 out of 2878 genes, 3%	567 out of 34727 genes, 2%	1.44362e-11	6.81531e-08	Solyc03g097070, Solyc06g061180, Solyc09g005550, Solyc07g054830, Solyc06g068090, Solyc05g050680, Solyc08g078000, Solyc04g049790, Solyc04g079400, Solyc11g064890, Solyc07g063630, Solyc05g005210, Solyc03g114590, Solyc01g108580, Solyc01g106050, Solyc03g116170, Solyc07g042680, Solyc05g013750, Solyc08g015650, Solyc10g008460, Solyc10g006480, Solyc05g009870, Solyc08g008170, Solyc01g010650, Solyc07g042890,…
GO:0023056	positive regulation of signaling	P	97 out of 2878 genes, 3%	576 out of 34727 genes, 2%	1.54851e-11	7.31051e-08	Solyc03g097070, Solyc06g061180, Solyc09g005550, Solyc07g054830, Solyc06g068090, Solyc05g050680, Solyc08g078000, Solyc04g049790, Solyc04g079400, Solyc11g064890, Solyc07g063630, Solyc05g005210, Solyc03g114590, Solyc01g108580, Solyc01g106050, Solyc03g116170, Solyc07g042680, Solyc05g013750, Solyc08g015650, Solyc10g008460, Solyc10g006480, Solyc05g009870, Solyc08g008170, Solyc01g010650, Solyc07g042890,…
GO:0044351	macropinocytosis	P	118 out of 2878 genes, 4%	758 out of 34727 genes, 2%	2.0397e-11	9.62943e-08	Solyc02g082250, Solyc06g007180, Solyc11g069690, Solyc11g070110, Solyc08g068330, Solyc04g009900, Solyc03g097840, Solyc06g076020, Solyc01g097030, Solyc12g042650, Solyc01g106050, Solyc10g007010, Solyc03g083290, Solyc12g017480, Solyc09g061620, Solyc04g005160, Solyc03g111200, Solyc11g010500, Solyc05g052780, Solyc09g075450, Solyc04g078250, Solyc02g091500, Solyc03g097980, Solyc03g112770, Solyc02g068430,…
GO:0006793	phosphorus metabolic process	P	458 out of 2878 genes, 16%	4146 out of 34727 genes, 12%	2.29263e-11	1.08235e-07	Solyc10g077020, Solyc09g005280, Solyc09g005090, Solyc07g055690, Solyc02g078900, Solyc12g009060, Solyc05g015610, Solyc04g079420, Solyc05g050680, Solyc06g009390, Solyc10g006020, Solyc03g117490, Solyc10g079130, Solyc04g009900, Solyc04g039990, Solyc05g024290, Solyc11g064890, Solyc01g094550, Solyc03g114590, Solyc03g031670, Solyc12g098980, Solyc11g010730, Solyc05g008960, Solyc04g007710, Solyc10g050060,…
GO:0015931	nucleobase-containing compound transport	P	110 out of 2878 genes, 4%	691 out of 34727 genes, 2%	2.48399e-11	1.17269e-07	Solyc11g066800, Solyc06g049070, Solyc04g051500, Solyc01g099810, Solyc12g055750, Solyc10g085710, Solyc09g005550, Solyc03g013440, Solyc09g011360, Solyc03g026340, Solyc10g079130, Solyc04g009900, Solyc06g082590, Solyc10g078290, Solyc07g063100, Solyc03g031670, Solyc12g095790, Solyc08g060940, Solyc06g084440, Solyc01g103420, Solyc12g014600, Solyc03g007460, Solyc10g007610, Solyc01g096930, Solyc07g055700,…
GO:0002252	immune effector process	P	173 out of 2878 genes, 6%	1260 out of 34727 genes, 4%	2.59724e-11	1.22616e-07	Solyc05g025820, Solyc04g055170, Solyc04g011520, Solyc09g065520, Solyc05g008960, Solyc02g079570, Solyc04g008100, Solyc03g006320, Solyc02g079740, Solyc09g061620, Solyc04g008370, Solyc02g069260, Solyc04g082500, Solyc01g104970, Solyc03g123500, Solyc08g079520, Solyc04g082890, Solyc02g093050, Solyc02g079530, Solyc12g005290, Solyc06g073830, Solyc02g080890, Solyc06g074030, Solyc03g123800, Solyc01g066430,…
GO:0043543	protein acylation	P	128 out of 2878 genes, 4%	849 out of 34727 genes, 2%	2.62777e-11	1.24057e-07	Solyc03g120140, Solyc09g005550, Solyc08g014440, Solyc04g079420, Solyc05g025820, Solyc08g078000, Solyc03g026340, Solyc10g079130, Solyc11g064890, Solyc12g098980, Solyc06g065570, Solyc07g007430, Solyc06g062590, Solyc02g072130, Solyc04g008100, Solyc06g030490, Solyc02g092460, Solyc02g079740, Solyc05g013750, Solyc04g079200, Solyc04g009770, Solyc02g092910, Solyc03g078360, Solyc01g068490, Solyc02g093880,…
GO:0051338	regulation of transferase activity	P	117 out of 2878 genes, 4%	753 out of 34727 genes, 2%	2.80322e-11	1.3234e-07	Solyc07g055690, Solyc03g096930, Solyc08g014440, Solyc01g079610, Solyc05g050680, Solyc04g079820, Solyc10g005440, Solyc08g078000, Solyc04g079400, Solyc11g069690, Solyc12g095800, Solyc03g111630, Solyc01g067590, Solyc12g087920, Solyc06g083270, Solyc06g071800, Solyc02g089290, Solyc12g098980, Solyc11g010730, Solyc07g047720, Solyc04g008010, Solyc02g079570, Solyc08g080410, Solyc03g119140, Solyc03g116170,…
GO:0006796	phosphate-containing compound metabolic process	P	456 out of 2878 genes, 16%	4138 out of 34727 genes, 12%	3.65475e-11	1.72541e-07	Solyc10g077020, Solyc09g005280, Solyc09g005090, Solyc07g055690, Solyc02g078900, Solyc12g009060, Solyc05g015610, Solyc04g079420, Solyc05g050680, Solyc06g009390, Solyc10g006020, Solyc03g117490, Solyc10g079130, Solyc04g009900, Solyc04g039990, Solyc05g024290, Solyc11g064890, Solyc01g094550, Solyc03g114590, Solyc03g031670, Solyc12g098980, Solyc11g010730, Solyc05g008960, Solyc04g007710, Solyc10g050060,…
GO:0022415	viral reproductive process	P	159 out of 2878 genes, 6%	1136 out of 34727 genes, 3%	3.96181e-11	1.87037e-07	Solyc08g078000, Solyc05g054080, Solyc07g066380, Solyc11g065670, Solyc00g007100, Solyc02g086240, Solyc01g094550, Solyc08g081730, Solyc06g075180, Solyc06g074430, Solyc01g068530, Solyc12g008700, Solyc05g008110, Solyc08g006900, Solyc03g121460, Solyc12g017480, Solyc03g025520, Solyc10g006480, Solyc05g055640, Solyc02g069260, Solyc12g039120, Solyc05g005290, Solyc01g104970, Solyc02g072300, Solyc08g079740,…
GO:0009059	macromolecule biosynthetic process	P	868 out of 2878 genes, 30%	8694 out of 34727 genes, 25%	4.45417e-11	2.10281e-07	Solyc05g014390, Solyc02g091210, Solyc04g079420, Solyc06g083980, Solyc08g078000, Solyc07g066380, Solyc10g079130, Solyc03g111630, Solyc06g082590, Solyc11g064890, Solyc09g065520, Solyc02g086240, Solyc12g098980, Solyc06g074430, Solyc07g007430, Solyc06g062590, Solyc02g072130, Solyc01g068530, Solyc12g099900, Solyc04g078840, Solyc02g085580, Solyc03g116170, Solyc02g092460, Solyc08g006900, Solyc03g025520,…
GO:0009893	positive regulation of metabolic process	P	431 out of 2878 genes, 15%	3884 out of 34727 genes, 11%	5.51051e-11	2.60151e-07	Solyc12g006380, Solyc03g121240, Solyc01g086970, Solyc07g055690, Solyc04g079420, Solyc06g083980, Solyc04g055170, Solyc05g050680, Solyc08g078000, Solyc10g079130, Solyc04g009900, Solyc06g082590, Solyc04g079720, Solyc09g065520, Solyc09g010020, Solyc06g053530, Solyc03g114590, Solyc12g098980, Solyc11g010730, Solyc07g047720, Solyc11g005920, Solyc10g079080, Solyc01g106050, Solyc05g008110, Solyc04g078840,…
GO:0031325	positive regulation of cellular metabolic process	P	420 out of 2878 genes, 15%	3771 out of 34727 genes, 11%	6.24104e-11	2.94639e-07	Solyc12g006380, Solyc03g121240, Solyc01g086970, Solyc07g055690, Solyc04g079420, Solyc06g083980, Solyc04g055170, Solyc05g050680, Solyc08g078000, Solyc10g079130, Solyc06g082590, Solyc04g079720, Solyc09g065520, Solyc09g010020, Solyc06g053530, Solyc03g114590, Solyc12g098980, Solyc11g010730, Solyc07g047720, Solyc11g005920, Solyc10g079080, Solyc01g106050, Solyc05g008110, Solyc04g078840, Solyc02g085580,…
GO:0006907	pinocytosis	P	119 out of 2878 genes, 4%	781 out of 34727 genes, 2%	6.72283e-11	3.17385e-07	Solyc02g082250, Solyc06g007180, Solyc11g069690, Solyc11g070110, Solyc08g068330, Solyc04g009900, Solyc03g097840, Solyc06g076020, Solyc01g097030, Solyc12g042650, Solyc01g106050, Solyc10g007010, Solyc03g083290, Solyc12g017480, Solyc09g061620, Solyc04g005160, Solyc03g111200, Solyc11g010500, Solyc05g052780, Solyc09g075450, Solyc04g078250, Solyc02g091500, Solyc03g097980, Solyc03g112770, Solyc02g068430,…
GO:0033674	positive regulation of kinase activity	P	88 out of 2878 genes, 3%	519 out of 34727 genes, 1%	9.36985e-11	4.42351e-07	Solyc07g055690, Solyc03g096930, Solyc01g079610, Solyc10g005440, Solyc08g078000, Solyc04g079400, Solyc11g069690, Solyc01g067590, Solyc12g087920, Solyc06g083270, Solyc06g071800, Solyc02g089290, Solyc12g098980, Solyc11g010730, Solyc07g047720, Solyc04g008010, Solyc02g079570, Solyc03g119140, Solyc03g116170, Solyc07g042680, Solyc05g017860, Solyc05g013750, Solyc11g069310, Solyc10g006480, Solyc04g082500,…
GO:0006415	translational termination	P	59 out of 2878 genes, 2%	293 out of 34727 genes, 1%	1.44999e-10	6.8454e-07	Solyc10g007980, Solyc04g008810, Solyc03g121330, Solyc07g066380, Solyc02g021400, Solyc11g065670, Solyc06g007520, Solyc10g018810, Solyc05g005690, Solyc09g007350, Solyc02g086240, Solyc09g066430, Solyc06g075180, Solyc06g074430, Solyc12g042650, Solyc01g068530, Solyc12g008700, Solyc10g086020, Solyc02g069850, Solyc08g006900, Solyc03g083290, Solyc03g025520, Solyc12g008720, Solyc04g026100, Solyc03g045110,…
GO:0009416	response to light stimulus	P	463 out of 2878 genes, 16%	4254 out of 34727 genes, 12%	1.49143e-10	7.04102e-07	Solyc11g007500, Solyc03g121240, Solyc03g120140, Solyc09g005090, Solyc12g009060, Solyc10g051020, Solyc06g083980, Solyc04g055170, Solyc06g007180, Solyc02g083580, Solyc10g006020, Solyc03g083460, Solyc01g094210, Solyc04g009900, Solyc01g095400, Solyc06g082590, Solyc12g098980, Solyc11g010730, Solyc11g005920, Solyc10g050060, Solyc09g092490, Solyc01g106050, Solyc04g078840, Solyc01g107810, Solyc05g013750,…
GO:0043549	regulation of kinase activity	P	113 out of 2878 genes, 4%	738 out of 34727 genes, 2%	1.50808e-10	7.11966e-07	Solyc07g055690, Solyc03g096930, Solyc01g079610, Solyc05g050680, Solyc04g079820, Solyc10g005440, Solyc08g078000, Solyc04g079400, Solyc11g069690, Solyc12g095800, Solyc03g111630, Solyc01g067590, Solyc12g087920, Solyc06g083270, Solyc06g071800, Solyc02g089290, Solyc12g098980, Solyc11g010730, Solyc07g047720, Solyc04g008010, Solyc02g079570, Solyc08g080410, Solyc03g119140, Solyc03g116170, Solyc07g042680,…
GO:0006839	mitochondrial transport	P	65 out of 2878 genes, 2%	339 out of 34727 genes, 1%	1.53706e-10	7.25644e-07	Solyc09g005870, Solyc05g053250, Solyc10g006020, Solyc10g086540, Solyc03g097840, Solyc01g067590, Solyc01g106050, Solyc10g007010, Solyc06g062530, Solyc03g097020, Solyc02g071980, Solyc11g069310, Solyc11g010500, Solyc07g005050, Solyc04g009770, Solyc09g091840, Solyc06g071890, Solyc05g051510, Solyc01g007910, Solyc06g082270, Solyc02g089110, Solyc01g095570, Solyc12g044800, Solyc04g008770, Solyc08g081430,…
GO:0016310	phosphorylation	P	374 out of 2878 genes, 13%	3313 out of 34727 genes, 10%	1.644e-10	7.76131e-07	Solyc10g077020, Solyc09g005090, Solyc07g055690, Solyc02g078900, Solyc12g009060, Solyc05g015610, Solyc04g079420, Solyc05g050680, Solyc03g117490, Solyc10g079130, Solyc04g009900, Solyc04g039990, Solyc05g024290, Solyc11g064890, Solyc01g094550, Solyc03g114590, Solyc03g031670, Solyc12g098980, Solyc11g010730, Solyc05g008960, Solyc04g007710, Solyc10g050060, Solyc10g008960, Solyc05g013750, Solyc03g111200,…
GO:0007166	cell surface receptor signaling pathway	P	187 out of 2878 genes, 6%	1424 out of 34727 genes, 4%	1.73764e-10	8.20342e-07	Solyc09g005090, Solyc03g097070, Solyc01g086970, Solyc07g055690, Solyc01g109640, Solyc05g050680, Solyc05g054080, Solyc11g070110, Solyc04g009900, Solyc01g095400, Solyc11g064890, Solyc05g005210, Solyc05g008960, Solyc10g079080, Solyc02g079570, Solyc09g005080, Solyc06g030490, Solyc05g013750, Solyc12g017480, Solyc09g066440, Solyc06g062530, Solyc11g069310, Solyc10g006480, Solyc05g007670, Solyc05g009870,…
GO:1901135	carbohydrate derivative metabolic process	P	477 out of 2878 genes, 17%	4410 out of 34727 genes, 13%	1.79988e-10	8.49721e-07	Solyc12g006380, Solyc05g014390, Solyc03g120140, Solyc09g005280, Solyc02g091210, Solyc10g047300, Solyc10g083290, Solyc06g009390, Solyc03g005300, Solyc02g083580, Solyc04g009900, Solyc06g082590, Solyc09g010020, Solyc06g053530, Solyc05g007190, Solyc12g098980, Solyc05g008960, Solyc10g050060, Solyc09g092490, Solyc02g088560, Solyc04g079960, Solyc01g106050, Solyc02g072180, Solyc09g075020, Solyc05g013750,…
GO:0010627	regulation of intracellular protein kinase cascade	P	70 out of 2878 genes, 2%	380 out of 34727 genes, 1%	1.9742e-10	9.3202e-07	Solyc03g097070, Solyc01g086970, Solyc04g079820, Solyc08g078000, Solyc05g054080, Solyc04g049790, Solyc04g079400, Solyc12g095800, Solyc03g111630, Solyc11g064890, Solyc07g063630, Solyc05g005210, Solyc08g080410, Solyc03g119140, Solyc03g116170, Solyc07g042680, Solyc05g013750, Solyc10g006480, Solyc05g009870, Solyc01g010650, Solyc07g042890, Solyc04g014370, Solyc04g079200, Solyc01g086960, Solyc01g097210,…
GO:0007167	enzyme linked receptor protein signaling pathway	P	120 out of 2878 genes, 4%	804 out of 34727 genes, 2%	2.08218e-10	9.82998e-07	Solyc09g005090, Solyc03g097070, Solyc03g083470, Solyc02g079700, Solyc01g086970, Solyc07g055690, Solyc01g109640, Solyc10g005440, Solyc05g054080, Solyc03g059490, Solyc11g070110, Solyc04g076460, Solyc01g067590, Solyc11g064890, Solyc09g010670, Solyc10g079080, Solyc02g079570, Solyc12g062520, Solyc09g005080, Solyc06g030490, Solyc05g013750, Solyc12g017480, Solyc02g071980, Solyc11g069310, Solyc01g106500,…
GO:0007243	intracellular protein kinase cascade	P	95 out of 2878 genes, 3%	586 out of 34727 genes, 2%	2.09268e-10	9.87956e-07	Solyc08g082610, Solyc10g085710, Solyc05g015610, Solyc11g066040, Solyc05g050680, Solyc04g079400, Solyc10g079130, Solyc08g082110, Solyc01g067590, Solyc01g007050, Solyc00g007100, Solyc04g007710, Solyc04g008100, Solyc03g119140, Solyc07g042680, Solyc05g013750, Solyc11g013190, Solyc01g007040, Solyc10g006480, Solyc04g078250, Solyc11g072630, Solyc08g077980, Solyc07g042890, Solyc04g014370, Solyc06g008270,…
GO:0009991	response to extracellular stimulus	P	285 out of 2878 genes, 10%	2400 out of 34727 genes, 7%	2.17128e-10	1.02506e-06	Solyc05g015610, Solyc03g080190, Solyc06g009390, Solyc06g007180, Solyc03g083460, Solyc04g009900, Solyc11g064890, Solyc02g093390, Solyc12g098980, Solyc11g010730, Solyc09g092490, Solyc01g106050, Solyc02g085580, Solyc05g013750, Solyc03g121940, Solyc09g008060, Solyc02g092580, Solyc01g100460, Solyc11g011050, Solyc12g039120, Solyc03g112770, Solyc02g079030, Solyc09g013150, Solyc02g079590, Solyc06g009290,…
GO:0019320	hexose catabolic process	P	185 out of 2878 genes, 6%	1409 out of 34727 genes, 4%	2.21288e-10	1.0447e-06	Solyc01g106260, Solyc01g086970, Solyc02g078900, Solyc03g117490, Solyc06g076020, Solyc03g093520, Solyc08g081730, Solyc07g056500, Solyc04g007710, Solyc10g079080, Solyc02g072130, Solyc08g065480, Solyc01g107620, Solyc04g064550, Solyc05g010260, Solyc03g111200, Solyc02g068740, Solyc05g007670, Solyc04g080000, Solyc02g068590, Solyc05g005290, Solyc02g072300, Solyc02g083710, Solyc09g013110, Solyc05g026540,…
GO:0070585	protein localization to mitochondrion	P	51 out of 2878 genes, 2%	238 out of 34727 genes, 1%	2.54461e-10	1.20131e-06	Solyc03g005700, Solyc09g005870, Solyc05g053250, Solyc10g006020, Solyc10g086540, Solyc12g043120, Solyc01g106050, Solyc05g007470, Solyc10g007010, Solyc03g082920, Solyc06g062530, Solyc03g097020, Solyc08g083380, Solyc06g072600, Solyc01g096230, Solyc07g005050, Solyc04g009770, Solyc01g098100, Solyc09g091840, Solyc02g089280, Solyc05g051510, Solyc09g064390, Solyc01g007910, Solyc03g121860, Solyc04g081570,…
GO:0072655	establishment of protein localization to mitochondrion	P	51 out of 2878 genes, 2%	238 out of 34727 genes, 1%	2.54461e-10	1.20131e-06	Solyc03g005700, Solyc09g005870, Solyc05g053250, Solyc10g006020, Solyc10g086540, Solyc12g043120, Solyc01g106050, Solyc05g007470, Solyc10g007010, Solyc03g082920, Solyc06g062530, Solyc03g097020, Solyc08g083380, Solyc06g072600, Solyc01g096230, Solyc07g005050, Solyc04g009770, Solyc01g098100, Solyc09g091840, Solyc02g089280, Solyc05g051510, Solyc09g064390, Solyc01g007910, Solyc03g121860, Solyc04g081570,…
GO:0009612	response to mechanical stimulus	P	82 out of 2878 genes, 3%	480 out of 34727 genes, 1%	2.79037e-10	1.31733e-06	Solyc07g042590, Solyc11g072240, Solyc09g005550, Solyc05g025820, Solyc04g011520, Solyc03g026340, Solyc10g079130, Solyc10g077010, Solyc03g118810, Solyc07g063100, Solyc11g010730, Solyc08g081540, Solyc10g050060, Solyc04g078840, Solyc04g082500, Solyc02g091500, Solyc03g097980, Solyc05g045650, Solyc08g066770, Solyc03g093120, Solyc03g115740, Solyc11g012680, Solyc06g073830, Solyc02g080890, Solyc03g093110,…
GO:0016049	cell growth	P	351 out of 2878 genes, 12%	3092 out of 34727 genes, 9%	3.44608e-10	1.6269e-06	Solyc03g121240, Solyc09g005090, Solyc10g051020, Solyc04g055170, Solyc10g083290, Solyc05g009430, Solyc02g083580, Solyc10g079130, Solyc03g031670, Solyc12g098980, Solyc11g010730, Solyc05g008960, Solyc11g005920, Solyc10g008960, Solyc09g092490, Solyc02g088560, Solyc07g007430, Solyc06g062590, Solyc02g072180, Solyc03g083900, Solyc05g007670, Solyc02g092580, Solyc02g063370, Solyc08g060970, Solyc02g083710,…
GO:0007005	mitochondrion organization	P	80 out of 2878 genes, 3%	466 out of 34727 genes, 1%	3.60985e-10	1.70421e-06	Solyc09g005870, Solyc04g079820, Solyc05g054080, Solyc05g053250, Solyc10g006020, Solyc12g095800, Solyc10g086540, Solyc01g106050, Solyc09g005910, Solyc10g007010, Solyc06g062530, Solyc03g097020, Solyc02g071980, Solyc05g050600, Solyc11g006540, Solyc07g005050, Solyc04g009770, Solyc09g091840, Solyc11g068650, Solyc05g051510, Solyc01g007910, Solyc06g082270, Solyc01g006180, Solyc12g044800, Solyc04g008770,…
GO:0071369	cellular response to ethylene stimulus	P	155 out of 2878 genes, 5%	1134 out of 34727 genes, 3%	4.00195e-10	1.88932e-06	Solyc05g015610, Solyc04g015290, Solyc02g079280, Solyc06g082590, Solyc11g064890, Solyc01g108580, Solyc12g099900, Solyc04g078840, Solyc03g007460, Solyc03g006320, Solyc04g064550, Solyc12g005640, Solyc04g072460, Solyc09g008060, Solyc11g011050, Solyc12g009560, Solyc05g005290, Solyc08g079740, Solyc03g123500, Solyc06g009290, Solyc09g011650, Solyc04g082890, Solyc03g078360, Solyc01g107550, Solyc06g073830,…
GO:0042327	positive regulation of phosphorylation	P	96 out of 2878 genes, 3%	602 out of 34727 genes, 2%	4.14821e-10	1.95837e-06	Solyc07g055690, Solyc03g096930, Solyc01g079610, Solyc05g050680, Solyc10g005440, Solyc08g078000, Solyc04g079400, Solyc11g069690, Solyc01g067590, Solyc12g087920, Solyc06g083270, Solyc06g071800, Solyc02g089290, Solyc12g098980, Solyc11g010730, Solyc07g047720, Solyc04g008010, Solyc02g079570, Solyc03g119140, Solyc03g116170, Solyc07g042680, Solyc05g017860, Solyc05g013750, Solyc09g066440, Solyc11g069310,…
GO:0046365	monosaccharide catabolic process	P	185 out of 2878 genes, 6%	1422 out of 34727 genes, 4%	4.6333e-10	2.18738e-06	Solyc01g106260, Solyc01g086970, Solyc02g078900, Solyc03g117490, Solyc06g076020, Solyc03g093520, Solyc08g081730, Solyc07g056500, Solyc04g007710, Solyc10g079080, Solyc02g072130, Solyc08g065480, Solyc01g107620, Solyc04g064550, Solyc05g010260, Solyc03g111200, Solyc02g068740, Solyc05g007670, Solyc04g080000, Solyc02g068590, Solyc05g005290, Solyc02g072300, Solyc02g083710, Solyc09g013110, Solyc05g026540,…
GO:0045860	positive regulation of protein kinase activity	P	85 out of 2878 genes, 3%	510 out of 34727 genes, 1%	4.66698e-10	2.20328e-06	Solyc07g055690, Solyc03g096930, Solyc01g079610, Solyc10g005440, Solyc08g078000, Solyc04g079400, Solyc11g069690, Solyc01g067590, Solyc12g087920, Solyc06g083270, Solyc06g071800, Solyc02g089290, Solyc12g098980, Solyc11g010730, Solyc07g047720, Solyc02g079570, Solyc03g119140, Solyc03g116170, Solyc07g042680, Solyc05g013750, Solyc11g069310, Solyc10g006480, Solyc04g082500, Solyc04g078250, Solyc11g072630,…
GO:0010562	positive regulation of phosphorus metabolic process	P	96 out of 2878 genes, 3%	605 out of 34727 genes, 2%	5.42955e-10	2.56329e-06	Solyc07g055690, Solyc03g096930, Solyc01g079610, Solyc05g050680, Solyc10g005440, Solyc08g078000, Solyc04g079400, Solyc11g069690, Solyc01g067590, Solyc12g087920, Solyc06g083270, Solyc06g071800, Solyc02g089290, Solyc12g098980, Solyc11g010730, Solyc07g047720, Solyc04g008010, Solyc02g079570, Solyc03g119140, Solyc03g116170, Solyc07g042680, Solyc05g017860, Solyc05g013750, Solyc09g066440, Solyc11g069310,…
GO:0045937	positive regulation of phosphate metabolic process	P	96 out of 2878 genes, 3%	605 out of 34727 genes, 2%	5.42955e-10	2.56329e-06	Solyc07g055690, Solyc03g096930, Solyc01g079610, Solyc05g050680, Solyc10g005440, Solyc08g078000, Solyc04g079400, Solyc11g069690, Solyc01g067590, Solyc12g087920, Solyc06g083270, Solyc06g071800, Solyc02g089290, Solyc12g098980, Solyc11g010730, Solyc07g047720, Solyc04g008010, Solyc02g079570, Solyc03g119140, Solyc03g116170, Solyc07g042680, Solyc05g017860, Solyc05g013750, Solyc09g066440, Solyc11g069310,…
GO:0009314	response to radiation	P	482 out of 2878 genes, 17%	4501 out of 34727 genes, 13%	5.89548e-10	2.78325e-06	Solyc11g007500, Solyc03g121240, Solyc03g120140, Solyc09g005090, Solyc12g009060, Solyc10g051020, Solyc06g083980, Solyc04g055170, Solyc06g007180, Solyc02g083580, Solyc10g006020, Solyc03g083460, Solyc01g094210, Solyc04g009900, Solyc01g095400, Solyc06g082590, Solyc12g098980, Solyc11g010730, Solyc11g005920, Solyc10g050060, Solyc09g092490, Solyc01g106050, Solyc04g078840, Solyc01g107810, Solyc05g013750,…
GO:0005996	monosaccharide metabolic process	P	221 out of 2878 genes, 8%	1781 out of 34727 genes, 5%	6.62032e-10	3.12545e-06	Solyc01g106260, Solyc01g086970, Solyc02g078900, Solyc07g065980, Solyc03g117490, Solyc06g076020, Solyc03g093520, Solyc08g081730, Solyc07g056500, Solyc04g007710, Solyc10g079080, Solyc02g072130, Solyc08g065480, Solyc01g107620, Solyc04g064550, Solyc11g069310, Solyc05g010260, Solyc03g111200, Solyc02g068740, Solyc05g007670, Solyc04g080000, Solyc02g068590, Solyc05g005290, Solyc02g072300, Solyc02g083710,…
GO:0006007	glucose catabolic process	P	181 out of 2878 genes, 6%	1390 out of 34727 genes, 4%	6.70397e-10	3.16494e-06	Solyc01g106260, Solyc01g086970, Solyc02g078900, Solyc03g117490, Solyc06g076020, Solyc03g093520, Solyc08g081730, Solyc07g056500, Solyc04g007710, Solyc10g079080, Solyc02g072130, Solyc08g065480, Solyc01g107620, Solyc04g064550, Solyc05g010260, Solyc03g111200, Solyc02g068740, Solyc05g007670, Solyc04g080000, Solyc02g068590, Solyc05g005290, Solyc02g072300, Solyc02g083710, Solyc09g013110, Solyc05g026540,…
GO:0009873	ethylene mediated signaling pathway	P	146 out of 2878 genes, 5%	1058 out of 34727 genes, 3%	6.7709e-10	3.19654e-06	Solyc05g015610, Solyc04g015290, Solyc02g079280, Solyc06g082590, Solyc01g108580, Solyc12g099900, Solyc04g078840, Solyc03g007460, Solyc03g006320, Solyc04g064550, Solyc12g005640, Solyc04g072460, Solyc09g008060, Solyc11g011050, Solyc12g009560, Solyc05g005290, Solyc08g079740, Solyc03g123500, Solyc06g009290, Solyc09g011650, Solyc04g082890, Solyc03g078360, Solyc06g073830, Solyc02g080890, Solyc10g074400,…
GO:0045859	regulation of protein kinase activity	P	109 out of 2878 genes, 4%	723 out of 34727 genes, 2%	7.86216e-10	3.71173e-06	Solyc07g055690, Solyc03g096930, Solyc01g079610, Solyc05g050680, Solyc04g079820, Solyc10g005440, Solyc08g078000, Solyc04g079400, Solyc11g069690, Solyc12g095800, Solyc03g111630, Solyc01g067590, Solyc12g087920, Solyc06g083270, Solyc06g071800, Solyc02g089290, Solyc12g098980, Solyc11g010730, Solyc07g047720, Solyc02g079570, Solyc08g080410, Solyc03g119140, Solyc03g116170, Solyc07g042680, Solyc05g013750,…
GO:0009057	macromolecule catabolic process	P	299 out of 2878 genes, 10%	2574 out of 34727 genes, 7%	7.93297e-10	3.74516e-06	Solyc12g009060, Solyc02g081140, Solyc05g009430, Solyc11g066600, Solyc06g073880, Solyc06g053530, Solyc06g084440, Solyc07g064870, Solyc04g054140, Solyc03g117110, Solyc07g005640, Solyc03g111200, Solyc05g054710, Solyc10g006480, Solyc05g013130, Solyc08g060970, Solyc05g009870, Solyc02g083710, Solyc06g048520, Solyc01g111710, Solyc06g009290, Solyc04g063380, Solyc08g069050, Solyc07g056430, Solyc01g007910,…
GO:0016197	endosomal transport	P	62 out of 2878 genes, 2%	329 out of 34727 genes, 1%	8.27634e-10	3.90726e-06	Solyc08g076130, Solyc07g064130, Solyc03g097070, Solyc12g009060, Solyc10g085590, Solyc05g026050, Solyc05g010420, Solyc05g054080, Solyc03g112720, Solyc03g005300, Solyc11g070110, Solyc02g063360, Solyc07g056370, Solyc01g098750, Solyc10g045550, Solyc01g103380, Solyc11g005670, Solyc09g065610, Solyc03g118820, Solyc02g093110, Solyc05g008110, Solyc02g072180, Solyc08g077680, Solyc07g006120, Solyc06g008280,…
GO:0071496	cellular response to external stimulus	P	249 out of 2878 genes, 9%	2068 out of 34727 genes, 6%	9.24667e-10	4.36535e-06	Solyc05g055780, Solyc12g055750, Solyc05g015610, Solyc03g080190, Solyc05g025820, Solyc10g083700, Solyc06g009390, Solyc06g007180, Solyc04g009900, Solyc02g079280, Solyc11g069320, Solyc11g064890, Solyc06g071800, Solyc02g093390, Solyc07g056500, Solyc12g098980, Solyc11g010730, Solyc04g014790, Solyc09g092490, Solyc02g079570, Solyc02g085580, Solyc09g005080, Solyc07g006120, Solyc03g121940, Solyc12g005640,…
GO:0001934	positive regulation of protein phosphorylation	P	94 out of 2878 genes, 3%	594 out of 34727 genes, 2%	9.45005e-10	4.46137e-06	Solyc07g055690, Solyc03g096930, Solyc01g079610, Solyc05g050680, Solyc10g005440, Solyc08g078000, Solyc04g079400, Solyc11g069690, Solyc01g067590, Solyc12g087920, Solyc06g083270, Solyc06g071800, Solyc02g089290, Solyc12g098980, Solyc11g010730, Solyc07g047720, Solyc02g079570, Solyc03g119140, Solyc03g116170, Solyc07g042680, Solyc05g013750, Solyc09g066440, Solyc11g069310, Solyc10g006480, Solyc04g082500,…
GO:0009694	jasmonic acid metabolic process	P	122 out of 2878 genes, 4%	842 out of 34727 genes, 2%	9.45053e-10	4.4616e-06	Solyc12g062930, Solyc06g073060, Solyc04g005610, Solyc07g053720, Solyc06g083980, Solyc02g089630, Solyc02g087350, Solyc11g010850, Solyc09g065820, Solyc08g077110, Solyc02g079280, Solyc06g082590, Solyc07g007870, Solyc01g097920, Solyc05g007190, Solyc11g008010, Solyc11g005920, Solyc11g010430, Solyc03g007460, Solyc05g053330, Solyc07g061720, Solyc07g053740, Solyc04g079860, Solyc03g121060, Solyc08g067410,…
GO:0006006	glucose metabolic process	P	201 out of 2878 genes, 7%	1591 out of 34727 genes, 5%	9.52146e-10	4.49508e-06	Solyc01g106260, Solyc01g086970, Solyc02g078900, Solyc03g117490, Solyc06g076020, Solyc03g093520, Solyc08g081730, Solyc07g056500, Solyc04g007710, Solyc10g079080, Solyc02g072130, Solyc08g065480, Solyc01g107620, Solyc04g064550, Solyc11g069310, Solyc05g010260, Solyc03g111200, Solyc02g068740, Solyc05g007670, Solyc04g080000, Solyc02g068590, Solyc05g005290, Solyc02g072300, Solyc02g083710, Solyc09g013110,…
GO:0006626	protein targeting to mitochondrion	P	47 out of 2878 genes, 2%	218 out of 34727 genes, 1%	1.01969e-09	4.81394e-06	Solyc03g005700, Solyc09g005870, Solyc05g053250, Solyc10g006020, Solyc10g086540, Solyc12g043120, Solyc01g106050, Solyc10g007010, Solyc03g082920, Solyc06g062530, Solyc03g097020, Solyc08g083380, Solyc06g072600, Solyc07g005050, Solyc04g009770, Solyc01g098100, Solyc09g091840, Solyc02g089280, Solyc05g051510, Solyc09g064390, Solyc01g007910, Solyc03g121860, Solyc04g081570, Solyc06g036290, Solyc03g083540,…
GO:0009744	response to sucrose stimulus	P	145 out of 2878 genes, 5%	1055 out of 34727 genes, 3%	1.02069e-09	4.81869e-06	Solyc11g007500, Solyc07g065980, Solyc05g015610, Solyc06g083980, Solyc06g007180, Solyc01g094210, Solyc01g094550, Solyc09g092490, Solyc02g088560, Solyc10g006540, Solyc12g005640, Solyc05g010260, Solyc03g111200, Solyc02g068740, Solyc11g011050, Solyc01g094250, Solyc03g097980, Solyc02g083710, Solyc09g083050, Solyc01g007910, Solyc05g055910, Solyc11g069050, Solyc11g011380, Solyc01g066520, Solyc02g093150,…
GO:0034285	response to disaccharide stimulus	P	145 out of 2878 genes, 5%	1055 out of 34727 genes, 3%	1.02069e-09	4.81869e-06	Solyc11g007500, Solyc07g065980, Solyc05g015610, Solyc06g083980, Solyc06g007180, Solyc01g094210, Solyc01g094550, Solyc09g092490, Solyc02g088560, Solyc10g006540, Solyc12g005640, Solyc05g010260, Solyc03g111200, Solyc02g068740, Solyc11g011050, Solyc01g094250, Solyc03g097980, Solyc02g083710, Solyc09g083050, Solyc01g007910, Solyc05g055910, Solyc11g069050, Solyc11g011380, Solyc01g066520, Solyc02g093150,…
GO:0006643	membrane lipid metabolic process	P	97 out of 2878 genes, 3%	622 out of 34727 genes, 2%	1.12862e-09	5.3282e-06	Solyc08g082920, Solyc06g068090, Solyc05g025820, Solyc10g083700, Solyc08g078000, Solyc06g009390, Solyc04g009900, Solyc11g069320, Solyc02g086590, Solyc07g063630, Solyc06g071800, Solyc07g056500, Solyc12g098980, Solyc09g007450, Solyc03g114600, Solyc10g078240, Solyc03g121940, Solyc10g011820, Solyc06g074670, Solyc05g054710, Solyc07g006160, Solyc02g068590, Solyc02g079030, Solyc02g077100, Solyc04g014370,…
GO:0031668	cellular response to extracellular stimulus	P	247 out of 2878 genes, 9%	2054 out of 34727 genes, 6%	1.2221e-09	5.76952e-06	Solyc05g055780, Solyc12g055750, Solyc05g015610, Solyc03g080190, Solyc05g025820, Solyc10g083700, Solyc06g009390, Solyc06g007180, Solyc04g009900, Solyc02g079280, Solyc11g069320, Solyc11g064890, Solyc06g071800, Solyc02g093390, Solyc07g056500, Solyc12g098980, Solyc11g010730, Solyc04g014790, Solyc09g092490, Solyc02g079570, Solyc02g085580, Solyc09g005080, Solyc07g006120, Solyc03g121940, Solyc12g005640,…
GO:0006520	cellular amino acid metabolic process	P	306 out of 2878 genes, 11%	2657 out of 34727 genes, 8%	1.22297e-09	5.77362e-06	Solyc04g055170, Solyc08g078000, Solyc06g007180, Solyc02g083580, Solyc02g083590, Solyc06g082590, Solyc06g065320, Solyc05g024290, Solyc11g064890, Solyc09g065520, Solyc01g086650, Solyc08g081540, Solyc09g092490, Solyc06g062590, Solyc12g056250, Solyc09g008060, Solyc03g119660, Solyc11g011050, Solyc04g082500, Solyc11g020610, Solyc03g112770, Solyc08g007920, Solyc04g014370, Solyc03g123500, Solyc12g009390,…
GO:0019058	viral infectious cycle	P	69 out of 2878 genes, 2%	389 out of 34727 genes, 1%	1.41056e-09	6.65927e-06	Solyc10g085590, Solyc05g054080, Solyc03g121330, Solyc07g066380, Solyc11g065670, Solyc06g007520, Solyc02g086240, Solyc09g066430, Solyc06g075180, Solyc06g074430, Solyc12g042650, Solyc01g068530, Solyc12g008700, Solyc02g069850, Solyc08g006900, Solyc03g083290, Solyc12g017480, Solyc03g025520, Solyc10g006480, Solyc05g055640, Solyc12g039120, Solyc04g078250, Solyc01g010540, Solyc07g005050, Solyc01g009100,…
GO:0031667	response to nutrient levels	P	265 out of 2878 genes, 9%	2240 out of 34727 genes, 6%	1.43107e-09	6.75609e-06	Solyc05g015610, Solyc03g080190, Solyc06g009390, Solyc06g007180, Solyc03g083460, Solyc04g009900, Solyc11g064890, Solyc02g093390, Solyc12g098980, Solyc11g010730, Solyc01g106050, Solyc02g085580, Solyc05g013750, Solyc03g121940, Solyc02g092580, Solyc01g100460, Solyc11g011050, Solyc03g112770, Solyc02g079030, Solyc02g079590, Solyc06g009290, Solyc12g005290, Solyc07g056430, Solyc11g012680, Solyc09g011610,…
GO:0031407	oxylipin metabolic process	P	123 out of 2878 genes, 4%	857 out of 34727 genes, 2%	1.44838e-09	6.8378e-06	Solyc12g062930, Solyc06g073060, Solyc04g005610, Solyc07g053720, Solyc06g083980, Solyc02g089630, Solyc02g087350, Solyc11g010850, Solyc09g065820, Solyc08g077110, Solyc02g079280, Solyc06g082590, Solyc07g007870, Solyc01g097920, Solyc05g007190, Solyc11g008010, Solyc11g005920, Solyc11g010430, Solyc03g007460, Solyc05g053330, Solyc07g061720, Solyc07g053740, Solyc04g079860, Solyc03g121060, Solyc08g067410,…
GO:0031401	positive regulation of protein modification process	P	124 out of 2878 genes, 4%	867 out of 34727 genes, 2%	1.5415e-09	7.2774e-06	Solyc07g055690, Solyc03g096930, Solyc02g070510, Solyc01g079610, Solyc05g050680, Solyc10g005440, Solyc08g078000, Solyc04g079400, Solyc11g069690, Solyc12g095800, Solyc01g067590, Solyc12g087920, Solyc06g083270, Solyc06g071800, Solyc02g089290, Solyc12g098980, Solyc11g010730, Solyc07g047720, Solyc02g079570, Solyc09g005910, Solyc03g119140, Solyc03g116170, Solyc07g042680, Solyc05g013750, Solyc09g066440,…
GO:0042325	regulation of phosphorylation	P	123 out of 2878 genes, 4%	860 out of 34727 genes, 2%	1.79315e-09	8.46544e-06	Solyc07g055690, Solyc03g096930, Solyc01g079610, Solyc05g050680, Solyc04g079820, Solyc10g005440, Solyc08g078000, Solyc04g079400, Solyc11g069690, Solyc12g095800, Solyc03g111630, Solyc01g067590, Solyc12g087920, Solyc06g083270, Solyc05g005210, Solyc06g071800, Solyc02g089290, Solyc12g098980, Solyc11g010730, Solyc07g047720, Solyc04g008010, Solyc02g079570, Solyc08g080410, Solyc03g119140, Solyc03g116170,…
GO:0046482	para-aminobenzoic acid metabolic process	P	38 out of 2878 genes, 1%	159 out of 34727 genes, 0%	1.9386e-09	9.15214e-06	Solyc02g091100, Solyc04g072900, Solyc07g006370, Solyc08g078000, Solyc01g105370, Solyc07g008920, Solyc09g092500, Solyc12g056590, Solyc06g082590, Solyc07g063630, Solyc09g092490, Solyc03g006320, Solyc03g007460, Solyc08g062220, Solyc09g008060, Solyc02g082450, Solyc07g053740, Solyc08g006330, Solyc03g123500, Solyc11g006540, Solyc09g092480, Solyc08g006410, Solyc10g009110, Solyc07g063930, Solyc10g050970,…
GO:0006631	fatty acid metabolic process	P	259 out of 2878 genes, 9%	2186 out of 34727 genes, 6%	1.93878e-09	9.15298e-06	Solyc12g006380, Solyc05g015610, Solyc06g083980, Solyc06g007700, Solyc03g117490, Solyc01g094210, Solyc06g082590, Solyc04g079720, Solyc01g094550, Solyc05g007190, Solyc11g005920, Solyc07g007430, Solyc09g008060, Solyc07g061720, Solyc06g071060, Solyc01g094250, Solyc02g083710, Solyc02g079030, Solyc09g014280, Solyc04g014370, Solyc03g123500, Solyc01g111710, Solyc08g078400, Solyc02g085730, Solyc07g056430,…
GO:0009695	jasmonic acid biosynthetic process	P	101 out of 2878 genes, 4%	664 out of 34727 genes, 2%	2.02476e-09	9.55889e-06	Solyc12g062930, Solyc06g073060, Solyc04g005610, Solyc07g053720, Solyc06g083980, Solyc02g089630, Solyc02g087350, Solyc11g010850, Solyc09g065820, Solyc08g077110, Solyc02g079280, Solyc06g082590, Solyc07g007870, Solyc01g097920, Solyc05g007190, Solyc11g008010, Solyc11g005920, Solyc11g010430, Solyc05g053330, Solyc07g053740, Solyc04g079860, Solyc08g067410, Solyc09g018280, Solyc03g123500, Solyc12g056790,…
GO:0019318	hexose metabolic process	P	208 out of 2878 genes, 7%	1676 out of 34727 genes, 5%	2.14115e-09	1.01084e-05	Solyc01g106260, Solyc01g086970, Solyc02g078900, Solyc07g065980, Solyc03g117490, Solyc06g076020, Solyc03g093520, Solyc08g081730, Solyc07g056500, Solyc04g007710, Solyc10g079080, Solyc02g072130, Solyc08g065480, Solyc01g107620, Solyc04g064550, Solyc11g069310, Solyc05g010260, Solyc03g111200, Solyc02g068740, Solyc05g007670, Solyc04g080000, Solyc02g068590, Solyc05g005290, Solyc02g072300, Solyc02g083710,…
GO:0023057	negative regulation of signaling	P	129 out of 2878 genes, 4%	919 out of 34727 genes, 3%	2.35085e-09	1.10984e-05	Solyc03g097070, Solyc05g054080, Solyc02g083580, Solyc11g070110, Solyc06g053530, Solyc11g005920, Solyc03g007460, Solyc03g006320, Solyc06g030490, Solyc05g013750, Solyc04g064550, Solyc09g066440, Solyc11g069310, Solyc10g006480, Solyc12g009560, Solyc03g097980, Solyc02g072300, Solyc09g018280, Solyc03g123500, Solyc08g065320, Solyc08g066870, Solyc05g005460, Solyc05g052980, Solyc12g040510, Solyc02g021440,…
GO:0046467	membrane lipid biosynthetic process	P	86 out of 2878 genes, 3%	536 out of 34727 genes, 2%	2.47118e-09	1.16664e-05	Solyc05g025820, Solyc10g083700, Solyc08g078000, Solyc06g009390, Solyc04g009900, Solyc11g069320, Solyc02g086590, Solyc07g063630, Solyc06g071800, Solyc07g056500, Solyc12g098980, Solyc09g007450, Solyc03g114600, Solyc10g078240, Solyc03g121940, Solyc06g074670, Solyc07g006160, Solyc02g068590, Solyc02g077100, Solyc02g079030, Solyc04g014370, Solyc03g118020, Solyc05g005460, Solyc09g011650, Solyc07g056430,…
GO:0006811	ion transport	P	362 out of 2878 genes, 13%	3264 out of 34727 genes, 9%	2.70504e-09	1.27705e-05	Solyc12g006380, Solyc05g014390, Solyc05g015610, Solyc03g080190, Solyc04g055170, Solyc03g082530, Solyc06g007700, Solyc03g113220, Solyc03g083460, Solyc10g079130, Solyc04g009900, Solyc04g079720, Solyc03g097840, Solyc11g064890, Solyc09g010020, Solyc03g031670, Solyc12g098980, Solyc11g010730, Solyc09g092490, Solyc02g088560, Solyc01g106050, Solyc11g069640, Solyc02g085580, Solyc09g075020, Solyc03g121460,…
GO:0042594	response to starvation	P	233 out of 2878 genes, 8%	1932 out of 34727 genes, 6%	2.89531e-09	1.36688e-05	Solyc12g055750, Solyc05g015610, Solyc03g080190, Solyc05g025820, Solyc10g083700, Solyc06g009390, Solyc06g007180, Solyc03g118200, Solyc04g009900, Solyc02g079280, Solyc11g069320, Solyc11g064890, Solyc06g071800, Solyc02g093390, Solyc07g056500, Solyc12g098980, Solyc11g010730, Solyc02g079570, Solyc01g106050, Solyc02g085580, Solyc09g005080, Solyc07g006120, Solyc03g121940, Solyc12g017480, Solyc12g005640,…
GO:0048584	positive regulation of response to stimulus	P	141 out of 2878 genes, 5%	1035 out of 34727 genes, 3%	3.10773e-09	1.46716e-05	Solyc03g097070, Solyc06g061180, Solyc09g005550, Solyc01g079610, Solyc05g050680, Solyc08g078000, Solyc05g054080, Solyc01g095400, Solyc11g064890, Solyc05g005210, Solyc03g114590, Solyc01g108580, Solyc01g106050, Solyc03g006320, Solyc03g116170, Solyc07g042680, Solyc05g013750, Solyc10g006480, Solyc05g009870, Solyc01g010650, Solyc07g042890, Solyc03g123500, Solyc08g066770, Solyc07g064820, Solyc10g083120,…
GO:0010648	negative regulation of cell communication	P	130 out of 2878 genes, 5%	933 out of 34727 genes, 3%	3.23505e-09	1.52727e-05	Solyc03g097070, Solyc05g054080, Solyc02g083580, Solyc11g070110, Solyc06g053530, Solyc11g005920, Solyc03g007460, Solyc03g006320, Solyc06g030490, Solyc05g013750, Solyc04g064550, Solyc09g066440, Solyc11g069310, Solyc10g006480, Solyc12g009560, Solyc03g097980, Solyc02g072300, Solyc09g018280, Solyc03g123500, Solyc08g065320, Solyc08g066870, Solyc05g005460, Solyc05g052980, Solyc12g040510, Solyc03g115700,…
GO:0031408	oxylipin biosynthetic process	P	102 out of 2878 genes, 4%	679 out of 34727 genes, 2%	3.32014e-09	1.56744e-05	Solyc12g062930, Solyc06g073060, Solyc04g005610, Solyc07g053720, Solyc06g083980, Solyc02g089630, Solyc02g087350, Solyc11g010850, Solyc09g065820, Solyc08g077110, Solyc02g079280, Solyc06g082590, Solyc07g007870, Solyc01g097920, Solyc05g007190, Solyc11g008010, Solyc11g005920, Solyc11g010430, Solyc05g053330, Solyc07g053740, Solyc04g079860, Solyc08g067410, Solyc09g018280, Solyc03g123500, Solyc12g056790,…
GO:1900376	regulation of secondary metabolite biosynthetic process	P	143 out of 2878 genes, 5%	1055 out of 34727 genes, 3%	3.3498e-09	1.58144e-05	Solyc12g006380, Solyc01g086970, Solyc09g005550, Solyc04g079420, Solyc06g083980, Solyc05g025820, Solyc08g078000, Solyc05g052670, Solyc03g026340, Solyc02g090310, Solyc10g079130, Solyc02g079280, Solyc04g079720, Solyc09g010020, Solyc08g081730, Solyc11g005920, Solyc10g079080, Solyc03g117600, Solyc01g107620, Solyc12g005640, Solyc09g061620, Solyc08g014120, Solyc11g011050, Solyc04g082500, Solyc01g104970,…
GO:0042592	homeostatic process	P	272 out of 2878 genes, 9%	2333 out of 34727 genes, 7%	3.52371e-09	1.66354e-05	Solyc05g014390, Solyc03g121240, Solyc09g005090, Solyc05g015610, Solyc10g051020, Solyc04g055170, Solyc08g078000, Solyc03g005300, Solyc03g113220, Solyc06g065320, Solyc04g079720, Solyc12g098980, Solyc11g010730, Solyc05g008960, Solyc02g088560, Solyc06g062590, Solyc01g106050, Solyc11g069640, Solyc04g078840, Solyc06g030490, Solyc09g075020, Solyc05g054710, Solyc03g119660, Solyc02g069260, Solyc12g039120,…
GO:0015804	neutral amino acid transport	P	77 out of 2878 genes, 3%	464 out of 34727 genes, 1%	3.6798e-09	1.73723e-05	Solyc11g066800, Solyc10g085710, Solyc03g013440, Solyc02g079280, Solyc09g090470, Solyc01g007050, Solyc04g005790, Solyc07g056500, Solyc11g010430, Solyc04g008100, Solyc00g007220, Solyc02g079740, Solyc11g005700, Solyc11g045460, Solyc01g007040, Solyc04g077460, Solyc12g010970, Solyc09g011610, Solyc02g089400, Solyc03g123800, Solyc06g076750, Solyc02g089920, Solyc01g007020, Solyc10g011880, Solyc06g008870,…
GO:0009968	negative regulation of signal transduction	P	126 out of 2878 genes, 4%	898 out of 34727 genes, 3%	3.69967e-09	1.74661e-05	Solyc03g097070, Solyc07g054830, Solyc04g005610, Solyc04g079820, Solyc05g054080, Solyc02g083580, Solyc02g071250, Solyc12g095800, Solyc11g070110, Solyc05g051460, Solyc06g053530, Solyc11g005920, Solyc12g062520, Solyc08g080410, Solyc03g119140, Solyc03g007460, Solyc03g006320, Solyc06g030490, Solyc05g013750, Solyc04g064550, Solyc09g066440, Solyc11g069310, Solyc10g006480, Solyc12g009560, Solyc07g053740,…
GO:0040008	regulation of growth	P	285 out of 2878 genes, 10%	2468 out of 34727 genes, 7%	3.70617e-09	1.74968e-05	Solyc09g005090, Solyc10g051020, Solyc05g050680, Solyc04g009900, Solyc01g091490, Solyc06g065320, Solyc11g064890, Solyc02g086240, Solyc12g098980, Solyc11g010730, Solyc04g007710, Solyc10g008960, Solyc01g106050, Solyc02g085580, Solyc02g072180, Solyc03g116170, Solyc03g117110, Solyc07g005640, Solyc08g079690, Solyc11g020610, Solyc02g079030, Solyc04g014370, Solyc01g111710, Solyc07g056430, Solyc11g012680,…
GO:0048731	system development	P	872 out of 2878 genes, 30%	8926 out of 34727 genes, 26%	3.80081e-09	1.79436e-05	Solyc01g086970, Solyc06g083980, Solyc04g055170, Solyc03g083460, Solyc01g095400, Solyc06g082590, Solyc06g051720, Solyc05g007190, Solyc12g098980, Solyc08g081540, Solyc04g007710, Solyc10g008960, Solyc10g079080, Solyc12g099900, Solyc11g069640, Solyc04g078840, Solyc02g085580, Solyc03g116170, Solyc02g092460, Solyc06g062530, Solyc03g083900, Solyc05g054710, Solyc07g061720, Solyc05g013130, Solyc11g011050,…
GO:0010260	organ senescence	P	102 out of 2878 genes, 4%	681 out of 34727 genes, 2%	3.88858e-09	1.8358e-05	Solyc05g015610, Solyc04g005610, Solyc03g080190, Solyc05g054080, Solyc05g009430, Solyc03g059490, Solyc02g082900, Solyc04g015290, Solyc08g077110, Solyc08g068330, Solyc04g076460, Solyc08g082110, Solyc06g082590, Solyc06g071800, Solyc11g008010, Solyc11g005920, Solyc03g007460, Solyc03g006320, Solyc02g085580, Solyc04g072460, Solyc08g081610, Solyc07g053740, Solyc01g104970, Solyc02g083710, Solyc03g123500,…
GO:0009787	regulation of abscisic acid mediated signaling pathway	P	67 out of 2878 genes, 2%	382 out of 34727 genes, 1%	3.89197e-09	1.8374e-05	Solyc06g061180, Solyc09g005550, Solyc06g068090, Solyc04g005610, Solyc02g083580, Solyc05g051460, Solyc11g005920, Solyc03g007460, Solyc10g008460, Solyc08g008170, Solyc09g018280, Solyc03g123500, Solyc08g066790, Solyc05g052980, Solyc08g067770, Solyc02g021440, Solyc03g113270, Solyc04g012050, Solyc08g082210, Solyc04g012160, Solyc01g009860, Solyc03g121880, Solyc03g007230, Solyc04g072900, Solyc05g052270,…
GO:0009962	regulation of flavonoid biosynthetic process	P	126 out of 2878 genes, 4%	899 out of 34727 genes, 3%	3.95856e-09	1.86884e-05	Solyc01g086970, Solyc09g005550, Solyc04g079420, Solyc06g083980, Solyc05g025820, Solyc08g078000, Solyc05g052670, Solyc11g011920, Solyc03g026340, Solyc10g079130, Solyc08g077110, Solyc04g079720, Solyc07g063630, Solyc08g081730, Solyc11g008010, Solyc11g005920, Solyc10g079080, Solyc10g078240, Solyc05g052680, Solyc03g082500, Solyc03g117600, Solyc01g107620, Solyc09g061620, Solyc07g045180, Solyc01g106500,…
GO:0051788	response to misfolded protein	P	63 out of 2878 genes, 2%	350 out of 34727 genes, 1%	3.99189e-09	1.88457e-05	Solyc01g100350, Solyc04g010310, Solyc06g083790, Solyc07g055080, Solyc09g091470, Solyc08g068330, Solyc08g074790, Solyc03g097800, Solyc01g107160, Solyc09g061840, Solyc10g084960, Solyc08g080910, Solyc07g056500, Solyc07g053690, Solyc06g069040, Solyc03g111200, Solyc05g053140, Solyc01g060130, Solyc09g010130, Solyc09g090720, Solyc06g005490, Solyc02g083710, Solyc01g111710, Solyc06g009290, Solyc04g079200,…
GO:0001932	regulation of protein phosphorylation	P	116 out of 2878 genes, 4%	809 out of 34727 genes, 2%	4.47795e-09	2.11404e-05	Solyc07g055690, Solyc03g096930, Solyc01g079610, Solyc05g050680, Solyc04g079820, Solyc10g005440, Solyc08g078000, Solyc04g079400, Solyc11g069690, Solyc12g095800, Solyc03g111630, Solyc01g067590, Solyc12g087920, Solyc06g083270, Solyc06g071800, Solyc02g089290, Solyc12g098980, Solyc11g010730, Solyc07g047720, Solyc02g079570, Solyc08g080410, Solyc03g119140, Solyc03g116170, Solyc07g042680, Solyc05g013750,…
GO:0019748	secondary metabolic process	P	348 out of 2878 genes, 12%	3132 out of 34727 genes, 9%	4.70928e-09	2.22325e-05	Solyc12g006380, Solyc11g007500, Solyc05g014390, Solyc10g047300, Solyc06g083980, Solyc05g056080, Solyc01g094210, Solyc06g082590, Solyc04g079720, Solyc09g010020, Solyc05g008960, Solyc11g005920, Solyc09g092490, Solyc04g079960, Solyc01g107810, Solyc02g069250, Solyc03g121940, Solyc03g083900, Solyc12g056250, Solyc09g008060, Solyc11g011050, Solyc01g094250, Solyc11g020610, Solyc05g005290, Solyc02g083710,…
GO:0034645	cellular macromolecule biosynthetic process	P	820 out of 2878 genes, 28%	8342 out of 34727 genes, 24%	4.73893e-09	2.23725e-05	Solyc02g091210, Solyc04g079420, Solyc06g083980, Solyc08g078000, Solyc07g066380, Solyc10g079130, Solyc03g111630, Solyc06g082590, Solyc11g064890, Solyc09g065520, Solyc02g086240, Solyc12g098980, Solyc06g074430, Solyc07g007430, Solyc06g062590, Solyc02g072130, Solyc01g068530, Solyc12g099900, Solyc04g078840, Solyc02g085580, Solyc03g116170, Solyc02g092460, Solyc08g006900, Solyc03g025520, Solyc01g108130,…
GO:0009100	glycoprotein metabolic process	P	162 out of 2878 genes, 6%	1243 out of 34727 genes, 4%	5.0868e-09	2.40148e-05	Solyc03g120140, Solyc06g049070, Solyc04g015290, Solyc06g082590, Solyc12g008360, Solyc06g053530, Solyc07g063100, Solyc08g060940, Solyc02g088560, Solyc04g008100, Solyc03g006320, Solyc02g079740, Solyc05g013750, Solyc04g064550, Solyc04g082200, Solyc05g054710, Solyc05g013130, Solyc05g007670, Solyc11g040050, Solyc05g005290, Solyc01g010650, Solyc08g079740, Solyc02g079030, Solyc03g123500, Solyc12g006500,…
GO:0003006	developmental process involved in reproduction	P	664 out of 2878 genes, 23%	6585 out of 34727 genes, 19%	5.36431e-09	2.53249e-05	Solyc06g083980, Solyc04g055170, Solyc10g083290, Solyc10g079130, Solyc01g095400, Solyc06g082590, Solyc06g051720, Solyc05g007190, Solyc03g031670, Solyc12g098980, Solyc08g081540, Solyc10g008960, Solyc12g099900, Solyc04g078840, Solyc02g072180, Solyc03g116170, Solyc02g092460, Solyc06g062530, Solyc07g061720, Solyc05g013130, Solyc11g011050, Solyc04g082500, Solyc08g060970, Solyc03g112770, Solyc09g091840,…
GO:0019725	cellular homeostasis	P	196 out of 2878 genes, 7%	1576 out of 34727 genes, 5%	5.40292e-09	2.55072e-05	Solyc05g014390, Solyc12g055750, Solyc04g055170, Solyc08g078000, Solyc03g005300, Solyc03g113220, Solyc09g090470, Solyc06g065320, Solyc00g007100, Solyc04g080850, Solyc02g089160, Solyc05g008960, Solyc02g088560, Solyc06g062590, Solyc01g106050, Solyc04g078840, Solyc06g030490, Solyc09g075020, Solyc05g054710, Solyc05g052780, Solyc03g119660, Solyc01g057770, Solyc01g104970, Solyc05g045650, Solyc03g112770,…
GO:0046483	heterocycle metabolic process	P	499 out of 2878 genes, 17%	4761 out of 34727 genes, 14%	5.64433e-09	2.66469e-05	Solyc12g006380, Solyc05g014390, Solyc03g121240, Solyc09g005090, Solyc02g091210, Solyc02g078900, Solyc10g051020, Solyc10g047300, Solyc05g056080, Solyc03g005300, Solyc02g083580, Solyc10g006020, Solyc06g082590, Solyc06g065320, Solyc04g079720, Solyc09g010020, Solyc01g086650, Solyc07g064850, Solyc12g098980, Solyc11g010730, Solyc05g008960, Solyc10g008960, Solyc09g092490, Solyc04g079960, Solyc02g072130,…
GO:0032270	positive regulation of cellular protein metabolic process	P	141 out of 2878 genes, 5%	1045 out of 34727 genes, 3%	5.79296e-09	2.73486e-05	Solyc07g055690, Solyc01g079610, Solyc05g050680, Solyc08g078000, Solyc06g071800, Solyc12g098980, Solyc11g010730, Solyc07g047720, Solyc02g079570, Solyc01g103420, Solyc03g116170, Solyc07g042680, Solyc05g013750, Solyc09g066440, Solyc07g005640, Solyc11g069310, Solyc10g084630, Solyc10g006480, Solyc04g082500, Solyc02g072300, Solyc07g042890, Solyc02g083710, Solyc02g079030, Solyc04g014370, Solyc01g111710,…
GO:0071902	positive regulation of protein serine/threonine kinase activity	P	34 out of 2878 genes, 1%	138 out of 34727 genes, 0%	5.87005e-09	2.77125e-05	Solyc07g064130, Solyc03g114210, Solyc12g016070, Solyc05g013070, Solyc08g081210, Solyc04g079400, Solyc01g094960, Solyc10g045270, Solyc11g005670, Solyc03g119140, Solyc12g009340, Solyc05g013750, Solyc07g042680, Solyc11g069310, Solyc10g006480, Solyc11g072630, Solyc07g042890, Solyc04g014370, Solyc08g066770, Solyc09g082470, Solyc09g009090, Solyc07g064820, Solyc04g011440, Solyc11g006000, Solyc03g123800,…
GO:0043455	regulation of secondary metabolic process	P	160 out of 2878 genes, 6%	1233 out of 34727 genes, 4%	8.5453e-09	4.03424e-05	Solyc12g006380, Solyc03g121240, Solyc01g086970, Solyc09g005550, Solyc05g015610, Solyc04g079420, Solyc06g083980, Solyc05g025820, Solyc08g078000, Solyc05g052670, Solyc04g015290, Solyc03g026340, Solyc02g090310, Solyc10g079130, Solyc02g079280, Solyc04g079720, Solyc09g010020, Solyc08g081730, Solyc11g005920, Solyc10g079080, Solyc03g117600, Solyc01g107620, Solyc12g005640, Solyc09g061620, Solyc08g014120,…
GO:0031098	stress-activated protein kinase signaling cascade	P	32 out of 2878 genes, 1%	127 out of 34727 genes, 0%	9.05045e-09	4.27272e-05	Solyc07g064130, Solyc03g114210, Solyc12g016070, Solyc08g007910, Solyc05g015610, Solyc05g013070, Solyc08g081210, Solyc10g045270, Solyc11g005670, Solyc03g119140, Solyc12g009340, Solyc05g013750, Solyc07g042680, Solyc10g006480, Solyc01g091650, Solyc07g042890, Solyc04g014370, Solyc09g082470, Solyc09g009090, Solyc07g064820, Solyc11g006000, Solyc03g123800, Solyc03g082570, Solyc08g065250, Solyc08g074780,…
GO:0009963	positive regulation of flavonoid biosynthetic process	P	102 out of 2878 genes, 4%	692 out of 34727 genes, 2%	9.10632e-09	4.29909e-05	Solyc01g086970, Solyc09g005550, Solyc04g079420, Solyc06g083980, Solyc05g025820, Solyc08g078000, Solyc05g052670, Solyc11g011920, Solyc03g026340, Solyc10g079130, Solyc04g079720, Solyc07g063630, Solyc08g081730, Solyc10g079080, Solyc10g078240, Solyc05g052680, Solyc03g082500, Solyc03g117600, Solyc01g107620, Solyc09g061620, Solyc07g045180, Solyc01g096930, Solyc10g079320, Solyc08g014120, Solyc10g011930,…
GO:1900378	positive regulation of secondary metabolite biosynthetic process	P	102 out of 2878 genes, 4%	692 out of 34727 genes, 2%	9.10632e-09	4.29909e-05	Solyc01g086970, Solyc09g005550, Solyc04g079420, Solyc06g083980, Solyc05g025820, Solyc08g078000, Solyc05g052670, Solyc11g011920, Solyc03g026340, Solyc10g079130, Solyc04g079720, Solyc07g063630, Solyc08g081730, Solyc10g079080, Solyc10g078240, Solyc05g052680, Solyc03g082500, Solyc03g117600, Solyc01g107620, Solyc09g061620, Solyc07g045180, Solyc01g096930, Solyc10g079320, Solyc08g014120, Solyc10g011930,…
GO:0009788	negative regulation of abscisic acid mediated signaling pathway	P	51 out of 2878 genes, 2%	263 out of 34727 genes, 1%	9.39781e-09	4.43671e-05	Solyc04g072900, Solyc03g007230, Solyc05g052270, Solyc04g005610, Solyc03g006930, Solyc06g073390, Solyc02g083580, Solyc08g067310, Solyc12g056590, Solyc05g051460, Solyc06g082440, Solyc05g054520, Solyc11g005920, Solyc03g115850, Solyc11g017470, Solyc03g007460, Solyc01g008850, Solyc06g073050, Solyc01g090650, Solyc12g013620, Solyc09g018280, Solyc03g123500, Solyc08g067290, Solyc04g009440, Solyc03g096670,…
GO:0050790	regulation of catalytic activity	P	241 out of 2878 genes, 8%	2040 out of 34727 genes, 6%	9.51753e-09	4.49323e-05	Solyc07g008000, Solyc02g091210, Solyc07g055690, Solyc08g014440, Solyc07g008840, Solyc01g079610, Solyc05g050680, Solyc08g078000, Solyc03g111630, Solyc08g079870, Solyc04g079440, Solyc05g005210, Solyc04g080850, Solyc06g071800, Solyc07g056500, Solyc03g020010, Solyc12g098980, Solyc11g010730, Solyc07g047720, Solyc04g014790, Solyc02g079570, Solyc09g090830, Solyc05g008110, Solyc03g116170, Solyc02g092460,…
GO:0002237	response to molecule of bacterial origin	P	108 out of 2878 genes, 4%	747 out of 34727 genes, 2%	9.71058e-09	4.58437e-05	Solyc05g014390, Solyc09g005090, Solyc03g083470, Solyc02g079700, Solyc01g016370, Solyc01g016360, Solyc03g059490, Solyc04g076460, Solyc03g115070, Solyc07g049190, Solyc02g089290, Solyc03g006500, Solyc12g098980, Solyc11g010730, Solyc10g008960, Solyc09g005080, Solyc05g013750, Solyc11g069960, Solyc01g106500, Solyc04g078250, Solyc01g104970, Solyc01g107390, Solyc06g053710, Solyc08g079740, Solyc05g005700,…
GO:0031669	cellular response to nutrient levels	P	225 out of 2878 genes, 8%	1883 out of 34727 genes, 5%	1.19576e-08	5.64519e-05	Solyc12g055750, Solyc05g015610, Solyc03g080190, Solyc05g025820, Solyc10g083700, Solyc06g009390, Solyc06g007180, Solyc04g009900, Solyc02g079280, Solyc11g069320, Solyc11g064890, Solyc06g071800, Solyc02g093390, Solyc07g056500, Solyc12g098980, Solyc11g010730, Solyc02g079570, Solyc02g085580, Solyc09g005080, Solyc07g006120, Solyc03g121940, Solyc12g005640, Solyc11g069310, Solyc01g057770, Solyc02g092580,…
GO:0051247	positive regulation of protein metabolic process	P	143 out of 2878 genes, 5%	1076 out of 34727 genes, 3%	1.19844e-08	5.65781e-05	Solyc07g055690, Solyc01g079610, Solyc05g050680, Solyc08g078000, Solyc05g054080, Solyc06g071800, Solyc12g098980, Solyc11g010730, Solyc07g047720, Solyc02g079570, Solyc01g103420, Solyc03g116170, Solyc07g042680, Solyc05g013750, Solyc09g066440, Solyc07g005640, Solyc11g069310, Solyc10g084630, Solyc10g006480, Solyc04g082500, Solyc02g072300, Solyc07g042890, Solyc02g083710, Solyc02g079030, Solyc04g014370,…
GO:0015802	basic amino acid transport	P	45 out of 2878 genes, 2%	220 out of 34727 genes, 1%	1.27464e-08	6.01756e-05	Solyc11g066800, Solyc03g033460, Solyc12g055750, Solyc10g085710, Solyc09g005550, Solyc03g096390, Solyc05g056570, Solyc03g013440, Solyc02g093860, Solyc05g006640, Solyc03g026340, Solyc10g079130, Solyc04g009900, Solyc04g009800, Solyc07g063100, Solyc03g031670, Solyc10g055740, Solyc02g093870, Solyc10g074570, Solyc06g060110, Solyc01g096930, Solyc02g070280, Solyc07g056110, Solyc04g078250, Solyc08g008170,…
GO:0009653	anatomical structure morphogenesis	P	700 out of 2878 genes, 24%	7028 out of 34727 genes, 20%	1.37084e-08	6.47176e-05	Solyc01g086970, Solyc10g051020, Solyc06g083980, Solyc04g055170, Solyc10g083290, Solyc03g083460, Solyc10g079130, Solyc06g082590, Solyc03g031670, Solyc12g098980, Solyc10g008960, Solyc10g079080, Solyc07g007430, Solyc12g099900, Solyc11g069640, Solyc04g078840, Solyc02g085580, Solyc02g072180, Solyc03g116170, Solyc02g092460, Solyc03g083900, Solyc05g054710, Solyc07g061720, Solyc11g011050, Solyc04g082500,…
GO:0000187	activation of MAPK activity	P	29 out of 2878 genes, 1%	110 out of 34727 genes, 0%	1.47932e-08	6.98385e-05	Solyc07g064130, Solyc09g082470, Solyc08g066770, Solyc03g114210, Solyc12g016070, Solyc09g009090, Solyc07g064820, Solyc05g013070, Solyc08g081210, Solyc11g006000, Solyc03g123800, Solyc01g094960, Solyc10g045270, Solyc03g082570, Solyc03g115700, Solyc08g065250, Solyc11g005670, Solyc03g119140, Solyc12g009340, Solyc09g065870, Solyc07g042680, Solyc11g069310, Solyc10g006480, Solyc07g007140, Solyc03g019850,…
GO:0048878	chemical homeostasis	P	216 out of 2878 genes, 8%	1797 out of 34727 genes, 5%	1.48076e-08	6.99068e-05	Solyc05g014390, Solyc09g005090, Solyc12g055750, Solyc05g015610, Solyc10g051020, Solyc04g055170, Solyc08g078000, Solyc05g052670, Solyc03g005300, Solyc03g113220, Solyc09g090470, Solyc04g079720, Solyc00g007100, Solyc02g089160, Solyc12g098980, Solyc11g010730, Solyc05g008960, Solyc02g088560, Solyc01g057330, Solyc06g062590, Solyc01g106050, Solyc11g069640, Solyc04g078840, Solyc09g005080, Solyc06g030490,…
GO:0051345	positive regulation of hydrolase activity	P	77 out of 2878 genes, 3%	479 out of 34727 genes, 1%	1.52604e-08	7.20444e-05	Solyc07g008000, Solyc02g091210, Solyc03g096930, Solyc09g007160, Solyc07g008840, Solyc05g052840, Solyc01g079610, Solyc08g078000, Solyc07g008920, Solyc11g069690, Solyc12g095800, Solyc06g083270, Solyc07g047720, Solyc03g034430, Solyc03g116170, Solyc02g063370, Solyc04g078250, Solyc02g091500, Solyc03g097980, Solyc02g072300, Solyc04g079200, Solyc04g009770, Solyc04g073950, Solyc07g064820, Solyc05g014340,…
GO:0019222	regulation of metabolic process	P	922 out of 2878 genes, 32%	9569 out of 34727 genes, 28%	1.68104e-08	7.93617e-05	Solyc02g091210, Solyc01g086970, Solyc04g079420, Solyc07g008840, Solyc06g083980, Solyc04g055170, Solyc08g078000, Solyc10g079130, Solyc03g111630, Solyc06g082590, Solyc09g065520, Solyc03g114590, Solyc03g031670, Solyc12g098980, Solyc08g081540, Solyc07g047720, Solyc10g008960, Solyc10g079080, Solyc12g099900, Solyc04g078840, Solyc02g085580, Solyc03g116170, Solyc02g092460, Solyc01g107620, Solyc06g062530,…
GO:0043624	cellular protein complex disassembly	P	63 out of 2878 genes, 2%	363 out of 34727 genes, 1%	1.69041e-08	7.98041e-05	Solyc11g068610, Solyc10g007980, Solyc04g079820, Solyc04g008810, Solyc03g121330, Solyc07g066380, Solyc02g021400, Solyc11g065670, Solyc06g007520, Solyc10g018810, Solyc05g005690, Solyc09g007350, Solyc02g086240, Solyc09g066430, Solyc06g075180, Solyc06g074430, Solyc12g042650, Solyc01g068530, Solyc12g008700, Solyc10g086020, Solyc02g069850, Solyc08g006900, Solyc03g083290, Solyc03g025520, Solyc12g008720,…
GO:2000762	regulation of phenylpropanoid metabolic process	P	137 out of 2878 genes, 5%	1025 out of 34727 genes, 3%	1.71308e-08	8.08746e-05	Solyc03g121240, Solyc01g086970, Solyc09g005550, Solyc05g015610, Solyc04g079420, Solyc06g083980, Solyc05g025820, Solyc08g078000, Solyc05g052670, Solyc04g015290, Solyc03g026340, Solyc10g079130, Solyc04g079720, Solyc08g081730, Solyc11g005920, Solyc10g079080, Solyc03g117600, Solyc01g107620, Solyc09g061620, Solyc08g014120, Solyc04g082500, Solyc01g104970, Solyc03g121060, Solyc01g102840, Solyc09g013110,…
GO:0032879	regulation of localization	P	239 out of 2878 genes, 8%	2034 out of 34727 genes, 6%	1.74714e-08	8.24826e-05	Solyc12g055750, Solyc09g005550, Solyc05g015610, Solyc04g055170, Solyc05g050680, Solyc08g080500, Solyc08g078000, Solyc05g054080, Solyc03g005300, Solyc02g083580, Solyc03g026340, Solyc11g070110, Solyc10g079130, Solyc04g009900, Solyc00g007100, Solyc03g114590, Solyc07g063100, Solyc03g031670, Solyc01g103380, Solyc04g008100, Solyc02g072180, Solyc02g079740, Solyc09g075020, Solyc04g064550, Solyc12g017480,…
GO:0009267	cellular response to starvation	P	219 out of 2878 genes, 8%	1832 out of 34727 genes, 5%	1.82833e-08	8.63153e-05	Solyc12g055750, Solyc05g015610, Solyc03g080190, Solyc05g025820, Solyc10g083700, Solyc06g009390, Solyc06g007180, Solyc04g009900, Solyc02g079280, Solyc11g069320, Solyc11g064890, Solyc06g071800, Solyc02g093390, Solyc07g056500, Solyc12g098980, Solyc11g010730, Solyc02g079570, Solyc02g085580, Solyc09g005080, Solyc07g006120, Solyc03g121940, Solyc12g005640, Solyc11g069310, Solyc01g057770, Solyc02g092580,…
GO:0019932	second-messenger-mediated signaling	P	80 out of 2878 genes, 3%	508 out of 34727 genes, 1%	2.04113e-08	9.63619e-05	Solyc07g042590, Solyc11g072240, Solyc05g025820, Solyc03g059490, Solyc04g011520, Solyc04g009900, Solyc10g077010, Solyc03g118810, Solyc11g010730, Solyc02g088560, Solyc09g065610, Solyc04g078840, Solyc11g069310, Solyc08g081610, Solyc04g082500, Solyc02g063370, Solyc02g091500, Solyc05g045650, Solyc02g079030, Solyc09g018280, Solyc02g093050, Solyc04g072110, Solyc06g073830, Solyc04g071160, Solyc02g076900,…
GO:0051403	stress-activated MAPK cascade	P	30 out of 2878 genes, 1%	118 out of 34727 genes, 0%	2.08433e-08	9.84013e-05	Solyc07g064130, Solyc09g082470, Solyc03g114210, Solyc12g016070, Solyc08g007910, Solyc09g009090, Solyc07g064820, Solyc05g013070, Solyc08g081210, Solyc11g006000, Solyc03g123800, Solyc10g045270, Solyc03g082570, Solyc08g065250, Solyc11g005670, Solyc10g083610, Solyc08g074780, Solyc03g119140, Solyc12g009340, Solyc09g065870, Solyc05g013750, Solyc07g042680, Solyc06g071210, Solyc10g006480, Solyc03g019850,…
GO:0009101	glycoprotein biosynthetic process	P	156 out of 2878 genes, 5%	1211 out of 34727 genes, 3%	2.13815e-08	0.000100942	Solyc03g120140, Solyc06g049070, Solyc04g015290, Solyc06g082590, Solyc12g008360, Solyc06g053530, Solyc07g063100, Solyc08g060940, Solyc02g088560, Solyc04g008100, Solyc03g006320, Solyc02g079740, Solyc05g013750, Solyc04g064550, Solyc04g082200, Solyc05g007670, Solyc11g040050, Solyc05g005290, Solyc01g010650, Solyc08g079740, Solyc02g079030, Solyc03g123500, Solyc12g006500, Solyc12g009390, Solyc08g069050,…
GO:0048609	multicellular organismal reproductive process	P	251 out of 2878 genes, 9%	2162 out of 34727 genes, 6%	2.15966e-08	0.000101958	Solyc03g121240, Solyc09g005090, Solyc03g097070, Solyc03g080190, Solyc06g083980, Solyc05g050680, Solyc02g083580, Solyc04g015290, Solyc03g111630, Solyc06g082590, Solyc00g007100, Solyc02g086240, Solyc02g089160, Solyc11g005920, Solyc01g108580, Solyc01g106050, Solyc04g078840, Solyc03g007460, Solyc03g116170, Solyc07g042680, Solyc04g064550, Solyc03g117110, Solyc06g062530, Solyc05g054710, Solyc07g061720,…
GO:0065008	regulation of biological quality	P	610 out of 2878 genes, 21%	6040 out of 34727 genes, 17%	2.30153e-08	0.000108655	Solyc05g014390, Solyc10g051020, Solyc04g055170, Solyc08g078000, Solyc03g113220, Solyc09g065520, Solyc03g114590, Solyc12g098980, Solyc10g008960, Solyc06g062590, Solyc12g099900, Solyc11g069640, Solyc04g078840, Solyc02g072180, Solyc01g107810, Solyc09g075020, Solyc03g083900, Solyc05g054710, Solyc03g119660, Solyc05g045650, Solyc03g112770, Solyc09g091840, Solyc08g079520, Solyc07g056430, Solyc10g074400,…
GO:0071845	cellular component disassembly at cellular level	P	80 out of 2878 genes, 3%	510 out of 34727 genes, 1%	2.43159e-08	0.000114796	Solyc04g079820, Solyc03g121330, Solyc07g066380, Solyc11g065670, Solyc06g007520, Solyc05g005210, Solyc02g086240, Solyc09g066430, Solyc06g075180, Solyc06g074430, Solyc12g042650, Solyc04g005050, Solyc01g068530, Solyc12g008700, Solyc03g116170, Solyc02g069850, Solyc08g006900, Solyc03g083290, Solyc03g025520, Solyc05g055640, Solyc12g039120, Solyc05g009870, Solyc01g010540, Solyc07g005050, Solyc01g009100,…
GO:0043406	positive regulation of MAP kinase activity	P	30 out of 2878 genes, 1%	119 out of 34727 genes, 0%	2.56724e-08	0.0001212	Solyc07g064130, Solyc09g082470, Solyc08g066770, Solyc03g114210, Solyc12g016070, Solyc09g009090, Solyc07g064820, Solyc05g013070, Solyc08g081210, Solyc11g006000, Solyc03g123800, Solyc01g094960, Solyc10g045270, Solyc03g082570, Solyc03g115700, Solyc08g065250, Solyc11g005670, Solyc03g119140, Solyc12g009340, Solyc09g065870, Solyc05g013750, Solyc07g042680, Solyc11g069310, Solyc10g006480, Solyc03g019850,…
GO:0043241	protein complex disassembly	P	63 out of 2878 genes, 2%	367 out of 34727 genes, 1%	2.58354e-08	0.000121969	Solyc11g068610, Solyc10g007980, Solyc04g079820, Solyc04g008810, Solyc03g121330, Solyc07g066380, Solyc02g021400, Solyc11g065670, Solyc06g007520, Solyc10g018810, Solyc05g005690, Solyc09g007350, Solyc02g086240, Solyc09g066430, Solyc06g075180, Solyc06g074430, Solyc12g042650, Solyc01g068530, Solyc12g008700, Solyc10g086020, Solyc02g069850, Solyc08g006900, Solyc03g083290, Solyc03g025520, Solyc12g008720,…
GO:0006996	organelle organization	P	713 out of 2878 genes, 25%	7208 out of 34727 genes, 21%	2.96881e-08	0.000140157	Solyc05g014390, Solyc02g091210, Solyc01g086970, Solyc09g005870, Solyc06g083980, Solyc04g055170, Solyc08g078000, Solyc06g082590, Solyc02g086240, Solyc01g094550, Solyc03g114590, Solyc12g098980, Solyc06g065570, Solyc10g079080, Solyc07g007430, Solyc06g062590, Solyc01g068530, Solyc03g116170, Solyc02g092460, Solyc09g075020, Solyc08g006900, Solyc06g062530, Solyc12g005270, Solyc05g054710, Solyc07g061720,…
GO:0016050	vesicle organization	P	52 out of 2878 genes, 2%	280 out of 34727 genes, 1%	3.04299e-08	0.000143659	Solyc01g095970, Solyc03g119440, Solyc03g097070, Solyc12g009060, Solyc11g013000, Solyc07g008140, Solyc05g026050, Solyc03g005300, Solyc05g006640, Solyc07g056370, Solyc01g106050, Solyc08g077680, Solyc03g120900, Solyc06g008290, Solyc02g071980, Solyc09g061620, Solyc07g008060, Solyc01g096930, Solyc03g122090, Solyc05g013130, Solyc05g050600, Solyc03g121360, Solyc10g006320, Solyc11g006780, Solyc04g015160,…
GO:0009894	regulation of catabolic process	P	109 out of 2878 genes, 4%	776 out of 34727 genes, 2%	3.91747e-08	0.000184944	Solyc07g008000, Solyc02g091210, Solyc07g054830, Solyc05g015610, Solyc09g007160, Solyc07g008840, Solyc05g052840, Solyc08g080500, Solyc05g054080, Solyc01g067590, Solyc01g100840, Solyc03g034430, Solyc08g080410, Solyc06g030490, Solyc04g064550, Solyc09g066440, Solyc02g071980, Solyc11g069310, Solyc10g084630, Solyc02g063370, Solyc02g091500, Solyc03g097980, Solyc02g072300, Solyc08g077980, Solyc02g083710,…
GO:0046903	secretion	P	102 out of 2878 genes, 4%	712 out of 34727 genes, 2%	3.96287e-08	0.000187087	Solyc09g005090, Solyc03g097070, Solyc01g073900, Solyc04g055170, Solyc04g079820, Solyc10g083290, Solyc07g008920, Solyc10g084800, Solyc04g076460, Solyc04g009900, Solyc06g065320, Solyc03g115070, Solyc11g022540, Solyc02g089160, Solyc06g062590, Solyc11g069640, Solyc01g107810, Solyc09g005080, Solyc11g013190, Solyc09g061620, Solyc07g061720, Solyc05g013130, Solyc01g097510, Solyc01g107400, Solyc01g107390,…
GO:0017038	protein import	P	126 out of 2878 genes, 4%	939 out of 34727 genes, 3%	5.12674e-08	0.000242033	Solyc04g077000, Solyc01g092950, Solyc09g005870, Solyc05g015610, Solyc06g009110, Solyc06g007700, Solyc05g053250, Solyc04g015290, Solyc10g006020, Solyc12g095800, Solyc10g086540, Solyc09g090470, Solyc08g074790, Solyc06g082590, Solyc04g005790, Solyc07g007430, Solyc01g091020, Solyc01g106050, Solyc03g007460, Solyc10g007010, Solyc03g121460, Solyc06g062530, Solyc03g097020, Solyc07g006160, Solyc07g005050,…
GO:0015824	proline transport	P	70 out of 2878 genes, 2%	433 out of 34727 genes, 1%	5.38218e-08	0.000254093	Solyc11g066800, Solyc10g085710, Solyc03g013440, Solyc02g079280, Solyc09g090470, Solyc01g007050, Solyc04g005790, Solyc07g056500, Solyc11g010430, Solyc04g008100, Solyc00g007220, Solyc02g079740, Solyc11g005700, Solyc11g045460, Solyc01g007040, Solyc12g010970, Solyc09g011610, Solyc03g123800, Solyc06g076750, Solyc02g089920, Solyc01g007020, Solyc10g011880, Solyc06g008870, Solyc05g050330, Solyc01g086680,…
GO:0000160	two-component signal transduction system (phosphorelay)	P	152 out of 2878 genes, 5%	1190 out of 34727 genes, 3%	5.58152e-08	0.000263503	Solyc05g015610, Solyc04g015290, Solyc02g079280, Solyc06g082590, Solyc01g108580, Solyc12g099900, Solyc04g078840, Solyc03g007460, Solyc03g006320, Solyc04g064550, Solyc12g005640, Solyc04g072460, Solyc09g008060, Solyc11g011050, Solyc12g009560, Solyc05g005290, Solyc08g079740, Solyc03g123500, Solyc06g009290, Solyc09g011650, Solyc04g082890, Solyc03g078360, Solyc06g073830, Solyc02g080890, Solyc10g074400,…
GO:0015696	ammonium transport	P	41 out of 2878 genes, 1%	202 out of 34727 genes, 1%	6.92588e-08	0.000326971	Solyc11g066800, Solyc03g033460, Solyc12g055750, Solyc10g085710, Solyc09g005550, Solyc03g096390, Solyc05g056570, Solyc03g013440, Solyc02g093860, Solyc05g006640, Solyc03g026340, Solyc10g079130, Solyc04g009900, Solyc04g009800, Solyc07g063100, Solyc03g031670, Solyc10g055740, Solyc02g093870, Solyc10g074570, Solyc06g060110, Solyc01g096930, Solyc02g070280, Solyc07g056110, Solyc08g008170, Solyc11g018610,…
GO:0006096	glycolysis	P	109 out of 2878 genes, 4%	785 out of 34727 genes, 2%	7.15606e-08	0.000337838	Solyc01g106260, Solyc02g070510, Solyc06g068090, Solyc03g117490, Solyc01g106210, Solyc06g076020, Solyc03g093520, Solyc01g097920, Solyc07g056500, Solyc04g064550, Solyc03g111200, Solyc05g007670, Solyc05g005290, Solyc02g072300, Solyc11g072630, Solyc02g083710, Solyc05g013290, Solyc04g079200, Solyc01g097380, Solyc03g044010, Solyc09g009390, Solyc09g011650, Solyc06g071890, Solyc09g097960, Solyc08g066790,…
GO:0032940	secretion by cell	P	98 out of 2878 genes, 3%	684 out of 34727 genes, 2%	7.23158e-08	0.000341403	Solyc09g005090, Solyc03g097070, Solyc01g073900, Solyc04g055170, Solyc04g079820, Solyc07g008920, Solyc10g084800, Solyc04g076460, Solyc04g009900, Solyc06g065320, Solyc03g115070, Solyc11g022540, Solyc02g089160, Solyc06g062590, Solyc01g107810, Solyc09g005080, Solyc11g013190, Solyc09g061620, Solyc07g061720, Solyc05g013130, Solyc01g107400, Solyc01g107390, Solyc04g071150, Solyc07g008600, Solyc04g077460,…
GO:0016036	cellular response to phosphate starvation	P	83 out of 2878 genes, 3%	550 out of 34727 genes, 2%	7.667e-08	0.000361959	Solyc06g068090, Solyc05g015610, Solyc05g025820, Solyc10g083700, Solyc06g009390, Solyc04g009900, Solyc11g069320, Solyc02g086590, Solyc06g071800, Solyc07g056500, Solyc12g098980, Solyc10g078240, Solyc09g005910, Solyc03g121940, Solyc08g081610, Solyc07g006160, Solyc02g068590, Solyc02g077100, Solyc05g005460, Solyc09g011650, Solyc08g066790, Solyc07g056430, Solyc09g011610, Solyc02g080890, Solyc12g005230,…
GO:0080129	proteasome core complex assembly	P	27 out of 2878 genes, 1%	105 out of 34727 genes, 0%	8.06993e-08	0.000380981	Solyc03g044010, Solyc07g056470, Solyc09g011650, Solyc01g100350, Solyc07g056430, Solyc01g007910, Solyc07g019670, Solyc09g011610, Solyc06g083790, Solyc09g091470, Solyc08g068330, Solyc09g011520, Solyc03g097800, Solyc09g061840, Solyc07g043310, Solyc07g056500, Solyc09g011560, Solyc01g010760, Solyc07g056420, Solyc03g111200, Solyc12g011000, Solyc01g060130, Solyc09g011620, Solyc07g056480, Solyc06g005490,…
GO:0032504	multicellular organism reproduction	P	253 out of 2878 genes, 9%	2219 out of 34727 genes, 6%	8.95404e-08	0.00042272	Solyc03g121240, Solyc09g005090, Solyc03g097070, Solyc03g080190, Solyc06g083980, Solyc05g050680, Solyc02g083580, Solyc04g015290, Solyc03g111630, Solyc06g082590, Solyc00g007100, Solyc02g086240, Solyc02g089160, Solyc11g005920, Solyc01g108580, Solyc01g106050, Solyc04g078840, Solyc03g007460, Solyc03g116170, Solyc07g042680, Solyc04g064550, Solyc03g117110, Solyc06g062530, Solyc05g054710, Solyc07g061720,…
GO:0010740	positive regulation of intracellular protein kinase cascade	P	43 out of 2878 genes, 1%	219 out of 34727 genes, 1%	9.10024e-08	0.000429622	Solyc07g064130, Solyc03g114210, Solyc12g016070, Solyc07g044830, Solyc08g078000, Solyc04g049790, Solyc04g079400, Solyc11g064890, Solyc10g045270, Solyc07g063630, Solyc05g005210, Solyc11g005670, Solyc03g116170, Solyc12g009340, Solyc07g042680, Solyc05g013750, Solyc10g006480, Solyc05g009870, Solyc01g010650, Solyc07g042890, Solyc08g014570, Solyc01g097210, Solyc09g082470, Solyc09g009090, Solyc10g083120,…
GO:0031323	regulation of cellular metabolic process	P	832 out of 2878 genes, 29%	8616 out of 34727 genes, 25%	9.21049e-08	0.000434827	Solyc02g091210, Solyc01g086970, Solyc04g079420, Solyc07g008840, Solyc06g083980, Solyc04g055170, Solyc08g078000, Solyc10g079130, Solyc03g111630, Solyc06g082590, Solyc09g065520, Solyc03g114590, Solyc03g031670, Solyc12g098980, Solyc08g081540, Solyc07g047720, Solyc10g008960, Solyc10g079080, Solyc12g099900, Solyc04g078840, Solyc02g085580, Solyc03g116170, Solyc02g092460, Solyc01g107620, Solyc06g062530,…
GO:0006518	peptide metabolic process	P	29 out of 2878 genes, 1%	120 out of 34727 genes, 0%	1.17669e-07	0.000555516	Solyc12g006540, Solyc11g011930, Solyc09g091840, Solyc07g056470, Solyc09g011650, Solyc07g056430, Solyc04g072110, Solyc09g011610, Solyc08g077440, Solyc04g015690, Solyc02g068900, Solyc02g084660, Solyc01g098780, Solyc10g086540, Solyc07g053150, Solyc10g084960, Solyc08g080910, Solyc07g056500, Solyc01g086680, Solyc06g069040, Solyc07g056420, Solyc12g056250, Solyc01g044490, Solyc07g056480, Solyc08g080900,…
GO:0015833	peptide transport	P	106 out of 2878 genes, 4%	765 out of 34727 genes, 2%	1.19913e-07	0.000566111	Solyc01g007990, Solyc02g071870, Solyc10g085710, Solyc04g009900, Solyc02g079280, Solyc09g090470, Solyc02g086590, Solyc04g005790, Solyc05g007190, Solyc03g006500, Solyc01g057330, Solyc03g006320, Solyc09g005080, Solyc09g075020, Solyc12g005640, Solyc04g072460, Solyc08g081610, Solyc11g011050, Solyc07g053740, Solyc08g079740, Solyc02g094280, Solyc03g123500, Solyc12g099810, Solyc06g008270, Solyc07g055000,…
GO:0070085	glycosylation	P	151 out of 2878 genes, 5%	1195 out of 34727 genes, 3%	1.20989e-07	0.000571189	Solyc03g120140, Solyc06g049070, Solyc04g015290, Solyc06g082590, Solyc12g008360, Solyc06g053530, Solyc07g063100, Solyc08g060940, Solyc09g092490, Solyc02g088560, Solyc04g008100, Solyc03g006320, Solyc02g079740, Solyc05g013750, Solyc04g064550, Solyc04g082200, Solyc05g007670, Solyc11g040050, Solyc05g005290, Solyc08g079740, Solyc02g079030, Solyc03g123500, Solyc12g006500, Solyc12g009390, Solyc08g069050,…
GO:0043248	proteasome assembly	P	60 out of 2878 genes, 2%	360 out of 34727 genes, 1%	1.59613e-07	0.000753535	Solyc03g123780, Solyc02g070510, Solyc01g100350, Solyc12g036330, Solyc04g010310, Solyc06g083790, Solyc07g063000, Solyc02g070520, Solyc09g091470, Solyc08g068330, Solyc03g097800, Solyc01g107160, Solyc09g061840, Solyc07g056500, Solyc03g006500, Solyc07g005640, Solyc03g111200, Solyc05g053140, Solyc01g060130, Solyc09g090720, Solyc06g005490, Solyc02g083710, Solyc01g111710, Solyc06g009290, Solyc04g079200,…
GO:0042981	regulation of apoptotic process	P	122 out of 2878 genes, 4%	921 out of 34727 genes, 3%	1.68518e-07	0.000795572	Solyc01g086970, Solyc03g096930, Solyc02g078900, Solyc02g070510, Solyc02g089630, Solyc05g054080, Solyc04g079400, Solyc11g069690, Solyc12g095800, Solyc04g009900, Solyc00g007100, Solyc05g005210, Solyc03g118810, Solyc09g066430, Solyc09g010670, Solyc09g065610, Solyc01g106050, Solyc08g080410, Solyc03g119140, Solyc03g116170, Solyc07g042680, Solyc05g013750, Solyc03g117110, Solyc07g005640, Solyc06g005940,…
GO:0019722	calcium-mediated signaling	P	63 out of 2878 genes, 2%	386 out of 34727 genes, 1%	1.72046e-07	0.000812229	Solyc07g042590, Solyc03g119440, Solyc11g072240, Solyc05g052270, Solyc05g007050, Solyc05g025820, Solyc03g059490, Solyc04g011520, Solyc04g075000, Solyc08g067310, Solyc04g009900, Solyc02g063360, Solyc06g082440, Solyc10g077010, Solyc03g118810, Solyc02g065550, Solyc11g010730, Solyc09g065610, Solyc01g010660, Solyc04g078840, Solyc04g009910, Solyc01g008850, Solyc06g075550, Solyc11g069310, Solyc06g062920,…
GO:0006413	translational initiation	P	78 out of 2878 genes, 3%	516 out of 34727 genes, 1%	1.74098e-07	0.000821916	Solyc02g091210, Solyc03g121330, Solyc07g066380, Solyc11g065670, Solyc03g111630, Solyc08g074790, Solyc06g007520, Solyc02g086240, Solyc12g057160, Solyc09g066430, Solyc06g075180, Solyc06g074430, Solyc12g042650, Solyc03g034430, Solyc01g068530, Solyc12g008700, Solyc02g069850, Solyc08g006900, Solyc03g083290, Solyc03g025520, Solyc05g055640, Solyc02g069260, Solyc12g039120, Solyc01g010540, Solyc07g005050,…
GO:0001558	regulation of cell growth	P	96 out of 2878 genes, 3%	682 out of 34727 genes, 2%	2.25467e-07	0.00106443	Solyc07g053720, Solyc05g054080, Solyc04g049790, Solyc03g059490, Solyc04g009900, Solyc05g051460, Solyc03g006570, Solyc02g080380, Solyc11g064890, Solyc10g045550, Solyc07g063100, Solyc12g098980, Solyc11g010730, Solyc01g103380, Solyc10g008960, Solyc02g072180, Solyc03g116170, Solyc03g117110, Solyc07g005640, Solyc01g106500, Solyc02g079030, Solyc05g013290, Solyc01g111710, Solyc11g005380, Solyc01g097210,…
GO:0055085	transmembrane transport	P	199 out of 2878 genes, 7%	1689 out of 34727 genes, 5%	2.39177e-07	0.00112916	Solyc05g014390, Solyc06g049070, Solyc07g065660, Solyc12g055750, Solyc04g015290, Solyc10g006020, Solyc02g079280, Solyc03g097840, Solyc08g077370, Solyc05g007190, Solyc08g060940, Solyc03g034090, Solyc01g103380, Solyc02g088560, Solyc01g057330, Solyc02g072130, Solyc02g072180, Solyc12g008960, Solyc09g075020, Solyc12g005640, Solyc11g069310, Solyc01g057770, Solyc11g011050, Solyc02g068590, Solyc01g010650,…
GO:0012501	programmed cell death	P	142 out of 2878 genes, 5%	1121 out of 34727 genes, 3%	2.49062e-07	0.00117582	Solyc04g079420, Solyc04g039990, Solyc05g005210, Solyc12g098980, Solyc02g088560, Solyc01g006320, Solyc01g106050, Solyc02g069250, Solyc04g072460, Solyc01g100460, Solyc10g008240, Solyc05g009870, Solyc05g005290, Solyc01g102840, Solyc03g044010, Solyc02g093050, Solyc07g064820, Solyc10g074400, Solyc03g123800, Solyc08g076100, Solyc08g076420, Solyc07g006130, Solyc06g071210, Solyc02g079990, Solyc02g069720,…
GO:0016052	carbohydrate catabolic process	P	226 out of 2878 genes, 8%	1967 out of 34727 genes, 6%	2.53781e-07	0.0011981	Solyc01g106260, Solyc01g086970, Solyc02g078900, Solyc07g065980, Solyc10g083290, Solyc03g117490, Solyc06g076020, Solyc03g093520, Solyc08g081730, Solyc07g056500, Solyc04g007710, Solyc10g079080, Solyc02g072130, Solyc08g065480, Solyc07g064870, Solyc01g107620, Solyc04g064550, Solyc05g010260, Solyc03g111200, Solyc02g068740, Solyc05g054710, Solyc05g007670, Solyc04g080000, Solyc02g068590, Solyc11g020610,…
GO:0010167	response to nitrate	P	160 out of 2878 genes, 6%	1300 out of 34727 genes, 4%	2.72832e-07	0.00128804	Solyc12g006380, Solyc12g055750, Solyc08g014440, Solyc03g080190, Solyc05g052670, Solyc02g082900, Solyc03g113220, Solyc03g083460, Solyc09g090470, Solyc04g079720, Solyc11g069320, Solyc11g064890, Solyc09g010020, Solyc12g098980, Solyc11g010730, Solyc09g092490, Solyc02g085580, Solyc03g117600, Solyc02g092460, Solyc04g072460, Solyc03g119660, Solyc01g057770, Solyc02g092580, Solyc09g014280, Solyc02g079590,…
GO:0007254	JNK cascade	P	27 out of 2878 genes, 1%	111 out of 34727 genes, 0%	2.75236e-07	0.00129939	Solyc07g064130, Solyc09g082470, Solyc03g114210, Solyc12g016070, Solyc08g007910, Solyc09g009090, Solyc07g064820, Solyc05g013070, Solyc08g081210, Solyc11g006000, Solyc03g123800, Solyc10g045270, Solyc03g082570, Solyc08g065250, Solyc11g005670, Solyc10g083610, Solyc08g074780, Solyc03g119140, Solyc12g009340, Solyc09g065870, Solyc05g013750, Solyc07g042680, Solyc10g006480, Solyc01g091650, Solyc07g007140,…
GO:0009741	response to brassinosteroid stimulus	P	110 out of 2878 genes, 4%	816 out of 34727 genes, 2%	2.83845e-07	0.00134003	Solyc07g042590, Solyc09g005090, Solyc12g017530, Solyc02g071870, Solyc12g009240, Solyc10g051020, Solyc03g059490, Solyc12g096570, Solyc04g076460, Solyc04g074440, Solyc11g064890, Solyc03g006500, Solyc12g098980, Solyc11g010730, Solyc09g005080, Solyc09g066440, Solyc07g062500, Solyc01g107400, Solyc04g007000, Solyc01g107390, Solyc01g104970, Solyc03g121060, Solyc02g072300, Solyc08g079740, Solyc07g008600,…
GO:0006486	protein glycosylation	P	147 out of 2878 genes, 5%	1174 out of 34727 genes, 3%	3.0616e-07	0.00144538	Solyc03g120140, Solyc06g049070, Solyc04g015290, Solyc06g082590, Solyc12g008360, Solyc06g053530, Solyc07g063100, Solyc08g060940, Solyc02g088560, Solyc04g008100, Solyc03g006320, Solyc02g079740, Solyc05g013750, Solyc04g064550, Solyc04g082200, Solyc05g007670, Solyc11g040050, Solyc05g005290, Solyc08g079740, Solyc02g079030, Solyc03g123500, Solyc12g006500, Solyc12g009390, Solyc08g069050, Solyc03g117020,…
GO:0043413	macromolecule glycosylation	P	147 out of 2878 genes, 5%	1174 out of 34727 genes, 3%	3.0616e-07	0.00144538	Solyc03g120140, Solyc06g049070, Solyc04g015290, Solyc06g082590, Solyc12g008360, Solyc06g053530, Solyc07g063100, Solyc08g060940, Solyc02g088560, Solyc04g008100, Solyc03g006320, Solyc02g079740, Solyc05g013750, Solyc04g064550, Solyc04g082200, Solyc05g007670, Solyc11g040050, Solyc05g005290, Solyc08g079740, Solyc02g079030, Solyc03g123500, Solyc12g006500, Solyc12g009390, Solyc08g069050, Solyc03g117020,…
GO:0031329	regulation of cellular catabolic process	P	95 out of 2878 genes, 3%	678 out of 34727 genes, 2%	3.21176e-07	0.00151627	Solyc07g008000, Solyc02g091210, Solyc07g054830, Solyc05g015610, Solyc09g007160, Solyc07g008840, Solyc05g052840, Solyc08g080500, Solyc01g067590, Solyc01g100840, Solyc03g034430, Solyc06g030490, Solyc09g066440, Solyc02g071980, Solyc11g069310, Solyc10g084630, Solyc02g063370, Solyc02g091500, Solyc03g097980, Solyc02g072300, Solyc08g077980, Solyc04g079200, Solyc04g009770, Solyc08g066870, Solyc04g073950,…
GO:0010150	leaf senescence	P	72 out of 2878 genes, 3%	471 out of 34727 genes, 1%	3.30199e-07	0.00155887	Solyc05g015610, Solyc04g005610, Solyc05g054080, Solyc05g009430, Solyc03g059490, Solyc04g015290, Solyc08g077110, Solyc08g068330, Solyc04g076460, Solyc08g082110, Solyc11g008010, Solyc11g005920, Solyc08g081610, Solyc01g104970, Solyc02g083710, Solyc12g056790, Solyc08g006010, Solyc02g093050, Solyc02g080890, Solyc06g069690, Solyc01g068490, Solyc05g052980, Solyc01g105230, Solyc02g087070, Solyc03g078520,…
GO:0010467	gene expression	P	759 out of 2878 genes, 26%	7843 out of 34727 genes, 23%	3.32839e-07	0.00157133	Solyc02g091210, Solyc06g083980, Solyc08g078000, Solyc07g066380, Solyc03g111630, Solyc06g082590, Solyc05g024290, Solyc11g064890, Solyc02g086240, Solyc03g114590, Solyc06g074430, Solyc06g065570, Solyc01g068530, Solyc12g099900, Solyc04g078840, Solyc02g085580, Solyc03g116170, Solyc02g092460, Solyc08g006900, Solyc03g025520, Solyc01g108130, Solyc10g006480, Solyc05g007670, Solyc11g011050, Solyc04g082500,…
GO:0010942	positive regulation of cell death	P	84 out of 2878 genes, 3%	579 out of 34727 genes, 2%	3.56821e-07	0.00168455	Solyc03g096930, Solyc02g078900, Solyc02g089630, Solyc04g079400, Solyc11g069690, Solyc12g095800, Solyc09g010670, Solyc01g106050, Solyc12g062520, Solyc08g080410, Solyc03g119140, Solyc07g042680, Solyc05g013750, Solyc03g117110, Solyc06g005940, Solyc02g071980, Solyc10g006480, Solyc01g107390, Solyc01g088710, Solyc02g072300, Solyc07g042890, Solyc05g005700, Solyc05g050600, Solyc11g006540, Solyc09g090860,…
GO:0048508	embryonic meristem development	P	84 out of 2878 genes, 3%	579 out of 34727 genes, 2%	3.56821e-07	0.00168455	Solyc07g042590, Solyc09g005090, Solyc03g083470, Solyc04g005610, Solyc05g025820, Solyc01g016370, Solyc03g059490, Solyc04g011520, Solyc02g090310, Solyc08g077110, Solyc04g076460, Solyc06g082520, Solyc02g089290, Solyc11g008010, Solyc11g005920, Solyc09g005080, Solyc11g069960, Solyc01g106500, Solyc02g069260, Solyc04g082500, Solyc01g104970, Solyc08g079740, Solyc07g008600, Solyc12g056790, Solyc03g116750,…
GO:0006807	nitrogen compound metabolic process	P	1158 out of 2878 genes, 40%	12485 out of 34727 genes, 36%	3.76497e-07	0.00177744	Solyc10g051020, Solyc06g083980, Solyc03g111630, Solyc06g082590, Solyc05g024290, Solyc02g086240, Solyc01g094550, Solyc12g098980, Solyc06g065570, Solyc10g008960, Solyc04g078840, Solyc02g085580, Solyc03g116170, Solyc09g075020, Solyc01g108130, Solyc03g111200, Solyc03g083900, Solyc12g005270, Solyc03g119660, Solyc07g061720, Solyc05g007670, Solyc04g082500, Solyc04g080000, Solyc03g112770, Solyc12g009390,…
GO:0048869	cellular developmental process	P	635 out of 2878 genes, 22%	6443 out of 34727 genes, 19%	3.98041e-07	0.00187915	Solyc10g051020, Solyc06g083980, Solyc04g055170, Solyc10g083290, Solyc03g083460, Solyc10g079130, Solyc03g031670, Solyc12g098980, Solyc10g008960, Solyc07g007430, Solyc02g085580, Solyc02g072180, Solyc03g116170, Solyc06g062530, Solyc03g083900, Solyc05g054710, Solyc05g013130, Solyc11g011050, Solyc04g082500, Solyc08g060970, Solyc03g112770, Solyc06g048520, Solyc06g034160, Solyc07g056390, Solyc08g069050,…
GO:0006987	activation of signaling protein activity involved in unfolded protein response	P	23 out of 2878 genes, 1%	87 out of 34727 genes, 0%	4.21494e-07	0.00198988	Solyc07g043560, Solyc12g009990, Solyc03g096930, Solyc06g082640, Solyc01g079610, Solyc05g014340, Solyc09g007630, Solyc08g078000, Solyc11g069690, Solyc01g087870, Solyc07g063120, Solyc06g083270, Solyc08g082820, Solyc07g047720, Solyc07g049450, Solyc01g090990, Solyc01g111150, Solyc03g116170, Solyc03g082920, Solyc03g113900, Solyc01g090910, Solyc07g047970, Solyc01g067720
GO:0019375	galactolipid biosynthetic process	P	66 out of 2878 genes, 2%	422 out of 34727 genes, 1%	4.3824e-07	0.00206893	Solyc05g025820, Solyc10g083700, Solyc06g009390, Solyc04g009900, Solyc11g069320, Solyc02g086590, Solyc06g071800, Solyc07g056500, Solyc12g098980, Solyc10g078240, Solyc03g121940, Solyc07g006160, Solyc02g068590, Solyc02g077100, Solyc05g005460, Solyc09g011650, Solyc07g056430, Solyc09g011610, Solyc12g005230, Solyc07g042550, Solyc02g021440, Solyc04g024340, Solyc09g011560, Solyc05g050330, Solyc03g112140,…
GO:0048513	organ development	P	721 out of 2878 genes, 25%	7424 out of 34727 genes, 21%	4.48595e-07	0.00211782	Solyc01g086970, Solyc06g083980, Solyc04g055170, Solyc03g083460, Solyc01g095400, Solyc06g082590, Solyc12g098980, Solyc04g007710, Solyc10g008960, Solyc10g079080, Solyc12g099900, Solyc11g069640, Solyc04g078840, Solyc02g085580, Solyc03g116170, Solyc02g092460, Solyc06g062530, Solyc03g083900, Solyc07g061720, Solyc05g013130, Solyc11g011050, Solyc04g082500, Solyc11g020610, Solyc08g060970, Solyc03g112770,…
GO:0043405	regulation of MAP kinase activity	P	39 out of 2878 genes, 1%	201 out of 34727 genes, 1%	4.8506e-07	0.00228997	Solyc07g064130, Solyc03g114210, Solyc12g016070, Solyc05g013070, Solyc04g079820, Solyc08g081210, Solyc03g111630, Solyc01g094960, Solyc10g045270, Solyc11g005670, Solyc03g119140, Solyc12g009340, Solyc07g042680, Solyc05g013750, Solyc11g069310, Solyc10g006480, Solyc02g072300, Solyc11g072630, Solyc07g042890, Solyc04g014370, Solyc05g006590, Solyc08g066770, Solyc09g082470, Solyc06g066760, Solyc09g009090,…
GO:0019374	galactolipid metabolic process	P	66 out of 2878 genes, 2%	424 out of 34727 genes, 1%	5.20831e-07	0.00245884	Solyc05g025820, Solyc10g083700, Solyc06g009390, Solyc04g009900, Solyc11g069320, Solyc02g086590, Solyc06g071800, Solyc07g056500, Solyc12g098980, Solyc10g078240, Solyc03g121940, Solyc07g006160, Solyc02g068590, Solyc02g077100, Solyc05g005460, Solyc09g011650, Solyc07g056430, Solyc09g011610, Solyc12g005230, Solyc07g042550, Solyc02g021440, Solyc04g024340, Solyc09g011560, Solyc05g050330, Solyc03g112140,…
GO:0015698	inorganic anion transport	P	173 out of 2878 genes, 6%	1444 out of 34727 genes, 4%	5.21168e-07	0.00246044	Solyc12g006380, Solyc05g014390, Solyc12g055750, Solyc05g015610, Solyc03g080190, Solyc05g052670, Solyc02g094400, Solyc02g082900, Solyc03g113220, Solyc03g083460, Solyc09g090470, Solyc04g079720, Solyc03g097840, Solyc11g064890, Solyc09g010020, Solyc12g098980, Solyc12g057160, Solyc11g010730, Solyc09g092490, Solyc02g085580, Solyc03g117600, Solyc04g072460, Solyc03g119660, Solyc01g057770, Solyc08g014120,…
GO:0048610	cellular process involved in reproduction	P	376 out of 2878 genes, 13%	3585 out of 34727 genes, 10%	5.8007e-07	0.00273851	Solyc03g121240, Solyc09g005090, Solyc07g055690, Solyc04g055170, Solyc02g081140, Solyc10g083290, Solyc05g009430, Solyc02g083580, Solyc07g066380, Solyc10g079130, Solyc03g111630, Solyc02g086240, Solyc03g031670, Solyc12g098980, Solyc11g010730, Solyc06g074430, Solyc10g008960, Solyc02g088560, Solyc01g106050, Solyc01g068530, Solyc12g008700, Solyc02g072180, Solyc08g006900, Solyc06g062530, Solyc04g072460,…
GO:0018279	protein N-linked glycosylation via asparagine	P	24 out of 2878 genes, 1%	95 out of 34727 genes, 0%	5.91459e-07	0.00279228	Solyc07g045470, Solyc01g100350, Solyc03g118040, Solyc07g062540, Solyc01g088650, Solyc05g006080, Solyc01g087870, Solyc02g070520, Solyc11g005000, Solyc04g016520, Solyc01g104040, Solyc12g008360, Solyc06g082490, Solyc05g056130, Solyc09g007450, Solyc03g120900, Solyc03g113900, Solyc05g054460, Solyc07g047970, Solyc01g060130, Solyc10g008100, Solyc06g074960, Solyc02g087300, Solyc01g109410
GO:0009247	glycolipid biosynthetic process	P	69 out of 2878 genes, 2%	452 out of 34727 genes, 1%	6.05174e-07	0.00285703	Solyc05g025820, Solyc10g083700, Solyc06g009390, Solyc04g009900, Solyc11g069320, Solyc02g086590, Solyc06g071800, Solyc07g056500, Solyc12g098980, Solyc10g078240, Solyc03g121940, Solyc06g074670, Solyc07g006160, Solyc02g068590, Solyc02g077100, Solyc05g005460, Solyc09g011650, Solyc07g056430, Solyc09g011610, Solyc12g005230, Solyc07g042550, Solyc02g021440, Solyc04g024340, Solyc09g011560, Solyc05g050330,…
GO:0006470	protein dephosphorylation	P	45 out of 2878 genes, 2%	250 out of 34727 genes, 1%	6.23854e-07	0.00294521	Solyc09g090060, Solyc03g007230, Solyc01g107310, Solyc03g006930, Solyc06g009390, Solyc10g006020, Solyc01g068000, Solyc02g071250, Solyc05g053290, Solyc04g009700, Solyc07g054300, Solyc03g031830, Solyc06g030490, Solyc05g013750, Solyc06g062530, Solyc06g065610, Solyc12g042570, Solyc07g053760, Solyc05g052520, Solyc04g014370, Solyc10g049630, Solyc01g097210, Solyc05g006590, Solyc09g064390, Solyc06g066760,…
GO:0071669	plant-type cell wall organization or biogenesis	P	257 out of 2878 genes, 9%	2315 out of 34727 genes, 7%	6.37239e-07	0.00300841	Solyc03g080190, Solyc04g055170, Solyc10g083290, Solyc05g009430, Solyc02g083580, Solyc10g079130, Solyc11g064890, Solyc03g031670, Solyc12g098980, Solyc11g010730, Solyc04g007710, Solyc11g005920, Solyc10g050060, Solyc10g008960, Solyc09g092490, Solyc02g088560, Solyc02g072180, Solyc09g008060, Solyc02g092580, Solyc04g082500, Solyc02g063370, Solyc08g060970, Solyc02g079030, Solyc07g007130, Solyc03g093110,…
GO:0019637	organophosphate metabolic process	P	362 out of 2878 genes, 13%	3438 out of 34727 genes, 10%	6.64878e-07	0.00313889	Solyc05g014390, Solyc09g005280, Solyc09g005090, Solyc02g091210, Solyc10g047300, Solyc08g078000, Solyc03g005300, Solyc02g083580, Solyc10g006020, Solyc03g117490, Solyc06g082590, Solyc05g008960, Solyc10g008960, Solyc04g079960, Solyc01g106050, Solyc02g072180, Solyc09g075020, Solyc03g121940, Solyc03g121460, Solyc07g006950, Solyc03g111200, Solyc03g083900, Solyc05g054710, Solyc05g007670, Solyc08g082970,…
GO:0009646	response to absence of light	P	42 out of 2878 genes, 1%	227 out of 34727 genes, 1%	6.85176e-07	0.00323472	Solyc09g005090, Solyc03g123780, Solyc03g117950, Solyc07g008140, Solyc06g007180, Solyc04g076460, Solyc02g032950, Solyc03g118810, Solyc02g089160, Solyc03g006500, Solyc12g098980, Solyc11g010730, Solyc10g050060, Solyc06g082920, Solyc04g076450, Solyc08g066310, Solyc09g005080, Solyc12g100030, Solyc09g065850, Solyc07g008590, Solyc01g091650, Solyc02g091500, Solyc04g071150, Solyc07g008600, Solyc02g080890,…
GO:0034623	cellular macromolecular complex disassembly	P	67 out of 2878 genes, 2%	436 out of 34727 genes, 1%	6.87575e-07	0.00324604	Solyc04g079820, Solyc03g121330, Solyc07g066380, Solyc11g065670, Solyc06g007520, Solyc02g086240, Solyc09g066430, Solyc06g075180, Solyc06g074430, Solyc12g042650, Solyc01g068530, Solyc12g008700, Solyc03g116170, Solyc02g069850, Solyc08g006900, Solyc03g083290, Solyc03g025520, Solyc05g055640, Solyc12g039120, Solyc01g010540, Solyc07g005050, Solyc01g009100, Solyc05g053440, Solyc06g066660, Solyc12g010520,…
GO:0018196	peptidyl-asparagine modification	P	24 out of 2878 genes, 1%	96 out of 34727 genes, 0%	7.26998e-07	0.00343216	Solyc07g045470, Solyc01g100350, Solyc03g118040, Solyc07g062540, Solyc01g088650, Solyc05g006080, Solyc01g087870, Solyc02g070520, Solyc11g005000, Solyc04g016520, Solyc01g104040, Solyc12g008360, Solyc06g082490, Solyc05g056130, Solyc09g007450, Solyc03g120900, Solyc03g113900, Solyc05g054460, Solyc07g047970, Solyc01g060130, Solyc10g008100, Solyc06g074960, Solyc02g087300, Solyc01g109410
GO:0006857	oligopeptide transport	P	99 out of 2878 genes, 3%	728 out of 34727 genes, 2%	7.38627e-07	0.00348706	Solyc01g007990, Solyc02g071870, Solyc10g085710, Solyc02g079280, Solyc09g090470, Solyc02g086590, Solyc04g005790, Solyc05g007190, Solyc03g006500, Solyc01g057330, Solyc03g006320, Solyc09g005080, Solyc09g075020, Solyc12g005640, Solyc04g072460, Solyc08g081610, Solyc11g011050, Solyc07g053740, Solyc08g079740, Solyc02g094280, Solyc03g123500, Solyc12g099810, Solyc06g008270, Solyc07g055000, Solyc02g093050,…
GO:0051336	regulation of hydrolase activity	P	101 out of 2878 genes, 4%	747 out of 34727 genes, 2%	7.48641e-07	0.00353434	Solyc07g008000, Solyc02g091210, Solyc03g096930, Solyc07g054830, Solyc09g007160, Solyc07g008840, Solyc05g052840, Solyc01g079610, Solyc08g078000, Solyc07g008920, Solyc02g065470, Solyc11g069690, Solyc02g079290, Solyc12g095800, Solyc04g079440, Solyc06g083270, Solyc05g005210, Solyc01g100840, Solyc03g020010, Solyc07g047720, Solyc04g014790, Solyc03g034430, Solyc03g116170, Solyc06g062530, Solyc02g071980,…
GO:0048545	response to steroid hormone stimulus	P	83 out of 2878 genes, 3%	581 out of 34727 genes, 2%	7.92887e-07	0.00374322	Solyc09g005090, Solyc12g017530, Solyc02g071870, Solyc03g059490, Solyc12g096570, Solyc04g076460, Solyc11g064890, Solyc07g063100, Solyc03g006500, Solyc12g098980, Solyc11g010730, Solyc11g069640, Solyc09g005080, Solyc05g013750, Solyc01g094250, Solyc01g104970, Solyc02g072300, Solyc05g005700, Solyc02g079030, Solyc07g008600, Solyc05g013290, Solyc11g012680, Solyc01g006180, Solyc10g085000, Solyc06g071810,…
GO:0009790	embryo development	P	321 out of 2878 genes, 11%	3003 out of 34727 genes, 9%	8.20085e-07	0.00387162	Solyc09g005090, Solyc05g015610, Solyc03g080190, Solyc06g083980, Solyc06g082590, Solyc06g065320, Solyc05g008960, Solyc11g005920, Solyc10g008960, Solyc01g106050, Solyc04g078840, Solyc05g013750, Solyc10g084630, Solyc07g061720, Solyc02g069260, Solyc04g082500, Solyc05g005290, Solyc06g009290, Solyc11g012680, Solyc02g093880, Solyc01g005410, Solyc04g064510, Solyc02g089920, Solyc01g104050, Solyc03g123860,…
GO:0007169	transmembrane receptor protein tyrosine kinase signaling pathway	P	53 out of 2878 genes, 2%	319 out of 34727 genes, 1%	9.035e-07	0.00426542	Solyc07g064130, Solyc03g114210, Solyc03g097070, Solyc01g086970, Solyc01g109640, Solyc06g082640, Solyc06g083000, Solyc04g015690, Solyc11g072530, Solyc11g070110, Solyc06g075400, Solyc03g097800, Solyc01g067590, Solyc11g005670, Solyc10g079080, Solyc12g062520, Solyc05g013750, Solyc12g017480, Solyc02g071980, Solyc11g069310, Solyc10g006480, Solyc02g072300, Solyc06g060550, Solyc06g066600, Solyc09g082470,…
GO:0009742	brassinosteroid mediated signaling pathway	P	60 out of 2878 genes, 2%	379 out of 34727 genes, 1%	9.51636e-07	0.00449267	Solyc09g005090, Solyc04g015460, Solyc12g017530, Solyc03g123780, Solyc02g071870, Solyc06g082640, Solyc05g013070, Solyc04g012120, Solyc03g059490, Solyc03g005990, Solyc12g096570, Solyc04g076460, Solyc09g075910, Solyc11g064890, Solyc03g006500, Solyc12g098980, Solyc11g072910, Solyc11g010730, Solyc06g082920, Solyc04g076450, Solyc08g066310, Solyc09g005080, Solyc06g076970, Solyc12g100030, Solyc07g008590,…
GO:0071367	cellular response to brassinosteroid stimulus	P	60 out of 2878 genes, 2%	379 out of 34727 genes, 1%	9.51636e-07	0.00449267	Solyc09g005090, Solyc04g015460, Solyc12g017530, Solyc03g123780, Solyc02g071870, Solyc06g082640, Solyc05g013070, Solyc04g012120, Solyc03g059490, Solyc03g005990, Solyc12g096570, Solyc04g076460, Solyc09g075910, Solyc11g064890, Solyc03g006500, Solyc12g098980, Solyc11g072910, Solyc11g010730, Solyc06g082920, Solyc04g076450, Solyc08g066310, Solyc09g005080, Solyc06g076970, Solyc12g100030, Solyc07g008590,…
GO:0032984	macromolecular complex disassembly	P	67 out of 2878 genes, 2%	440 out of 34727 genes, 1%	9.57271e-07	0.00451928	Solyc04g079820, Solyc03g121330, Solyc07g066380, Solyc11g065670, Solyc06g007520, Solyc02g086240, Solyc09g066430, Solyc06g075180, Solyc06g074430, Solyc12g042650, Solyc01g068530, Solyc12g008700, Solyc03g116170, Solyc02g069850, Solyc08g006900, Solyc03g083290, Solyc03g025520, Solyc05g055640, Solyc12g039120, Solyc01g010540, Solyc07g005050, Solyc01g009100, Solyc05g053440, Solyc06g066660, Solyc12g010520,…
GO:0040011	locomotion	P	136 out of 2878 genes, 5%	1089 out of 34727 genes, 3%	9.75354e-07	0.00460465	Solyc03g097070, Solyc01g086970, Solyc05g018150, Solyc05g050680, Solyc08g080500, Solyc05g054080, Solyc03g118200, Solyc06g065320, Solyc12g008360, Solyc12g057160, Solyc10g079080, Solyc01g106050, Solyc09g075020, Solyc03g117110, Solyc12g017480, Solyc05g054710, Solyc10g084630, Solyc03g097980, Solyc02g072300, Solyc04g079200, Solyc04g009770, Solyc07g045240, Solyc05g005460, Solyc11g012680, Solyc03g123800,…
GO:0046486	glycerolipid metabolic process	P	95 out of 2878 genes, 3%	695 out of 34727 genes, 2%	9.78365e-07	0.00461886	Solyc07g054830, Solyc06g068090, Solyc11g010850, Solyc04g079820, Solyc03g005300, Solyc02g094400, Solyc09g083320, Solyc03g117490, Solyc04g008010, Solyc09g007450, Solyc09g005910, Solyc06g030490, Solyc10g078590, Solyc05g017860, Solyc03g121460, Solyc07g006950, Solyc11g069310, Solyc09g089850, Solyc04g007520, Solyc01g095960, Solyc01g087860, Solyc02g083710, Solyc02g068430, Solyc10g076360, Solyc02g079030,…
GO:0050793	regulation of developmental process	P	447 out of 2878 genes, 16%	4384 out of 34727 genes, 13%	1.0223e-06	0.00482626	Solyc03g120140, Solyc09g005090, Solyc05g015610, Solyc06g083980, Solyc04g055170, Solyc03g005300, Solyc04g009900, Solyc01g091490, Solyc06g082590, Solyc11g064890, Solyc05g007190, Solyc12g098980, Solyc11g010730, Solyc04g007710, Solyc11g005920, Solyc10g008960, Solyc01g106050, Solyc11g069640, Solyc04g078840, Solyc02g085580, Solyc02g072180, Solyc05g013750, Solyc04g064550, Solyc07g005640, Solyc06g062530,…
GO:0071822	protein complex subunit organization	P	217 out of 2878 genes, 8%	1912 out of 34727 genes, 6%	1.07741e-06	0.00508647	Solyc03g097070, Solyc09g005870, Solyc05g050680, Solyc07g066380, Solyc04g015290, Solyc11g065670, Solyc02g086240, Solyc07g056500, Solyc12g057160, Solyc06g075180, Solyc06g074430, Solyc10g006540, Solyc01g068530, Solyc12g008700, Solyc05g008110, Solyc08g006900, Solyc07g005640, Solyc06g062530, Solyc03g025520, Solyc11g069310, Solyc03g111200, Solyc02g068740, Solyc05g055640, Solyc05g013130, Solyc12g039120,…
GO:0055080	cation homeostasis	P	149 out of 2878 genes, 5%	1222 out of 34727 genes, 4%	1.20055e-06	0.0056678	Solyc05g014390, Solyc12g055750, Solyc04g055170, Solyc08g078000, Solyc03g005300, Solyc03g113220, Solyc09g090470, Solyc00g007100, Solyc02g089160, Solyc02g088560, Solyc01g057330, Solyc06g062590, Solyc01g106050, Solyc11g069640, Solyc09g075020, Solyc05g054710, Solyc05g052780, Solyc03g119660, Solyc01g104970, Solyc05g045650, Solyc03g078360, Solyc07g064820, Solyc06g073830, Solyc11g011380, Solyc06g076750,…
GO:0006664	glycolipid metabolic process	P	70 out of 2878 genes, 2%	470 out of 34727 genes, 1%	1.26001e-06	0.00594853	Solyc05g025820, Solyc10g083700, Solyc06g009390, Solyc04g009900, Solyc11g069320, Solyc02g086590, Solyc06g071800, Solyc07g056500, Solyc12g098980, Solyc10g078240, Solyc03g121940, Solyc06g074670, Solyc05g054710, Solyc07g006160, Solyc02g068590, Solyc02g077100, Solyc05g005460, Solyc09g011650, Solyc07g056430, Solyc09g011610, Solyc12g005230, Solyc07g042550, Solyc02g021440, Solyc04g024340, Solyc09g011560,…
GO:0050801	ion homeostasis	P	165 out of 2878 genes, 6%	1384 out of 34727 genes, 4%	1.28776e-06	0.0060795	Solyc05g014390, Solyc12g055750, Solyc04g055170, Solyc08g078000, Solyc03g005300, Solyc03g113220, Solyc09g090470, Solyc00g007100, Solyc02g089160, Solyc02g088560, Solyc01g057330, Solyc06g062590, Solyc01g106050, Solyc11g069640, Solyc06g030490, Solyc09g075020, Solyc05g054710, Solyc05g052780, Solyc03g119660, Solyc01g057770, Solyc01g104970, Solyc05g045650, Solyc03g078360, Solyc07g064820, Solyc06g073830,…
GO:1901264	carbohydrate derivative transport	P	31 out of 2878 genes, 1%	148 out of 34727 genes, 0%	1.29174e-06	0.00609829	Solyc06g066600, Solyc06g049070, Solyc04g051500, Solyc01g091840, Solyc01g067070, Solyc01g095570, Solyc09g011360, Solyc06g061170, Solyc02g079330, Solyc12g056640, Solyc12g010440, Solyc05g007150, Solyc05g052790, Solyc05g007190, Solyc12g095790, Solyc08g060940, Solyc02g087170, Solyc12g096340, Solyc06g082290, Solyc10g007610, Solyc01g096190, Solyc01g095510, Solyc03g118090, Solyc07g055700, Solyc01g008690,…
GO:0033057	multicellular organismal reproductive behavior	P	29 out of 2878 genes, 1%	134 out of 34727 genes, 0%	1.39334e-06	0.00657794	Solyc10g083570, Solyc01g095970, Solyc11g068610, Solyc05g050680, Solyc03g112720, Solyc02g069340, Solyc10g061940, Solyc07g053150, Solyc06g005800, Solyc02g088690, Solyc03g044260, Solyc01g008820, Solyc11g064790, Solyc01g106050, Solyc02g093110, Solyc12g096340, Solyc01g088740, Solyc03g117110, Solyc08g015650, Solyc11g008540, Solyc01g106420, Solyc07g043320, Solyc05g054710, Solyc09g074320, Solyc09g009260,…
GO:0006661	phosphatidylinositol biosynthetic process	P	43 out of 2878 genes, 1%	241 out of 34727 genes, 1%	1.39456e-06	0.00658373	Solyc09g059960, Solyc03g026290, Solyc04g079820, Solyc03g112720, Solyc03g005300, Solyc09g083320, Solyc04g008010, Solyc02g087170, Solyc02g093110, Solyc10g078590, Solyc08g075780, Solyc03g121460, Solyc05g017860, Solyc07g006950, Solyc09g089850, Solyc12g099080, Solyc10g080670, Solyc08g005990, Solyc01g087860, Solyc10g076360, Solyc08g065320, Solyc02g081610, Solyc02g090000, Solyc12g097040, Solyc07g062540,…
GO:0019098	reproductive behavior	P	29 out of 2878 genes, 1%	135 out of 34727 genes, 0%	1.63521e-06	0.00771984	Solyc10g083570, Solyc01g095970, Solyc11g068610, Solyc05g050680, Solyc03g112720, Solyc02g069340, Solyc10g061940, Solyc07g053150, Solyc06g005800, Solyc02g088690, Solyc03g044260, Solyc01g008820, Solyc11g064790, Solyc01g106050, Solyc02g093110, Solyc12g096340, Solyc01g088740, Solyc03g117110, Solyc08g015650, Solyc11g008540, Solyc01g106420, Solyc07g043320, Solyc05g054710, Solyc09g074320, Solyc09g009260,…
GO:0051049	regulation of transport	P	183 out of 2878 genes, 6%	1573 out of 34727 genes, 5%	1.66476e-06	0.00785931	Solyc12g055750, Solyc09g005550, Solyc05g015610, Solyc08g080500, Solyc08g078000, Solyc05g054080, Solyc02g083580, Solyc03g026340, Solyc11g070110, Solyc10g079130, Solyc04g009900, Solyc00g007100, Solyc03g114590, Solyc07g063100, Solyc03g031670, Solyc01g103380, Solyc02g072180, Solyc12g017480, Solyc07g005640, Solyc11g069310, Solyc05g010260, Solyc02g092580, Solyc02g072300, Solyc08g079740, Solyc02g079030,…
GO:0043122	regulation of I-kappaB kinase/NF-kappaB cascade	P	27 out of 2878 genes, 1%	121 out of 34727 genes, 0%	1.70234e-06	0.00803673	Solyc07g064130, Solyc01g086960, Solyc01g097210, Solyc01g086970, Solyc08g078000, Solyc10g083120, Solyc04g079400, Solyc08g008510, Solyc12g095800, Solyc05g007150, Solyc03g115920, Solyc07g063630, Solyc05g005210, Solyc03g082570, Solyc11g005670, Solyc09g011320, Solyc08g080410, Solyc01g090990, Solyc09g065870, Solyc02g090970, Solyc01g090910, Solyc10g084930, Solyc10g006480, Solyc05g009870, Solyc01g010650,…
GO:0043408	regulation of MAPK cascade	P	35 out of 2878 genes, 1%	180 out of 34727 genes, 1%	1.73531e-06	0.00819242	Solyc03g114210, Solyc03g097070, Solyc12g016070, Solyc07g044830, Solyc05g013070, Solyc05g054080, Solyc04g049790, Solyc08g081210, Solyc04g079400, Solyc03g111630, Solyc10g045270, Solyc03g119140, Solyc12g009340, Solyc07g042680, Solyc05g013750, Solyc07g042890, Solyc04g014370, Solyc04g079200, Solyc05g006590, Solyc09g082470, Solyc09g009090, Solyc07g064820, Solyc11g006000, Solyc03g123800, Solyc07g005090,…
GO:0043401	steroid hormone mediated signaling pathway	P	60 out of 2878 genes, 2%	386 out of 34727 genes, 1%	1.75493e-06	0.00828501	Solyc09g005090, Solyc04g015460, Solyc12g017530, Solyc03g123780, Solyc02g071870, Solyc06g082640, Solyc05g013070, Solyc04g012120, Solyc03g059490, Solyc03g005990, Solyc12g096570, Solyc04g076460, Solyc09g075910, Solyc11g064890, Solyc03g006500, Solyc12g098980, Solyc11g072910, Solyc11g010730, Solyc06g082920, Solyc04g076450, Solyc08g066310, Solyc09g005080, Solyc06g076970, Solyc12g100030, Solyc07g008590,…
GO:0044242	cellular lipid catabolic process	P	125 out of 2878 genes, 4%	993 out of 34727 genes, 3%	1.77944e-06	0.00840073	Solyc12g006380, Solyc04g077000, Solyc02g091100, Solyc06g061180, Solyc02g070510, Solyc12g055750, Solyc06g068090, Solyc05g015610, Solyc06g009110, Solyc06g007700, Solyc02g094400, Solyc04g015290, Solyc03g117490, Solyc08g068330, Solyc03g114710, Solyc01g007110, Solyc01g094550, Solyc02g089160, Solyc07g056500, Solyc07g007430, Solyc09g005910, Solyc06g030490, Solyc03g078490, Solyc07g062890, Solyc05g051530,…
GO:0006089	lactate metabolic process	P	27 out of 2878 genes, 1%	122 out of 34727 genes, 0%	2.01491e-06	0.00951237	Solyc09g074590, Solyc01g106260, Solyc09g005870, Solyc10g084140, Solyc09g074600, Solyc08g078850, Solyc06g083790, Solyc01g106210, Solyc02g084660, Solyc09g074580, Solyc01g008460, Solyc11g006920, Solyc10g008150, Solyc09g010970, Solyc05g005490, Solyc11g020820, Solyc09g090830, Solyc08g065480, Solyc09g089880, Solyc05g051720, Solyc09g005640, Solyc12g011000, Solyc04g011350, Solyc07g006160, Solyc05g054640,…
GO:0019243	methylglyoxal catabolic process to D-lactate	P	26 out of 2878 genes, 1%	115 out of 34727 genes, 0%	2.02537e-06	0.00956179	Solyc09g074590, Solyc01g106260, Solyc09g005870, Solyc10g084140, Solyc09g074600, Solyc06g083790, Solyc01g106210, Solyc02g084660, Solyc09g074580, Solyc01g008460, Solyc11g006920, Solyc10g008150, Solyc09g010970, Solyc05g005490, Solyc11g020820, Solyc09g090830, Solyc08g065480, Solyc09g089880, Solyc05g051720, Solyc09g005640, Solyc12g011000, Solyc04g011350, Solyc07g006160, Solyc05g054640, Solyc03g112770,…
GO:0048608	reproductive structure development	P	537 out of 2878 genes, 19%	5415 out of 34727 genes, 16%	2.03815e-06	0.0096221	Solyc06g083980, Solyc01g095400, Solyc06g082590, Solyc06g051720, Solyc05g007190, Solyc12g098980, Solyc08g081540, Solyc10g008960, Solyc12g099900, Solyc04g078840, Solyc03g116170, Solyc02g092460, Solyc07g061720, Solyc11g011050, Solyc04g082500, Solyc08g060970, Solyc03g112770, Solyc09g091840, Solyc08g069050, Solyc02g090410, Solyc06g074030, Solyc02g081590, Solyc01g096460, Solyc01g005410, Solyc02g089920,…
GO:0061458	reproductive system development	P	537 out of 2878 genes, 19%	5415 out of 34727 genes, 16%	2.03815e-06	0.0096221	Solyc06g083980, Solyc01g095400, Solyc06g082590, Solyc06g051720, Solyc05g007190, Solyc12g098980, Solyc08g081540, Solyc10g008960, Solyc12g099900, Solyc04g078840, Solyc03g116170, Solyc02g092460, Solyc07g061720, Solyc11g011050, Solyc04g082500, Solyc08g060970, Solyc03g112770, Solyc09g091840, Solyc08g069050, Solyc02g090410, Solyc06g074030, Solyc02g081590, Solyc01g096460, Solyc01g005410, Solyc02g089920,…
GO:0048468	cell development	P	413 out of 2878 genes, 14%	4037 out of 34727 genes, 12%	2.04157e-06	0.00963823	Solyc03g121240, Solyc09g005090, Solyc04g055170, Solyc05g050680, Solyc10g083290, Solyc05g009430, Solyc02g083580, Solyc03g083460, Solyc10g079130, Solyc03g031670, Solyc12g098980, Solyc11g010730, Solyc10g008960, Solyc09g092490, Solyc02g088560, Solyc01g106050, Solyc02g085580, Solyc02g072180, Solyc06g062530, Solyc03g083900, Solyc05g054710, Solyc05g013130, Solyc02g092580, Solyc02g069260, Solyc11g011050,…
GO:0030154	cell differentiation	P	565 out of 2878 genes, 20%	5732 out of 34727 genes, 17%	2.14978e-06	0.0101491	Solyc06g083980, Solyc04g055170, Solyc10g083290, Solyc03g083460, Solyc10g079130, Solyc03g031670, Solyc12g098980, Solyc10g008960, Solyc02g085580, Solyc02g072180, Solyc03g116170, Solyc06g062530, Solyc03g083900, Solyc05g054710, Solyc05g013130, Solyc11g011050, Solyc04g082500, Solyc08g060970, Solyc03g112770, Solyc06g048520, Solyc07g056390, Solyc08g069050, Solyc03g093110, Solyc01g096460, Solyc02g089920,…
GO:0016042	lipid catabolic process	P	147 out of 2878 genes, 5%	1215 out of 34727 genes, 3%	2.18108e-06	0.0102969	Solyc12g006380, Solyc04g077000, Solyc02g091100, Solyc06g061180, Solyc12g055750, Solyc05g015610, Solyc06g007700, Solyc02g094400, Solyc04g015290, Solyc03g117490, Solyc06g051720, Solyc01g094550, Solyc02g089160, Solyc07g056500, Solyc07g007430, Solyc06g030490, Solyc03g078490, Solyc09g008060, Solyc05g054710, Solyc07g061720, Solyc06g071060, Solyc02g085210, Solyc02g083710, Solyc02g079030, Solyc02g077100,…
GO:0009117	nucleotide metabolic process	P	291 out of 2878 genes, 10%	2715 out of 34727 genes, 8%	2.25875e-06	0.0106636	Solyc05g014390, Solyc03g121240, Solyc09g005090, Solyc02g091210, Solyc02g078900, Solyc10g047300, Solyc03g005300, Solyc02g083580, Solyc10g006020, Solyc06g082590, Solyc05g008960, Solyc10g008960, Solyc02g072130, Solyc01g106050, Solyc02g072180, Solyc09g075020, Solyc05g010260, Solyc03g111200, Solyc03g083900, Solyc05g007670, Solyc04g080000, Solyc08g082970, Solyc09g013150, Solyc06g009290, Solyc11g011930,…
GO:0006094	gluconeogenesis	P	72 out of 2878 genes, 3%	496 out of 34727 genes, 1%	2.31888e-06	0.0109474	Solyc01g106260, Solyc02g070510, Solyc06g068090, Solyc07g053720, Solyc01g106210, Solyc08g068330, Solyc06g076020, Solyc03g093520, Solyc01g097920, Solyc07g056500, Solyc07g017860, Solyc03g111200, Solyc11g010500, Solyc02g083710, Solyc06g061280, Solyc01g097380, Solyc09g009390, Solyc09g011650, Solyc09g097960, Solyc08g066790, Solyc07g056430, Solyc01g007910, Solyc09g011610, Solyc01g095570, Solyc03g044830,…
GO:0006633	fatty acid biosynthetic process	P	138 out of 2878 genes, 5%	1127 out of 34727 genes, 3%	2.36317e-06	0.0111565	Solyc12g062930, Solyc06g073060, Solyc06g083980, Solyc01g094210, Solyc02g079280, Solyc06g082590, Solyc05g007190, Solyc11g005920, Solyc11g069310, Solyc06g071060, Solyc01g094250, Solyc04g079860, Solyc02g079030, Solyc09g018280, Solyc04g014370, Solyc03g123500, Solyc08g078400, Solyc02g085730, Solyc09g083050, Solyc07g064820, Solyc06g073830, Solyc02g080890, Solyc11g069050, Solyc04g079750, Solyc01g005410,…
GO:0046488	phosphatidylinositol metabolic process	P	50 out of 2878 genes, 2%	304 out of 34727 genes, 1%	2.44209e-06	0.0115291	Solyc09g059960, Solyc03g026290, Solyc04g079820, Solyc03g112720, Solyc03g005300, Solyc09g083320, Solyc04g072800, Solyc04g008010, Solyc02g087170, Solyc02g093110, Solyc10g078590, Solyc08g075780, Solyc05g017860, Solyc03g121460, Solyc07g006950, Solyc11g069310, Solyc09g089850, Solyc12g099080, Solyc10g080670, Solyc08g005990, Solyc01g087860, Solyc02g083710, Solyc10g076360, Solyc08g065320, Solyc02g081610,…
GO:0007030	Golgi organization	P	120 out of 2878 genes, 4%	951 out of 34727 genes, 3%	2.53366e-06	0.0119614	Solyc09g005090, Solyc12g055750, Solyc06g068090, Solyc04g055170, Solyc02g081140, Solyc08g078000, Solyc03g005300, Solyc04g076460, Solyc07g063630, Solyc01g097920, Solyc06g084440, Solyc06g005560, Solyc04g064550, Solyc06g062530, Solyc09g061620, Solyc05g013130, Solyc01g097510, Solyc05g005290, Solyc01g104970, Solyc02g072300, Solyc11g072630, Solyc08g067410, Solyc06g051800, Solyc02g083710, Solyc07g008600,…
GO:0006749	glutathione metabolic process	P	20 out of 2878 genes, 1%	76 out of 34727 genes, 0%	2.537e-06	0.0119772	Solyc11g011930, Solyc09g091840, Solyc07g056470, Solyc09g011650, Solyc07g056430, Solyc09g011610, Solyc02g068900, Solyc02g084660, Solyc07g053150, Solyc10g084960, Solyc08g080910, Solyc07g056500, Solyc01g086680, Solyc06g069040, Solyc07g056420, Solyc12g056250, Solyc07g056480, Solyc03g112770, Solyc02g093700, Solyc08g080900
GO:0010224	response to UV-B	P	94 out of 2878 genes, 3%	702 out of 34727 genes, 2%	2.70291e-06	0.0127604	Solyc11g007500, Solyc11g007390, Solyc09g005090, Solyc06g083980, Solyc01g094210, Solyc04g076460, Solyc02g079280, Solyc06g082590, Solyc06g007520, Solyc03g114710, Solyc02g083860, Solyc02g089160, Solyc03g006500, Solyc12g098980, Solyc11g010730, Solyc10g085870, Solyc09g092490, Solyc10g006540, Solyc01g107810, Solyc09g005080, Solyc05g053330, Solyc05g013750, Solyc12g005640, Solyc10g085880, Solyc11g011050,…
GO:0051239	regulation of multicellular organismal process	P	419 out of 2878 genes, 15%	4116 out of 34727 genes, 12%	2.81233e-06	0.013277	Solyc03g120140, Solyc09g005090, Solyc05g015610, Solyc06g083980, Solyc04g055170, Solyc04g009900, Solyc01g091490, Solyc06g082590, Solyc06g065320, Solyc01g094550, Solyc05g007190, Solyc12g098980, Solyc11g010730, Solyc04g007710, Solyc11g005920, Solyc10g008960, Solyc01g106050, Solyc11g069640, Solyc04g078840, Solyc02g085580, Solyc02g072180, Solyc05g013750, Solyc04g064550, Solyc06g062530, Solyc04g072460,…
GO:0030811	regulation of nucleotide catabolic process	P	51 out of 2878 genes, 2%	314 out of 34727 genes, 1%	2.83118e-06	0.013366	Solyc07g008000, Solyc03g119440, Solyc03g114210, Solyc02g091210, Solyc07g054830, Solyc09g007160, Solyc07g008840, Solyc05g052840, Solyc02g063360, Solyc12g009790, Solyc01g100840, Solyc06g066740, Solyc03g006610, Solyc07g053620, Solyc03g034430, Solyc03g120900, Solyc07g064290, Solyc02g071980, Solyc02g063370, Solyc02g091500, Solyc02g072300, Solyc03g097980, Solyc10g009340, Solyc02g080130, Solyc10g078930,…
GO:0033121	regulation of purine nucleotide catabolic process	P	51 out of 2878 genes, 2%	314 out of 34727 genes, 1%	2.83118e-06	0.013366	Solyc07g008000, Solyc03g119440, Solyc03g114210, Solyc02g091210, Solyc07g054830, Solyc09g007160, Solyc07g008840, Solyc05g052840, Solyc02g063360, Solyc12g009790, Solyc01g100840, Solyc06g066740, Solyc03g006610, Solyc07g053620, Solyc03g034430, Solyc03g120900, Solyc07g064290, Solyc02g071980, Solyc02g063370, Solyc02g091500, Solyc02g072300, Solyc03g097980, Solyc10g009340, Solyc02g080130, Solyc10g078930,…
GO:0043065	positive regulation of apoptotic process	P	67 out of 2878 genes, 2%	454 out of 34727 genes, 1%	2.89921e-06	0.0136872	Solyc02g078900, Solyc02g089630, Solyc04g079400, Solyc11g069690, Solyc12g095800, Solyc09g010670, Solyc01g106050, Solyc08g080410, Solyc03g119140, Solyc07g042680, Solyc05g013750, Solyc03g117110, Solyc06g005940, Solyc02g071980, Solyc10g006480, Solyc01g088710, Solyc02g072300, Solyc07g042890, Solyc05g005700, Solyc05g050600, Solyc11g006540, Solyc09g090860, Solyc09g009090, Solyc07g064820, Solyc05g014340,…
GO:0022603	regulation of anatomical structure morphogenesis	P	119 out of 2878 genes, 4%	944 out of 34727 genes, 3%	2.92165e-06	0.0137931	Solyc09g005090, Solyc04g055170, Solyc01g016370, Solyc03g059490, Solyc03g005300, Solyc04g076460, Solyc11g064890, Solyc10g045550, Solyc07g063100, Solyc12g098980, Solyc11g010730, Solyc01g103380, Solyc10g008960, Solyc04g005050, Solyc02g072180, Solyc09g005080, Solyc07g042680, Solyc07g005640, Solyc02g071980, Solyc01g096930, Solyc01g106500, Solyc05g054710, Solyc03g097980, Solyc02g072300, Solyc02g079030,…
GO:0046364	monosaccharide biosynthetic process	P	74 out of 2878 genes, 3%	518 out of 34727 genes, 1%	3.06078e-06	0.01445	Solyc01g106260, Solyc02g070510, Solyc06g068090, Solyc07g053720, Solyc01g106210, Solyc08g068330, Solyc06g076020, Solyc03g093520, Solyc01g097920, Solyc07g056500, Solyc07g017860, Solyc03g111200, Solyc11g010500, Solyc02g083710, Solyc06g061280, Solyc01g097380, Solyc09g009390, Solyc09g011650, Solyc09g097960, Solyc08g066790, Solyc07g056430, Solyc01g007910, Solyc09g011610, Solyc01g095570, Solyc03g044830,…
GO:0009072	aromatic amino acid family metabolic process	P	116 out of 2878 genes, 4%	916 out of 34727 genes, 3%	3.12295e-06	0.0147434	Solyc02g091100, Solyc06g061180, Solyc07g053720, Solyc02g087350, Solyc11g010850, Solyc08g078000, Solyc01g105370, Solyc07g008920, Solyc09g065820, Solyc02g083590, Solyc06g082590, Solyc07g007870, Solyc07g063630, Solyc01g097920, Solyc07g056500, Solyc09g092490, Solyc09g090830, Solyc03g007460, Solyc03g006320, Solyc09g014820, Solyc09g008060, Solyc03g119660, Solyc10g011930, Solyc07g007590, Solyc07g053740,…
GO:0051596	methylglyoxal catabolic process	P	26 out of 2878 genes, 1%	118 out of 34727 genes, 0%	3.37166e-06	0.0159176	Solyc09g074590, Solyc01g106260, Solyc09g005870, Solyc10g084140, Solyc09g074600, Solyc06g083790, Solyc01g106210, Solyc02g084660, Solyc09g074580, Solyc01g008460, Solyc11g006920, Solyc10g008150, Solyc09g010970, Solyc05g005490, Solyc11g020820, Solyc09g090830, Solyc08g065480, Solyc09g089880, Solyc05g051720, Solyc09g005640, Solyc12g011000, Solyc04g011350, Solyc07g006160, Solyc05g054640, Solyc03g112770,…
GO:0048366	leaf development	P	207 out of 2878 genes, 7%	1842 out of 34727 genes, 5%	3.71976e-06	0.017561	Solyc09g005090, Solyc05g015610, Solyc10g047300, Solyc06g083980, Solyc05g025820, Solyc05g054080, Solyc05g009430, Solyc04g015290, Solyc04g011520, Solyc06g082590, Solyc02g089160, Solyc12g098980, Solyc11g010730, Solyc11g005920, Solyc10g008960, Solyc03g007460, Solyc02g085580, Solyc09g005080, Solyc11g072470, Solyc08g079690, Solyc02g069260, Solyc04g082500, Solyc01g104970, Solyc04g079860, Solyc02g072300,…
GO:0032147	activation of protein kinase activity	P	57 out of 2878 genes, 2%	369 out of 34727 genes, 1%	3.82148e-06	0.0180412	Solyc07g064130, Solyc03g114210, Solyc12g016070, Solyc08g007910, Solyc07g055690, Solyc05g007050, Solyc05g013070, Solyc10g005440, Solyc08g081210, Solyc04g079400, Solyc07g063770, Solyc09g075910, Solyc07g056370, Solyc01g094960, Solyc12g087920, Solyc10g045270, Solyc06g071800, Solyc02g089290, Solyc12g098980, Solyc11g010730, Solyc11g005670, Solyc02g079570, Solyc08g066310, Solyc03g119140, Solyc12g009340,…
GO:0010594	regulation of endothelial cell migration	P	10 out of 2878 genes, 0%	22 out of 34727 genes, 0%	3.83155e-06	0.0180887	Solyc09g011320, Solyc04g073990, Solyc01g088740, Solyc04g055170, Solyc05g050680, Solyc04g078820, Solyc10g061940, Solyc10g084930, Solyc01g097520, Solyc12g009020
GO:0019319	hexose biosynthetic process	P	72 out of 2878 genes, 3%	503 out of 34727 genes, 1%	3.84907e-06	0.0181714	Solyc01g106260, Solyc02g070510, Solyc06g068090, Solyc07g053720, Solyc01g106210, Solyc08g068330, Solyc06g076020, Solyc03g093520, Solyc01g097920, Solyc07g056500, Solyc07g017860, Solyc03g111200, Solyc11g010500, Solyc02g083710, Solyc06g061280, Solyc01g097380, Solyc09g009390, Solyc09g011650, Solyc09g097960, Solyc08g066790, Solyc07g056430, Solyc01g007910, Solyc09g011610, Solyc01g095570, Solyc03g044830,…
GO:0007033	vacuole organization	P	47 out of 2878 genes, 2%	284 out of 34727 genes, 1%	4.05719e-06	0.019154	Solyc12g006380, Solyc10g076600, Solyc01g100350, Solyc11g045130, Solyc05g026050, Solyc08g078000, Solyc03g005300, Solyc11g072530, Solyc03g097800, Solyc04g007980, Solyc11g030380, Solyc07g063630, Solyc09g075280, Solyc06g062530, Solyc09g061620, Solyc01g098430, Solyc05g054710, Solyc01g060130, Solyc09g098150, Solyc01g060280, Solyc08g006010, Solyc11g006780, Solyc11g030390, Solyc12g044800, Solyc12g005230,…
GO:0042631	cellular response to water deprivation	P	61 out of 2878 genes, 2%	406 out of 34727 genes, 1%	4.43693e-06	0.0209468	Solyc05g025820, Solyc10g083700, Solyc06g009390, Solyc03g097270, Solyc09g092500, Solyc07g063000, Solyc08g067310, Solyc06g082440, Solyc05g053290, Solyc02g086590, Solyc06g071800, Solyc10g084960, Solyc07g056500, Solyc12g098980, Solyc04g014790, Solyc03g083400, Solyc09g092490, Solyc10g078240, Solyc01g008850, Solyc08g079440, Solyc08g062220, Solyc01g098430, Solyc09g008060, Solyc06g062920, Solyc01g096670,…
GO:0071462	cellular response to water stimulus	P	61 out of 2878 genes, 2%	406 out of 34727 genes, 1%	4.43693e-06	0.0209468	Solyc05g025820, Solyc10g083700, Solyc06g009390, Solyc03g097270, Solyc09g092500, Solyc07g063000, Solyc08g067310, Solyc06g082440, Solyc05g053290, Solyc02g086590, Solyc06g071800, Solyc10g084960, Solyc07g056500, Solyc12g098980, Solyc04g014790, Solyc03g083400, Solyc09g092490, Solyc10g078240, Solyc01g008850, Solyc08g079440, Solyc08g062220, Solyc01g098430, Solyc09g008060, Solyc06g062920, Solyc01g096670,…
GO:0006900	membrane budding	P	27 out of 2878 genes, 1%	127 out of 34727 genes, 0%	4.52609e-06	0.0213677	Solyc01g095970, Solyc12g009060, Solyc11g013000, Solyc07g008140, Solyc05g026050, Solyc03g005300, Solyc05g006640, Solyc09g082770, Solyc02g087900, Solyc04g005670, Solyc06g011450, Solyc01g010940, Solyc01g106050, Solyc01g100860, Solyc03g120900, Solyc06g008290, Solyc07g008060, Solyc01g096930, Solyc06g061190, Solyc05g013130, Solyc06g074650, Solyc03g031750, Solyc03g096910, Solyc03g121360, Solyc05g050600,…
GO:0043410	positive regulation of MAPK cascade	P	18 out of 2878 genes, 1%	66 out of 34727 genes, 0%	4.588e-06	0.0216599	Solyc09g082470, Solyc03g114210, Solyc12g016070, Solyc07g044830, Solyc09g009090, Solyc04g049790, Solyc04g079400, Solyc03g123800, Solyc10g045270, Solyc07g005090, Solyc10g083610, Solyc09g011320, Solyc05g013750, Solyc07g042680, Solyc12g009340, Solyc10g084930, Solyc07g007140, Solyc07g042890
GO:0009438	methylglyoxal metabolic process	P	26 out of 2878 genes, 1%	120 out of 34727 genes, 0%	4.68007e-06	0.0220946	Solyc09g074590, Solyc01g106260, Solyc09g005870, Solyc10g084140, Solyc09g074600, Solyc06g083790, Solyc01g106210, Solyc02g084660, Solyc09g074580, Solyc01g008460, Solyc11g006920, Solyc10g008150, Solyc09g010970, Solyc05g005490, Solyc11g020820, Solyc09g090830, Solyc08g065480, Solyc09g089880, Solyc05g051720, Solyc09g005640, Solyc12g011000, Solyc04g011350, Solyc07g006160, Solyc05g054640, Solyc03g112770,…
GO:0032075	positive regulation of nuclease activity	P	23 out of 2878 genes, 1%	99 out of 34727 genes, 0%	4.7425e-06	0.0223894	Solyc07g043560, Solyc12g009990, Solyc03g096930, Solyc06g082640, Solyc01g079610, Solyc05g014340, Solyc09g007630, Solyc08g078000, Solyc11g069690, Solyc01g087870, Solyc07g063120, Solyc06g083270, Solyc08g082820, Solyc07g047720, Solyc07g049450, Solyc01g090990, Solyc01g111150, Solyc03g116170, Solyc03g082920, Solyc03g113900, Solyc01g090910, Solyc07g047970, Solyc01g067720
GO:0019953	sexual reproduction	P	141 out of 2878 genes, 5%	1174 out of 34727 genes, 3%	5.15806e-06	0.0243512	Solyc03g121240, Solyc03g097070, Solyc03g111630, Solyc00g007100, Solyc02g086240, Solyc12g098980, Solyc11g010730, Solyc01g106050, Solyc03g116170, Solyc07g042680, Solyc03g121940, Solyc06g062530, Solyc05g054710, Solyc08g014120, Solyc05g013130, Solyc01g094250, Solyc01g010650, Solyc03g112770, Solyc06g048520, Solyc08g078400, Solyc04g079200, Solyc04g009770, Solyc07g045240, Solyc06g051620, Solyc08g069050,…
GO:0015672	monovalent inorganic cation transport	P	101 out of 2878 genes, 4%	780 out of 34727 genes, 2%	5.16067e-06	0.0243635	Solyc11g066800, Solyc09g011310, Solyc12g055750, Solyc10g085710, Solyc09g005550, Solyc03g013440, Solyc06g007700, Solyc03g026340, Solyc10g079130, Solyc04g009900, Solyc09g090470, Solyc12g087920, Solyc04g005790, Solyc07g063100, Solyc03g031670, Solyc02g088560, Solyc01g091020, Solyc03g121460, Solyc01g096930, Solyc11g010500, Solyc01g057770, Solyc02g068590, Solyc04g078250, Solyc08g008170, Solyc04g071880,…
GO:0015706	nitrate transport	P	150 out of 2878 genes, 5%	1266 out of 34727 genes, 4%	5.45969e-06	0.0257752	Solyc12g006380, Solyc12g055750, Solyc03g080190, Solyc05g052670, Solyc02g082900, Solyc03g113220, Solyc03g083460, Solyc09g090470, Solyc04g079720, Solyc11g064890, Solyc09g010020, Solyc12g098980, Solyc11g010730, Solyc09g092490, Solyc02g085580, Solyc03g117600, Solyc04g072460, Solyc03g119660, Solyc01g057770, Solyc02g092580, Solyc09g014280, Solyc09g013150, Solyc02g079590, Solyc02g093050, Solyc02g080890,…
GO:0032069	regulation of nuclease activity	P	23 out of 2878 genes, 1%	100 out of 34727 genes, 0%	5.67966e-06	0.0268137	Solyc07g043560, Solyc12g009990, Solyc03g096930, Solyc06g082640, Solyc01g079610, Solyc05g014340, Solyc09g007630, Solyc08g078000, Solyc11g069690, Solyc01g087870, Solyc07g063120, Solyc06g083270, Solyc08g082820, Solyc07g047720, Solyc07g049450, Solyc01g090990, Solyc01g111150, Solyc03g116170, Solyc03g082920, Solyc03g113900, Solyc01g090910, Solyc07g047970, Solyc01g067720
GO:0045454	cell redox homeostasis	P	34 out of 2878 genes, 1%	182 out of 34727 genes, 1%	6.07558e-06	0.0286828	Solyc02g082250, Solyc11g069690, Solyc06g065320, Solyc04g080850, Solyc04g049450, Solyc02g083880, Solyc10g008150, Solyc05g010540, Solyc06g005940, Solyc05g051720, Solyc03g112770, Solyc02g080130, Solyc05g056400, Solyc05g005460, Solyc09g009390, Solyc09g074590, Solyc09g091840, Solyc09g074600, Solyc02g084660, Solyc09g074580, Solyc12g099100, Solyc02g084710, Solyc11g069940, Solyc07g049450, Solyc05g006860,…
GO:0009816	defense response to bacterium, incompatible interaction	P	66 out of 2878 genes, 2%	456 out of 34727 genes, 1%	6.60253e-06	0.0311705	Solyc07g042590, Solyc02g079700, Solyc07g055690, Solyc05g025820, Solyc10g005440, Solyc04g011520, Solyc08g082110, Solyc12g087920, Solyc05g024290, Solyc03g006500, Solyc11g011080, Solyc11g010730, Solyc01g006320, Solyc02g079570, Solyc04g008370, Solyc02g069260, Solyc04g082500, Solyc05g005290, Solyc01g107390, Solyc00g217960, Solyc01g102840, Solyc02g079590, Solyc07g065640, Solyc02g079530, Solyc12g005290,…
GO:0030433	ER-associated protein catabolic process	P	27 out of 2878 genes, 1%	130 out of 34727 genes, 0%	7.17071e-06	0.0338529	Solyc07g043560, Solyc03g096930, Solyc03g118040, Solyc02g085300, Solyc10g084050, Solyc02g081140, Solyc07g062540, Solyc01g091510, Solyc09g009720, Solyc02g070520, Solyc02g080380, Solyc08g082820, Solyc07g048120, Solyc06g084440, Solyc07g053620, Solyc04g077430, Solyc03g120900, Solyc03g082920, Solyc02g062550, Solyc03g113900, Solyc11g071830, Solyc07g049260, Solyc05g026310, Solyc06g048520, Solyc05g054550,…
GO:0007568	aging	P	153 out of 2878 genes, 5%	1303 out of 34727 genes, 4%	7.20117e-06	0.0339967	Solyc12g006380, Solyc05g015610, Solyc03g080190, Solyc10g083700, Solyc05g054080, Solyc05g009430, Solyc02g082900, Solyc04g015290, Solyc03g111630, Solyc06g082590, Solyc09g010020, Solyc06g071800, Solyc08g081540, Solyc11g005920, Solyc01g106050, Solyc03g007460, Solyc03g006320, Solyc02g085580, Solyc04g072460, Solyc11g069310, Solyc07g061720, Solyc08g060970, Solyc01g104970, Solyc02g083710, Solyc03g123500,…
GO:0071554	cell wall organization or biogenesis	P	379 out of 2878 genes, 13%	3714 out of 34727 genes, 11%	7.27441e-06	0.0343425	Solyc03g121240, Solyc03g080190, Solyc04g055170, Solyc10g083290, Solyc05g009430, Solyc02g083580, Solyc10g079130, Solyc04g079720, Solyc11g064890, Solyc03g031670, Solyc12g098980, Solyc11g010730, Solyc04g007710, Solyc11g005920, Solyc10g050060, Solyc10g008960, Solyc09g092490, Solyc02g088560, Solyc07g064870, Solyc02g085580, Solyc02g072180, Solyc03g083900, Solyc09g008060, Solyc05g007670, Solyc02g092580,…
GO:0007178	transmembrane receptor protein serine/threonine kinase signaling pathway	P	71 out of 2878 genes, 2%	503 out of 34727 genes, 1%	7.30556e-06	0.0344895	Solyc09g005090, Solyc03g083470, Solyc02g079700, Solyc07g055690, Solyc10g005440, Solyc05g054080, Solyc03g059490, Solyc04g076460, Solyc11g064890, Solyc09g010670, Solyc02g079570, Solyc09g005080, Solyc06g030490, Solyc01g106500, Solyc10g006480, Solyc01g104970, Solyc08g079740, Solyc07g008600, Solyc02g079590, Solyc02g079530, Solyc03g078360, Solyc12g005290, Solyc11g006000, Solyc10g085000, Solyc06g071810,…
GO:0030003	cellular cation homeostasis	P	136 out of 2878 genes, 5%	1133 out of 34727 genes, 3%	7.76378e-06	0.0366528	Solyc05g014390, Solyc12g055750, Solyc04g055170, Solyc08g078000, Solyc03g005300, Solyc03g113220, Solyc09g090470, Solyc00g007100, Solyc02g089160, Solyc02g088560, Solyc06g062590, Solyc01g106050, Solyc09g075020, Solyc05g054710, Solyc05g052780, Solyc03g119660, Solyc01g104970, Solyc05g045650, Solyc03g078360, Solyc07g064820, Solyc06g073830, Solyc11g011380, Solyc06g076750, Solyc03g044160, Solyc06g071050,…
GO:0031328	positive regulation of cellular biosynthetic process	P	319 out of 2878 genes, 11%	3063 out of 34727 genes, 9%	8.32999e-06	0.0393259	Solyc12g006380, Solyc03g121240, Solyc01g086970, Solyc04g079420, Solyc06g083980, Solyc08g078000, Solyc10g079130, Solyc06g082590, Solyc04g079720, Solyc09g065520, Solyc09g010020, Solyc06g053530, Solyc03g114590, Solyc11g005920, Solyc10g079080, Solyc01g106050, Solyc05g008110, Solyc04g078840, Solyc02g085580, Solyc01g107620, Solyc03g121940, Solyc07g005640, Solyc04g072460, Solyc05g054710, Solyc10g084630,…
GO:0006753	nucleoside phosphate metabolic process	P	295 out of 2878 genes, 10%	2804 out of 34727 genes, 8%	8.59227e-06	0.0405641	Solyc05g014390, Solyc03g121240, Solyc09g005090, Solyc02g091210, Solyc02g078900, Solyc10g047300, Solyc03g005300, Solyc02g083580, Solyc10g006020, Solyc06g082590, Solyc05g008960, Solyc10g008960, Solyc02g072130, Solyc01g106050, Solyc02g072180, Solyc09g075020, Solyc05g010260, Solyc03g111200, Solyc03g083900, Solyc05g007670, Solyc04g080000, Solyc08g082970, Solyc09g013150, Solyc06g009290, Solyc11g011930,…
GO:0044419	interspecies interaction between organisms	P	170 out of 2878 genes, 6%	1482 out of 34727 genes, 4%	8.81887e-06	0.0416339	Solyc01g079610, Solyc08g078000, Solyc05g054080, Solyc00g007100, Solyc09g065520, Solyc01g094550, Solyc08g081730, Solyc12g098980, Solyc05g008960, Solyc05g008110, Solyc05g013750, Solyc03g121460, Solyc10g006480, Solyc02g069260, Solyc05g005290, Solyc01g104970, Solyc02g072300, Solyc08g079740, Solyc07g053760, Solyc04g078830, Solyc07g045240, Solyc03g123730, Solyc07g064820, Solyc03g117020, Solyc05g052980,…
GO:0009891	positive regulation of biosynthetic process	P	320 out of 2878 genes, 11%	3077 out of 34727 genes, 9%	9.056e-06	0.0427534	Solyc12g006380, Solyc03g121240, Solyc01g086970, Solyc04g079420, Solyc06g083980, Solyc08g078000, Solyc10g079130, Solyc06g082590, Solyc04g079720, Solyc09g065520, Solyc09g010020, Solyc06g053530, Solyc03g114590, Solyc11g005920, Solyc10g079080, Solyc01g106050, Solyc05g008110, Solyc04g078840, Solyc02g085580, Solyc01g107620, Solyc03g121940, Solyc07g005640, Solyc04g072460, Solyc05g054710, Solyc10g084630,…
GO:0046328	regulation of JNK cascade	P	25 out of 2878 genes, 1%	117 out of 34727 genes, 0%	9.15861e-06	0.0432378	Solyc09g082470, Solyc03g114210, Solyc12g016070, Solyc09g009090, Solyc07g064820, Solyc05g013070, Solyc05g054080, Solyc08g081210, Solyc04g079400, Solyc11g006000, Solyc03g111630, Solyc03g123800, Solyc10g045270, Solyc08g065250, Solyc10g083610, Solyc03g119140, Solyc12g009340, Solyc09g065870, Solyc05g013750, Solyc07g042680, Solyc03g095510, Solyc07g007140, Solyc07g042890, Solyc04g014370, Solyc04g079200
GO:0044282	small molecule catabolic process	P	189 out of 2878 genes, 7%	1680 out of 34727 genes, 5%	9.26225e-06	0.0437271	Solyc12g006380, Solyc04g077000, Solyc02g091100, Solyc06g061180, Solyc05g015610, Solyc06g007700, Solyc06g007180, Solyc04g015290, Solyc03g117490, Solyc01g094210, Solyc01g094550, Solyc01g086650, Solyc02g089160, Solyc07g056500, Solyc07g007430, Solyc03g078490, Solyc02g068740, Solyc09g008060, Solyc03g119660, Solyc07g061720, Solyc06g071060, Solyc01g094250, Solyc02g085210, Solyc04g079860, Solyc07g053760,…
GO:0032872	regulation of stress-activated MAPK cascade	P	27 out of 2878 genes, 1%	132 out of 34727 genes, 0%	9.6484e-06	0.0455501	Solyc09g082470, Solyc03g114210, Solyc12g016070, Solyc09g009090, Solyc07g064820, Solyc05g013070, Solyc05g054080, Solyc08g081210, Solyc04g079400, Solyc11g006000, Solyc03g111630, Solyc03g123800, Solyc10g045270, Solyc08g065250, Solyc10g083610, Solyc03g119140, Solyc12g009340, Solyc09g065870, Solyc05g013750, Solyc07g042680, Solyc03g095510, Solyc03g019850, Solyc07g007140, Solyc07g042890, Solyc12g009020,…
GO:0006914	autophagy	P	51 out of 2878 genes, 2%	328 out of 34727 genes, 1%	9.99076e-06	0.0471664	Solyc11g007500, Solyc07g008000, Solyc02g078320, Solyc03g007230, Solyc12g016070, Solyc01g073900, Solyc03g006930, Solyc02g081140, Solyc05g054080, Solyc06g048940, Solyc06g073170, Solyc11g022540, Solyc02g065540, Solyc06g062590, Solyc09g091900, Solyc07g006120, Solyc12g009340, Solyc11g069310, Solyc07g049260, Solyc03g111170, Solyc06g034160, Solyc11g007490, Solyc09g090860, Solyc08g006010, Solyc07g054080,…
GO:0055086	nucleobase-containing small molecule metabolic process	P	305 out of 2878 genes, 11%	2919 out of 34727 genes, 8%	1.03423e-05	0.0488258	Solyc05g014390, Solyc03g121240, Solyc09g005090, Solyc02g091210, Solyc02g078900, Solyc10g047300, Solyc03g005300, Solyc02g083580, Solyc10g006020, Solyc06g082590, Solyc05g008960, Solyc10g008960, Solyc02g072130, Solyc01g106050, Solyc02g072180, Solyc09g075020, Solyc05g010260, Solyc03g111200, Solyc03g083900, Solyc05g007670, Solyc04g080000, Solyc08g082970, Solyc09g013150, Solyc06g009290, Solyc11g011930,…
GO:0016020	membrane	C	1507 out of 2878 genes, 52%	12942 out of 34727 genes, 37%	1.99198e-66	1.38642e-63	Solyc10g051020, Solyc04g055170, Solyc08g078000, Solyc10g079130, Solyc11g012780, Solyc06g082590, Solyc04g039990, Solyc05g024290, Solyc02g086240, Solyc01g094550, Solyc03g114590, Solyc03g031670, Solyc12g098980, Solyc10g008960, Solyc02g085580, Solyc01g107810, Solyc03g116170, Solyc09g075020, Solyc06g062530, Solyc03g111200, Solyc03g083900, Solyc04g008370, Solyc03g119660, Solyc07g061720, Solyc05g013130,…
GO:0005737	cytoplasm	C	1930 out of 2878 genes, 67%	18066 out of 34727 genes, 52%	2.55594e-65	1.77894e-62	Solyc10g051020, Solyc06g083980, Solyc04g055170, Solyc08g078000, Solyc10g079130, Solyc03g111630, Solyc11g012780, Solyc06g082590, Solyc04g039990, Solyc02g078150, Solyc05g024290, Solyc02g086240, Solyc01g094550, Solyc03g114590, Solyc03g031670, Solyc12g098980, Solyc08g081540, Solyc06g065570, Solyc10g008960, Solyc10g079080, Solyc01g107810, Solyc03g116170, Solyc09g075020, Solyc06g062530, Solyc03g111200,…
GO:0005623	cell	C	2246 out of 2878 genes, 78%	22355 out of 34727 genes, 64%	9.98292e-62	6.94811e-59	Solyc07g008840, Solyc06g083980, Solyc04g055170, Solyc03g111630, Solyc01g095400, Solyc11g012780, Solyc04g039990, Solyc02g078150, Solyc02g086240, Solyc01g094550, Solyc10g008960, Solyc10g079080, Solyc04g078840, Solyc02g085580, Solyc01g107810, Solyc03g116170, Solyc09g075020, Solyc01g108130, Solyc03g083900, Solyc12g005270, Solyc03g119660, Solyc07g061720, Solyc05g007670, Solyc04g082500, Solyc04g080000,…
GO:0044464	cell part	C	2246 out of 2878 genes, 78%	22355 out of 34727 genes, 64%	9.98292e-62	6.94811e-59	Solyc07g008840, Solyc06g083980, Solyc04g055170, Solyc03g111630, Solyc01g095400, Solyc11g012780, Solyc04g039990, Solyc02g078150, Solyc02g086240, Solyc01g094550, Solyc10g008960, Solyc10g079080, Solyc04g078840, Solyc02g085580, Solyc01g107810, Solyc03g116170, Solyc09g075020, Solyc01g108130, Solyc03g083900, Solyc12g005270, Solyc03g119660, Solyc07g061720, Solyc05g007670, Solyc04g082500, Solyc04g080000,…
GO:0031090	organelle membrane	C	775 out of 2878 genes, 27%	5534 out of 34727 genes, 16%	5.90742e-56	4.11157e-53	Solyc05g014390, Solyc02g078900, Solyc10g051020, Solyc04g055170, Solyc08g078000, Solyc03g113220, Solyc10g079130, Solyc03g114590, Solyc03g031670, Solyc12g098980, Solyc07g047720, Solyc07g007430, Solyc06g062590, Solyc02g072130, Solyc11g069640, Solyc02g072180, Solyc01g107620, Solyc09g075020, Solyc11g013190, Solyc06g062530, Solyc03g025520, Solyc03g111200, Solyc03g083900, Solyc12g056250, Solyc10g006480,…
GO:0044444	cytoplasmic part	C	1727 out of 2878 genes, 60%	16032 out of 34727 genes, 46%	1.18054e-54	8.21653e-52	Solyc10g051020, Solyc06g083980, Solyc04g055170, Solyc08g078000, Solyc10g079130, Solyc03g111630, Solyc11g012780, Solyc02g078150, Solyc05g024290, Solyc02g086240, Solyc01g094550, Solyc03g114590, Solyc03g031670, Solyc12g098980, Solyc10g008960, Solyc01g107810, Solyc03g116170, Solyc09g075020, Solyc06g062530, Solyc03g111200, Solyc03g083900, Solyc07g061720, Solyc05g013130, Solyc05g007670, Solyc04g082500,…
GO:0005622	intracellular	C	2120 out of 2878 genes, 74%	21066 out of 34727 genes, 61%	7.43414e-53	5.17416e-50	Solyc07g008840, Solyc06g083980, Solyc04g055170, Solyc03g111630, Solyc01g095400, Solyc11g012780, Solyc04g039990, Solyc02g078150, Solyc02g086240, Solyc01g094550, Solyc10g008960, Solyc10g079080, Solyc04g078840, Solyc02g085580, Solyc01g107810, Solyc03g116170, Solyc09g075020, Solyc01g108130, Solyc03g083900, Solyc12g005270, Solyc07g061720, Solyc05g007670, Solyc04g082500, Solyc04g080000, Solyc03g112770,…
GO:0044424	intracellular part	C	2091 out of 2878 genes, 73%	20690 out of 34727 genes, 60%	9.07006e-53	6.31276e-50	Solyc06g083980, Solyc04g055170, Solyc03g111630, Solyc01g095400, Solyc11g012780, Solyc04g039990, Solyc02g078150, Solyc02g086240, Solyc01g094550, Solyc10g008960, Solyc10g079080, Solyc04g078840, Solyc02g085580, Solyc01g107810, Solyc03g116170, Solyc09g075020, Solyc01g108130, Solyc03g083900, Solyc12g005270, Solyc07g061720, Solyc05g007670, Solyc04g082500, Solyc04g080000, Solyc03g112770, Solyc09g013110,…
GO:0005886	plasma membrane	C	1003 out of 2878 genes, 35%	7994 out of 34727 genes, 23%	1.81572e-51	1.26374e-48	Solyc05g014390, Solyc09g005870, Solyc04g055170, Solyc08g078000, Solyc06g009390, Solyc03g113220, Solyc10g079130, Solyc11g012780, Solyc06g082590, Solyc04g039990, Solyc03g115070, Solyc05g024290, Solyc11g064890, Solyc01g094550, Solyc03g114590, Solyc05g007190, Solyc03g031670, Solyc12g098980, Solyc06g074430, Solyc04g007710, Solyc10g008960, Solyc07g007430, Solyc06g062590, Solyc02g072130, Solyc11g069640,…
GO:0043226	organelle	C	1951 out of 2878 genes, 68%	19286 out of 34727 genes, 56%	1.02526e-44	7.1358e-42	Solyc10g051020, Solyc06g083980, Solyc04g055170, Solyc08g078000, Solyc10g079130, Solyc03g111630, Solyc01g095400, Solyc11g012780, Solyc06g082590, Solyc02g078150, Solyc05g024290, Solyc02g086240, Solyc01g094550, Solyc03g114590, Solyc03g031670, Solyc12g098980, Solyc06g065570, Solyc10g008960, Solyc10g079080, Solyc04g078840, Solyc02g085580, Solyc01g107810, Solyc03g116170, Solyc09g075020, Solyc06g062530,…
GO:0043229	intracellular organelle	C	1950 out of 2878 genes, 68%	19279 out of 34727 genes, 56%	1.32166e-44	9.19879e-42	Solyc10g051020, Solyc06g083980, Solyc04g055170, Solyc08g078000, Solyc10g079130, Solyc03g111630, Solyc01g095400, Solyc11g012780, Solyc06g082590, Solyc02g078150, Solyc05g024290, Solyc02g086240, Solyc01g094550, Solyc03g114590, Solyc03g031670, Solyc12g098980, Solyc06g065570, Solyc10g008960, Solyc10g079080, Solyc04g078840, Solyc02g085580, Solyc01g107810, Solyc03g116170, Solyc09g075020, Solyc06g062530,…
GO:0005829	cytosol	C	828 out of 2878 genes, 29%	6466 out of 34727 genes, 19%	6.61778e-44	4.60598e-41	Solyc02g091210, Solyc04g055170, Solyc08g078000, Solyc06g007180, Solyc07g066380, Solyc10g079130, Solyc03g111630, Solyc03g115070, Solyc02g086240, Solyc01g094550, Solyc03g114590, Solyc03g031670, Solyc06g074430, Solyc04g007710, Solyc01g068530, Solyc12g099900, Solyc11g069640, Solyc02g072180, Solyc03g116170, Solyc08g006900, Solyc11g013190, Solyc06g062530, Solyc03g025520, Solyc08g068680, Solyc05g010260,…
GO:0071944	cell periphery	C	1079 out of 2878 genes, 37%	9174 out of 34727 genes, 26%	2.30132e-42	1.60172e-39	Solyc04g055170, Solyc08g078000, Solyc10g079130, Solyc11g012780, Solyc06g082590, Solyc04g039990, Solyc05g024290, Solyc01g094550, Solyc03g114590, Solyc03g031670, Solyc12g098980, Solyc10g008960, Solyc02g085580, Solyc03g116170, Solyc09g075020, Solyc03g111200, Solyc03g083900, Solyc12g005270, Solyc04g008370, Solyc03g119660, Solyc07g061720, Solyc05g013130, Solyc04g082500, Solyc02g063370, Solyc03g112770,…
GO:0043227	membrane-bounded organelle	C	1907 out of 2878 genes, 66%	18921 out of 34727 genes, 54%	4.28783e-41	2.98433e-38	Solyc10g051020, Solyc06g083980, Solyc04g055170, Solyc08g078000, Solyc10g079130, Solyc03g111630, Solyc01g095400, Solyc11g012780, Solyc06g082590, Solyc02g078150, Solyc05g024290, Solyc02g086240, Solyc01g094550, Solyc03g114590, Solyc03g031670, Solyc12g098980, Solyc06g065570, Solyc10g008960, Solyc10g079080, Solyc04g078840, Solyc02g085580, Solyc01g107810, Solyc03g116170, Solyc09g075020, Solyc06g062530,…
GO:0043231	intracellular membrane-bounded organelle	C	1905 out of 2878 genes, 66%	18913 out of 34727 genes, 54%	8.93557e-41	6.21916e-38	Solyc10g051020, Solyc06g083980, Solyc04g055170, Solyc08g078000, Solyc10g079130, Solyc03g111630, Solyc01g095400, Solyc11g012780, Solyc06g082590, Solyc02g078150, Solyc05g024290, Solyc02g086240, Solyc01g094550, Solyc03g114590, Solyc03g031670, Solyc12g098980, Solyc06g065570, Solyc10g008960, Solyc10g079080, Solyc04g078840, Solyc02g085580, Solyc01g107810, Solyc03g116170, Solyc09g075020, Solyc06g062530,…
GO:0012505	endomembrane system	C	450 out of 2878 genes, 16%	3082 out of 34727 genes, 9%	9.53906e-35	6.63918e-32	Solyc09g009180, Solyc09g005090, Solyc01g109640, Solyc09g089630, Solyc04g055170, Solyc08g080500, Solyc08g078000, Solyc03g005300, Solyc10g079130, Solyc04g009900, Solyc06g065320, Solyc03g114590, Solyc03g031670, Solyc11g010730, Solyc07g047720, Solyc06g084440, Solyc07g007430, Solyc02g072130, Solyc01g106050, Solyc11g069640, Solyc05g008110, Solyc02g072180, Solyc01g107620, Solyc03g121460, Solyc11g013190,…
GO:0005783	endoplasmic reticulum	C	410 out of 2878 genes, 14%	2778 out of 34727 genes, 8%	1.54737e-32	1.07697e-29	Solyc09g009180, Solyc09g005090, Solyc09g089630, Solyc10g051020, Solyc02g081140, Solyc08g080500, Solyc08g078000, Solyc10g079130, Solyc04g009900, Solyc06g065320, Solyc03g114590, Solyc03g031670, Solyc07g047720, Solyc06g084440, Solyc07g007430, Solyc04g079960, Solyc02g072130, Solyc11g069640, Solyc03g116170, Solyc01g107620, Solyc03g121460, Solyc11g013190, Solyc05g013130, Solyc05g007670, Solyc02g092580,…
GO:0044432	endoplasmic reticulum part	C	294 out of 2878 genes, 10%	1817 out of 34727 genes, 5%	9.12169e-30	6.3487e-27	Solyc09g009180, Solyc09g005090, Solyc09g089630, Solyc08g080500, Solyc08g078000, Solyc10g079130, Solyc04g009900, Solyc06g065320, Solyc03g031670, Solyc07g047720, Solyc06g084440, Solyc07g007430, Solyc02g072130, Solyc01g107620, Solyc03g121460, Solyc05g013130, Solyc05g007670, Solyc01g094250, Solyc08g082970, Solyc09g013110, Solyc06g048520, Solyc02g079030, Solyc04g014370, Solyc07g056390, Solyc12g049420,…
GO:0044425	membrane part	C	919 out of 2878 genes, 32%	8058 out of 34727 genes, 23%	2.60891e-29	1.8158e-26	Solyc05g014390, Solyc02g078900, Solyc09g005870, Solyc10g051020, Solyc04g055170, Solyc08g078000, Solyc03g083460, Solyc10g079130, Solyc05g024290, Solyc11g064890, Solyc01g094550, Solyc03g114590, Solyc05g007190, Solyc03g031670, Solyc12g098980, Solyc07g047720, Solyc10g008960, Solyc07g007430, Solyc06g062590, Solyc02g072130, Solyc11g069640, Solyc02g085580, Solyc01g107810, Solyc01g107620, Solyc09g075020,…
GO:0044422	organelle part	C	1256 out of 2878 genes, 44%	11831 out of 34727 genes, 34%	5.77589e-29	4.02002e-26	Solyc10g051020, Solyc04g055170, Solyc08g078000, Solyc10g079130, Solyc06g082590, Solyc02g086240, Solyc01g094550, Solyc03g114590, Solyc03g031670, Solyc12g098980, Solyc06g065570, Solyc03g116170, Solyc09g075020, Solyc06g062530, Solyc03g111200, Solyc03g083900, Solyc12g005270, Solyc05g013130, Solyc05g007670, Solyc04g082500, Solyc04g080000, Solyc02g063370, Solyc09g013110, Solyc04g005290, Solyc12g099810,…
GO:0042175	nuclear outer membrane-endoplasmic reticulum membrane network	C	278 out of 2878 genes, 10%	1712 out of 34727 genes, 5%	2.12335e-28	1.47785e-25	Solyc09g009180, Solyc09g005090, Solyc09g089630, Solyc08g080500, Solyc08g078000, Solyc10g079130, Solyc04g009900, Solyc03g031670, Solyc07g047720, Solyc06g084440, Solyc07g007430, Solyc02g072130, Solyc01g107620, Solyc03g121460, Solyc11g013190, Solyc05g013130, Solyc01g094250, Solyc08g082970, Solyc09g013110, Solyc06g048520, Solyc02g079030, Solyc04g014370, Solyc07g056390, Solyc12g049420, Solyc08g081300,…
GO:0044446	intracellular organelle part	C	1243 out of 2878 genes, 43%	11733 out of 34727 genes, 34%	4.10819e-28	2.8593e-25	Solyc10g051020, Solyc04g055170, Solyc08g078000, Solyc10g079130, Solyc06g082590, Solyc02g086240, Solyc01g094550, Solyc03g114590, Solyc03g031670, Solyc12g098980, Solyc06g065570, Solyc03g116170, Solyc09g075020, Solyc06g062530, Solyc03g111200, Solyc03g083900, Solyc12g005270, Solyc05g013130, Solyc05g007670, Solyc04g082500, Solyc04g080000, Solyc02g063370, Solyc09g013110, Solyc04g005290, Solyc12g099810,…
GO:0005794	Golgi apparatus	C	398 out of 2878 genes, 14%	2809 out of 34727 genes, 8%	7.59514e-28	5.28622e-25	Solyc05g014390, Solyc09g009180, Solyc01g109640, Solyc09g089630, Solyc02g081140, Solyc08g080500, Solyc08g078000, Solyc03g005300, Solyc03g113220, Solyc03g111630, Solyc02g086240, Solyc03g114590, Solyc05g007190, Solyc07g047720, Solyc07g007430, Solyc06g062590, Solyc02g072130, Solyc01g106050, Solyc11g069640, Solyc08g078480, Solyc02g072180, Solyc01g107620, Solyc09g075020, Solyc05g013750, Solyc03g121460,…
GO:0005789	endoplasmic reticulum membrane	C	273 out of 2878 genes, 9%	1687 out of 34727 genes, 5%	1.18931e-27	8.27759e-25	Solyc09g009180, Solyc09g005090, Solyc09g089630, Solyc08g080500, Solyc08g078000, Solyc10g079130, Solyc04g009900, Solyc03g031670, Solyc07g047720, Solyc06g084440, Solyc07g007430, Solyc02g072130, Solyc01g107620, Solyc03g121460, Solyc05g013130, Solyc01g094250, Solyc08g082970, Solyc09g013110, Solyc06g048520, Solyc02g079030, Solyc04g014370, Solyc07g056390, Solyc12g049420, Solyc08g081300, Solyc09g009630,…
GO:0016021	integral to membrane	C	746 out of 2878 genes, 26%	6486 out of 34727 genes, 19%	8.10124e-24	5.63846e-21	Solyc05g014390, Solyc09g005870, Solyc10g051020, Solyc08g078000, Solyc03g083460, Solyc05g024290, Solyc11g064890, Solyc05g007190, Solyc12g098980, Solyc07g047720, Solyc10g008960, Solyc07g007430, Solyc06g062590, Solyc02g072130, Solyc11g069640, Solyc02g085580, Solyc01g107810, Solyc01g107620, Solyc09g075020, Solyc04g054140, Solyc04g008370, Solyc03g119660, Solyc05g013130, Solyc05g007670, Solyc04g082500,…
GO:0005774	vacuolar membrane	C	299 out of 2878 genes, 10%	2026 out of 34727 genes, 6%	1.36227e-23	9.48143e-21	Solyc05g014390, Solyc01g109640, Solyc10g051020, Solyc04g055170, Solyc08g078000, Solyc03g113220, Solyc06g065320, Solyc03g114590, Solyc06g062590, Solyc02g072180, Solyc01g107620, Solyc09g075020, Solyc03g121460, Solyc03g025520, Solyc03g111200, Solyc03g083900, Solyc12g056250, Solyc05g007670, Solyc02g092580, Solyc09g013110, Solyc02g079030, Solyc04g014370, Solyc06g009290, Solyc02g085730, Solyc07g056430,…
GO:0005634	nucleus	C	1080 out of 2878 genes, 38%	10202 out of 34727 genes, 29%	6.00042e-23	4.17629e-20	Solyc06g083980, Solyc04g055170, Solyc08g078000, Solyc10g079130, Solyc03g111630, Solyc01g095400, Solyc06g082590, Solyc05g024290, Solyc02g086240, Solyc03g031670, Solyc06g065570, Solyc10g079080, Solyc04g078840, Solyc02g085580, Solyc03g116170, Solyc09g075020, Solyc06g062530, Solyc01g108130, Solyc12g005270, Solyc04g082500, Solyc02g063370, Solyc03g112770, Solyc04g005290, Solyc12g009390, Solyc07g056430,…
GO:0031224	intrinsic to membrane	C	772 out of 2878 genes, 27%	6832 out of 34727 genes, 20%	1.50068e-22	1.04448e-19	Solyc05g014390, Solyc02g078900, Solyc09g005870, Solyc10g051020, Solyc08g078000, Solyc03g083460, Solyc05g024290, Solyc11g064890, Solyc05g007190, Solyc12g098980, Solyc07g047720, Solyc10g008960, Solyc07g007430, Solyc06g062590, Solyc02g072130, Solyc11g069640, Solyc02g085580, Solyc01g107810, Solyc01g107620, Solyc09g075020, Solyc04g054140, Solyc03g083900, Solyc04g008370, Solyc03g119660, Solyc05g013130,…
GO:0044437	vacuolar part	C	303 out of 2878 genes, 11%	2101 out of 34727 genes, 6%	2.53011e-22	1.76096e-19	Solyc05g014390, Solyc01g109640, Solyc10g051020, Solyc04g055170, Solyc08g078000, Solyc03g113220, Solyc06g065320, Solyc03g114590, Solyc06g062590, Solyc02g072180, Solyc01g107620, Solyc09g075020, Solyc03g121460, Solyc03g025520, Solyc03g111200, Solyc03g083900, Solyc12g056250, Solyc05g054710, Solyc05g007670, Solyc02g092580, Solyc09g013110, Solyc02g079030, Solyc04g014370, Solyc06g009290, Solyc02g085730,…
GO:0005773	vacuole	C	461 out of 2878 genes, 16%	3669 out of 34727 genes, 11%	4.26848e-21	2.97086e-18	Solyc07g008000, Solyc05g014390, Solyc07g055690, Solyc01g109640, Solyc10g051020, Solyc04g055170, Solyc10g083290, Solyc08g078000, Solyc03g113220, Solyc10g079130, Solyc11g012780, Solyc06g065320, Solyc11g066600, Solyc11g064890, Solyc02g086240, Solyc03g114590, Solyc03g031670, Solyc05g008960, Solyc04g007710, Solyc06g062590, Solyc02g072180, Solyc01g107620, Solyc09g075020, Solyc03g121460, Solyc03g025520,…
GO:0031982	vesicle	C	238 out of 2878 genes, 8%	1601 out of 34727 genes, 5%	2.83977e-19	1.97648e-16	Solyc07g008000, Solyc03g097070, Solyc01g109640, Solyc04g055170, Solyc08g080500, Solyc08g078000, Solyc06g007180, Solyc05g054080, Solyc03g005300, Solyc03g118200, Solyc11g070110, Solyc04g009900, Solyc06g065320, Solyc11g066600, Solyc06g076020, Solyc03g114590, Solyc02g089160, Solyc06g069780, Solyc01g103380, Solyc07g007430, Solyc01g106050, Solyc11g069640, Solyc05g008110, Solyc02g072180, Solyc01g107810,…
GO:0031988	membrane-bounded vesicle	C	221 out of 2878 genes, 8%	1484 out of 34727 genes, 4%	4.81837e-18	3.35358e-15	Solyc07g008000, Solyc03g097070, Solyc01g109640, Solyc04g055170, Solyc06g007180, Solyc03g005300, Solyc03g118200, Solyc11g070110, Solyc04g009900, Solyc06g065320, Solyc11g066600, Solyc06g076020, Solyc03g114590, Solyc02g089160, Solyc06g069780, Solyc01g103380, Solyc07g007430, Solyc01g106050, Solyc11g069640, Solyc05g008110, Solyc02g072180, Solyc01g107810, Solyc07g042680, Solyc09g061620, Solyc04g082200,…
GO:0031410	cytoplasmic vesicle	C	223 out of 2878 genes, 8%	1511 out of 34727 genes, 4%	9.69235e-18	6.74587e-15	Solyc07g008000, Solyc03g097070, Solyc01g109640, Solyc04g055170, Solyc08g080500, Solyc06g007180, Solyc05g054080, Solyc03g005300, Solyc03g118200, Solyc11g070110, Solyc04g009900, Solyc06g065320, Solyc11g066600, Solyc06g076020, Solyc03g114590, Solyc02g089160, Solyc06g069780, Solyc01g103380, Solyc07g007430, Solyc01g106050, Solyc11g069640, Solyc02g072180, Solyc01g107810, Solyc07g042680, Solyc09g061620,…
GO:0016023	cytoplasmic membrane-bounded vesicle	C	216 out of 2878 genes, 8%	1448 out of 34727 genes, 4%	9.73478e-18	6.77541e-15	Solyc07g008000, Solyc03g097070, Solyc01g109640, Solyc04g055170, Solyc06g007180, Solyc03g005300, Solyc03g118200, Solyc11g070110, Solyc04g009900, Solyc06g065320, Solyc11g066600, Solyc06g076020, Solyc03g114590, Solyc02g089160, Solyc06g069780, Solyc01g103380, Solyc07g007430, Solyc01g106050, Solyc11g069640, Solyc02g072180, Solyc01g107810, Solyc07g042680, Solyc09g061620, Solyc04g082200, Solyc05g054710,…
GO:0030054	cell junction	C	450 out of 2878 genes, 16%	3719 out of 34727 genes, 11%	1.52237e-17	1.05957e-14	Solyc07g008000, Solyc05g014390, Solyc01g086970, Solyc07g055690, Solyc10g051020, Solyc04g055170, Solyc08g080500, Solyc08g078000, Solyc03g113220, Solyc10g079130, Solyc04g009900, Solyc06g065320, Solyc05g024290, Solyc11g064890, Solyc02g086240, Solyc05g007190, Solyc03g031670, Solyc12g098980, Solyc10g050060, Solyc10g079080, Solyc06g062590, Solyc01g106050, Solyc01g068530, Solyc02g072180, Solyc03g096880,…
GO:0010008	endosome membrane	C	130 out of 2878 genes, 5%	741 out of 34727 genes, 2%	2.06275e-16	1.43567e-13	Solyc09g005090, Solyc03g097070, Solyc01g109640, Solyc12g009060, Solyc05g054080, Solyc03g118200, Solyc12g098980, Solyc11g010730, Solyc06g069780, Solyc01g103380, Solyc06g062590, Solyc02g072180, Solyc09g005080, Solyc03g121460, Solyc09g061620, Solyc10g006480, Solyc01g104970, Solyc08g079740, Solyc02g079030, Solyc10g006320, Solyc12g049420, Solyc05g013050, Solyc07g005200, Solyc03g078520, Solyc08g014080,…
GO:0044440	endosomal part	C	130 out of 2878 genes, 5%	754 out of 34727 genes, 2%	8.36974e-16	5.82534e-13	Solyc09g005090, Solyc03g097070, Solyc01g109640, Solyc12g009060, Solyc05g054080, Solyc03g118200, Solyc12g098980, Solyc11g010730, Solyc06g069780, Solyc01g103380, Solyc06g062590, Solyc02g072180, Solyc09g005080, Solyc03g121460, Solyc09g061620, Solyc10g006480, Solyc01g104970, Solyc08g079740, Solyc02g079030, Solyc10g006320, Solyc12g049420, Solyc05g013050, Solyc07g005200, Solyc03g078520, Solyc08g014080,…
GO:0044433	cytoplasmic vesicle part	C	106 out of 2878 genes, 4%	564 out of 34727 genes, 2%	1.14137e-15	7.9439e-13	Solyc01g109640, Solyc04g055170, Solyc04g079820, Solyc03g118200, Solyc11g070110, Solyc04g009900, Solyc02g065580, Solyc02g089160, Solyc10g045550, Solyc06g069780, Solyc01g103380, Solyc07g007430, Solyc12g062520, Solyc11g069640, Solyc03g119140, Solyc02g072180, Solyc07g042680, Solyc09g061620, Solyc01g096930, Solyc10g006480, Solyc05g013130, Solyc05g007670, Solyc02g063370, Solyc04g078250, Solyc09g013150,…
GO:0012506	vesicle membrane	C	106 out of 2878 genes, 4%	567 out of 34727 genes, 2%	1.65602e-15	1.15259e-12	Solyc01g109640, Solyc04g055170, Solyc04g079820, Solyc03g118200, Solyc11g070110, Solyc04g009900, Solyc02g065580, Solyc02g089160, Solyc10g045550, Solyc06g069780, Solyc01g103380, Solyc07g007430, Solyc12g062520, Solyc11g069640, Solyc05g008110, Solyc03g119140, Solyc02g072180, Solyc07g042680, Solyc09g061620, Solyc01g096930, Solyc10g006480, Solyc05g013130, Solyc05g007670, Solyc02g063370, Solyc04g078250,…
GO:0030659	cytoplasmic vesicle membrane	C	103 out of 2878 genes, 4%	546 out of 34727 genes, 2%	2.24548e-15	1.56286e-12	Solyc01g109640, Solyc04g055170, Solyc04g079820, Solyc03g118200, Solyc11g070110, Solyc04g009900, Solyc02g065580, Solyc02g089160, Solyc10g045550, Solyc06g069780, Solyc01g103380, Solyc07g007430, Solyc12g062520, Solyc11g069640, Solyc03g119140, Solyc02g072180, Solyc07g042680, Solyc09g061620, Solyc01g096930, Solyc10g006480, Solyc05g013130, Solyc05g007670, Solyc02g063370, Solyc04g078250, Solyc09g013150,…
GO:0005911	cell-cell junction	C	411 out of 2878 genes, 14%	3462 out of 34727 genes, 10%	1.06789e-14	7.43251e-12	Solyc05g014390, Solyc01g086970, Solyc07g055690, Solyc10g051020, Solyc04g055170, Solyc08g080500, Solyc08g078000, Solyc03g113220, Solyc10g079130, Solyc04g009900, Solyc06g065320, Solyc05g024290, Solyc11g064890, Solyc02g086240, Solyc05g007190, Solyc03g031670, Solyc12g098980, Solyc10g050060, Solyc10g079080, Solyc06g062590, Solyc01g068530, Solyc02g072180, Solyc03g096880, Solyc01g107620, Solyc09g075020,…
GO:0005768	endosome	C	167 out of 2878 genes, 6%	1103 out of 34727 genes, 3%	1.58161e-14	1.1008e-11	Solyc09g005090, Solyc03g097070, Solyc01g109640, Solyc12g009060, Solyc05g054080, Solyc03g118200, Solyc11g070110, Solyc11g066600, Solyc12g098980, Solyc11g010730, Solyc06g069780, Solyc01g103380, Solyc06g062590, Solyc02g072180, Solyc09g005080, Solyc07g006120, Solyc03g121460, Solyc11g013190, Solyc09g061620, Solyc01g057770, Solyc10g006480, Solyc01g104970, Solyc08g079740, Solyc02g079030, Solyc09g013150,…
GO:0009506	plasmodesma	C	393 out of 2878 genes, 14%	3293 out of 34727 genes, 9%	2.11246e-14	1.47028e-11	Solyc05g014390, Solyc01g086970, Solyc07g055690, Solyc10g051020, Solyc04g055170, Solyc08g080500, Solyc03g113220, Solyc10g079130, Solyc06g065320, Solyc05g024290, Solyc11g064890, Solyc02g086240, Solyc05g007190, Solyc03g031670, Solyc12g098980, Solyc10g050060, Solyc10g079080, Solyc06g062590, Solyc01g068530, Solyc02g072180, Solyc03g096880, Solyc01g107620, Solyc09g075020, Solyc03g025520, Solyc03g083900,…
GO:0055044	symplast	C	393 out of 2878 genes, 14%	3293 out of 34727 genes, 9%	2.11246e-14	1.47028e-11	Solyc05g014390, Solyc01g086970, Solyc07g055690, Solyc10g051020, Solyc04g055170, Solyc08g080500, Solyc03g113220, Solyc10g079130, Solyc06g065320, Solyc05g024290, Solyc11g064890, Solyc02g086240, Solyc05g007190, Solyc03g031670, Solyc12g098980, Solyc10g050060, Solyc10g079080, Solyc06g062590, Solyc01g068530, Solyc02g072180, Solyc03g096880, Solyc01g107620, Solyc09g075020, Solyc03g025520, Solyc03g083900,…
GO:0044431	Golgi apparatus part	C	125 out of 2878 genes, 4%	793 out of 34727 genes, 2%	2.16914e-12	1.50972e-09	Solyc06g049070, Solyc07g065660, Solyc01g109640, Solyc09g089630, Solyc02g087350, Solyc04g079820, Solyc02g081140, Solyc08g080500, Solyc03g005300, Solyc02g070400, Solyc11g066320, Solyc10g084800, Solyc11g070110, Solyc09g011860, Solyc01g100840, Solyc03g114590, Solyc07g047720, Solyc06g069780, Solyc04g007370, Solyc09g065610, Solyc04g005340, Solyc01g091020, Solyc01g106050, Solyc11g013190, Solyc02g071980,…
GO:0030176	integral to endoplasmic reticulum membrane	C	44 out of 2878 genes, 2%	176 out of 34727 genes, 1%	2.16942e-11	1.50992e-08	Solyc08g082920, Solyc09g009180, Solyc06g049060, Solyc09g059960, Solyc03g096930, Solyc03g007740, Solyc02g080380, Solyc06g083270, Solyc01g008820, Solyc11g064790, Solyc08g081730, Solyc02g063240, Solyc09g007450, Solyc02g072130, Solyc01g107620, Solyc03g082920, Solyc01g010650, Solyc10g007390, Solyc09g013110, Solyc06g048520, Solyc04g014370, Solyc09g090860, Solyc07g043560, Solyc07g056390, Solyc03g118040,…
GO:0005740	mitochondrial envelope	C	142 out of 2878 genes, 5%	973 out of 34727 genes, 3%	2.35136e-11	1.63655e-08	Solyc02g078900, Solyc10g047300, Solyc10g006020, Solyc03g117490, Solyc03g097840, Solyc01g106050, Solyc06g062530, Solyc03g097020, Solyc03g111200, Solyc01g079420, Solyc11g011930, Solyc03g044010, Solyc06g071890, Solyc07g054080, Solyc01g007910, Solyc01g006180, Solyc01g095570, Solyc08g075550, Solyc06g073360, Solyc11g012900, Solyc06g068820, Solyc08g023470, Solyc10g051270, Solyc06g082290, Solyc03g113040,…
GO:0022626	cytosolic ribosome	C	91 out of 2878 genes, 3%	535 out of 34727 genes, 2%	3.78673e-11	2.63557e-08	Solyc02g091210, Solyc02g070510, Solyc03g121330, Solyc07g066380, Solyc11g065670, Solyc06g007520, Solyc06g076020, Solyc02g086240, Solyc09g066430, Solyc06g075180, Solyc06g074430, Solyc12g042650, Solyc04g005340, Solyc03g034430, Solyc01g068530, Solyc12g008700, Solyc02g069850, Solyc08g006900, Solyc03g083290, Solyc03g025520, Solyc05g055640, Solyc12g039120, Solyc08g067410, Solyc01g010540, Solyc07g005050,…
GO:0022625	cytosolic large ribosomal subunit	C	44 out of 2878 genes, 2%	179 out of 34727 genes, 1%	3.96497e-11	2.75962e-08	Solyc10g007980, Solyc07g009330, Solyc03g121330, Solyc07g066380, Solyc11g065670, Solyc06g007520, Solyc10g018810, Solyc02g086240, Solyc09g066430, Solyc06g075180, Solyc06g074430, Solyc08g006900, Solyc03g025520, Solyc12g008720, Solyc06g071530, Solyc04g010240, Solyc05g055640, Solyc02g064670, Solyc10g084610, Solyc12g098330, Solyc07g005050, Solyc01g009100, Solyc01g098100, Solyc05g053440, Solyc01g104370,…
GO:0044391	ribosomal subunit	C	77 out of 2878 genes, 3%	430 out of 34727 genes, 1%	1.01439e-10	7.06015e-08	Solyc02g091210, Solyc03g121330, Solyc07g066380, Solyc11g065670, Solyc06g007520, Solyc02g086240, Solyc09g066430, Solyc06g075180, Solyc06g074430, Solyc12g042650, Solyc03g034430, Solyc01g068530, Solyc12g008700, Solyc02g069850, Solyc08g006900, Solyc03g083290, Solyc03g025520, Solyc10g084630, Solyc05g055640, Solyc12g039120, Solyc01g010540, Solyc07g005050, Solyc01g009100, Solyc05g053440, Solyc08g065760,…
GO:0044429	mitochondrial part	C	169 out of 2878 genes, 6%	1262 out of 34727 genes, 4%	3.10397e-10	2.16036e-07	Solyc02g078900, Solyc10g047300, Solyc10g006020, Solyc03g117490, Solyc03g097840, Solyc01g106050, Solyc06g062530, Solyc03g097020, Solyc03g111200, Solyc10g084630, Solyc01g079420, Solyc05g005700, Solyc03g117080, Solyc11g011930, Solyc03g044010, Solyc08g065760, Solyc06g071890, Solyc07g054080, Solyc01g007910, Solyc01g006180, Solyc01g095570, Solyc01g066520, Solyc08g075550, Solyc06g073360, Solyc11g012900,…
GO:0031301	integral to organelle membrane	C	66 out of 2878 genes, 2%	354 out of 34727 genes, 1%	3.82255e-10	2.66049e-07	Solyc08g082920, Solyc09g009180, Solyc03g096930, Solyc10g086540, Solyc03g097840, Solyc02g080380, Solyc06g083270, Solyc08g081730, Solyc09g007450, Solyc02g072130, Solyc01g107620, Solyc05g007670, Solyc04g080000, Solyc01g010650, Solyc09g013110, Solyc06g048520, Solyc04g014370, Solyc09g090860, Solyc07g056390, Solyc06g071890, Solyc03g118040, Solyc06g082270, Solyc01g091840, Solyc07g009160, Solyc04g016520,…
GO:0032991	macromolecular complex	C	633 out of 2878 genes, 22%	6159 out of 34727 genes, 18%	6.56654e-10	4.57031e-07	Solyc02g091210, Solyc04g055170, Solyc05g056080, Solyc08g078000, Solyc06g009390, Solyc07g066380, Solyc03g115070, Solyc02g086240, Solyc03g114590, Solyc12g098980, Solyc06g074430, Solyc06g065570, Solyc01g068530, Solyc02g072180, Solyc03g116170, Solyc08g006900, Solyc04g054140, Solyc06g062530, Solyc03g025520, Solyc12g005270, Solyc06g048520, Solyc06g034160, Solyc08g079520, Solyc01g007910, Solyc04g050370,…
GO:0015934	large ribosomal subunit	C	49 out of 2878 genes, 2%	236 out of 34727 genes, 1%	1.7427e-09	1.21292e-06	Solyc10g007980, Solyc04g008790, Solyc07g009330, Solyc03g121330, Solyc07g066380, Solyc11g065670, Solyc06g007520, Solyc10g018810, Solyc02g086240, Solyc09g066430, Solyc06g075180, Solyc06g074430, Solyc03g013610, Solyc08g006900, Solyc03g025520, Solyc12g008720, Solyc06g071530, Solyc05g055640, Solyc04g010240, Solyc02g064670, Solyc10g084610, Solyc12g098330, Solyc07g005050, Solyc01g009100, Solyc01g098100,…
GO:0031966	mitochondrial membrane	C	128 out of 2878 genes, 4%	907 out of 34727 genes, 3%	1.94415e-09	1.35313e-06	Solyc02g078900, Solyc10g047300, Solyc10g006020, Solyc03g117490, Solyc03g097840, Solyc01g106050, Solyc06g062530, Solyc03g097020, Solyc03g111200, Solyc01g079420, Solyc11g011930, Solyc03g044010, Solyc06g071890, Solyc07g054080, Solyc01g007910, Solyc01g006180, Solyc01g095570, Solyc08g075550, Solyc06g073360, Solyc11g012900, Solyc06g068820, Solyc08g023470, Solyc10g051270, Solyc06g082290, Solyc03g113040,…
GO:0042470	melanosome	C	34 out of 2878 genes, 1%	135 out of 34727 genes, 0%	3.19416e-09	2.22314e-06	Solyc02g069370, Solyc11g013000, Solyc04g055170, Solyc11g072530, Solyc11g069690, Solyc06g075400, Solyc06g065320, Solyc06g076020, Solyc04g049450, Solyc05g056130, Solyc03g082920, Solyc06g005940, Solyc02g081380, Solyc11g008430, Solyc01g097510, Solyc05g013130, Solyc03g118020, Solyc05g056400, Solyc07g043560, Solyc03g118040, Solyc06g036290, Solyc04g011440, Solyc09g082770, Solyc11g066060, Solyc12g010860,…
GO:0048770	pigment granule	C	34 out of 2878 genes, 1%	135 out of 34727 genes, 0%	3.19416e-09	2.22314e-06	Solyc02g069370, Solyc11g013000, Solyc04g055170, Solyc11g072530, Solyc11g069690, Solyc06g075400, Solyc06g065320, Solyc06g076020, Solyc04g049450, Solyc05g056130, Solyc03g082920, Solyc06g005940, Solyc02g081380, Solyc11g008430, Solyc01g097510, Solyc05g013130, Solyc03g118020, Solyc05g056400, Solyc07g043560, Solyc03g118040, Solyc06g036290, Solyc04g011440, Solyc09g082770, Solyc11g066060, Solyc12g010860,…
GO:0031227	intrinsic to endoplasmic reticulum membrane	C	44 out of 2878 genes, 2%	205 out of 34727 genes, 1%	3.9681e-09	2.7618e-06	Solyc08g082920, Solyc09g009180, Solyc06g049060, Solyc09g059960, Solyc03g096930, Solyc03g007740, Solyc02g080380, Solyc06g083270, Solyc01g008820, Solyc11g064790, Solyc08g081730, Solyc02g063240, Solyc09g007450, Solyc02g072130, Solyc01g107620, Solyc03g082920, Solyc01g010650, Solyc10g007390, Solyc09g013110, Solyc06g048520, Solyc04g014370, Solyc09g090860, Solyc07g043560, Solyc07g056390, Solyc03g118040,…
GO:0030135	coated vesicle	C	62 out of 2878 genes, 2%	344 out of 34727 genes, 1%	5.02026e-09	3.4941e-06	Solyc01g095970, Solyc03g097070, Solyc01g109640, Solyc01g100350, Solyc11g013000, Solyc06g068090, Solyc04g079820, Solyc11g072530, Solyc11g070110, Solyc03g025340, Solyc06g075400, Solyc12g009790, Solyc06g076020, Solyc01g100840, Solyc03g114590, Solyc03g006610, Solyc01g106050, Solyc12g062520, Solyc12g100130, Solyc09g091900, Solyc08g077680, Solyc03g120900, Solyc07g008060, Solyc01g060130, Solyc05g013130,…
GO:0030133	transport vesicle	C	44 out of 2878 genes, 2%	209 out of 34727 genes, 1%	7.39177e-09	5.14468e-06	Solyc01g109640, Solyc01g100350, Solyc11g013000, Solyc11g072530, Solyc03g025340, Solyc06g075400, Solyc02g065580, Solyc10g045550, Solyc01g103380, Solyc03g118820, Solyc11g069640, Solyc02g072180, Solyc09g091900, Solyc08g077680, Solyc03g120900, Solyc09g061620, Solyc03g122090, Solyc01g060130, Solyc05g013130, Solyc01g060280, Solyc07g053480, Solyc06g060550, Solyc11g006780, Solyc02g072120, Solyc08g079450,…
GO:0031300	intrinsic to organelle membrane	C	67 out of 2878 genes, 2%	389 out of 34727 genes, 1%	8.25658e-09	5.74658e-06	Solyc08g082920, Solyc09g009180, Solyc03g096930, Solyc02g078900, Solyc10g086540, Solyc03g097840, Solyc02g080380, Solyc06g083270, Solyc08g081730, Solyc09g007450, Solyc02g072130, Solyc01g107620, Solyc05g007670, Solyc04g080000, Solyc01g010650, Solyc09g013110, Solyc06g048520, Solyc04g014370, Solyc09g090860, Solyc07g056390, Solyc06g071890, Solyc03g118040, Solyc06g082270, Solyc01g091840, Solyc07g009160,…
GO:0005739	mitochondrion	C	431 out of 2878 genes, 15%	4048 out of 34727 genes, 12%	1.21333e-08	8.4448e-06	Solyc07g008000, Solyc03g121240, Solyc02g078900, Solyc12g009060, Solyc10g047300, Solyc06g083980, Solyc04g055170, Solyc10g006020, Solyc03g117490, Solyc06g065320, Solyc03g097840, Solyc01g094550, Solyc04g007710, Solyc01g111670, Solyc04g079960, Solyc01g106050, Solyc12g008700, Solyc10g008890, Solyc02g072180, Solyc06g062530, Solyc05g010260, Solyc03g111200, Solyc10g084630, Solyc01g079420, Solyc11g040050,…
GO:0000139	Golgi membrane	C	93 out of 2878 genes, 3%	617 out of 34727 genes, 2%	1.36995e-08	9.53488e-06	Solyc06g049070, Solyc07g065660, Solyc01g109640, Solyc09g089630, Solyc02g087350, Solyc08g080500, Solyc02g070400, Solyc11g066320, Solyc10g084800, Solyc09g011860, Solyc07g047720, Solyc04g007370, Solyc01g091020, Solyc01g106050, Solyc11g013190, Solyc05g007670, Solyc01g010650, Solyc04g071880, Solyc05g050600, Solyc08g065320, Solyc06g009290, Solyc09g090860, Solyc01g091840, Solyc03g115740, Solyc04g074670,…
GO:0044445	cytosolic part	C	102 out of 2878 genes, 4%	698 out of 34727 genes, 2%	1.4301e-08	9.95351e-06	Solyc02g091210, Solyc02g070510, Solyc03g121330, Solyc07g066380, Solyc12g095800, Solyc11g065670, Solyc06g007520, Solyc06g076020, Solyc03g093520, Solyc02g086240, Solyc09g066430, Solyc06g075180, Solyc06g074430, Solyc12g042650, Solyc04g005340, Solyc03g034430, Solyc01g068530, Solyc12g008700, Solyc02g069850, Solyc08g006900, Solyc03g083290, Solyc03g025520, Solyc05g055640, Solyc12g039120, Solyc08g067410,…
GO:0005793	endoplasmic reticulum-Golgi intermediate compartment	C	29 out of 2878 genes, 1%	110 out of 34727 genes, 0%	1.47932e-08	1.0296e-05	Solyc07g043560, Solyc08g076920, Solyc11g013000, Solyc04g007230, Solyc02g072120, Solyc04g079820, Solyc11g069690, Solyc01g111090, Solyc02g070520, Solyc12g049420, Solyc09g082770, Solyc09g059270, Solyc01g104040, Solyc06g065320, Solyc06g083270, Solyc04g049450, Solyc02g083130, Solyc08g082820, Solyc01g010940, Solyc04g072560, Solyc11g069640, Solyc07g049450, Solyc09g091900, Solyc03g082920, Solyc12g055740,…
GO:0030666	endocytic vesicle membrane	C	36 out of 2878 genes, 1%	157 out of 34727 genes, 0%	1.63891e-08	1.14068e-05	Solyc07g064130, Solyc11g068610, Solyc12g016070, Solyc08g007910, Solyc07g008140, Solyc04g055170, Solyc04g079820, Solyc11g072530, Solyc03g118200, Solyc11g070110, Solyc04g009900, Solyc06g075400, Solyc11g005670, Solyc12g062520, Solyc03g119140, Solyc04g009910, Solyc07g042680, Solyc09g061620, Solyc03g122090, Solyc10g006480, Solyc04g078250, Solyc09g009090, Solyc11g006780, Solyc12g049420, Solyc01g097520,…
GO:0030139	endocytic vesicle	C	65 out of 2878 genes, 2%	387 out of 34727 genes, 1%	3.68541e-08	2.56504e-05	Solyc08g076130, Solyc07g064130, Solyc02g069370, Solyc01g095970, Solyc11g068610, Solyc12g016070, Solyc08g007910, Solyc07g008140, Solyc04g055170, Solyc04g079820, Solyc06g007180, Solyc11g072530, Solyc11g069690, Solyc04g075000, Solyc03g118200, Solyc11g070110, Solyc04g009900, Solyc06g075400, Solyc04g049450, Solyc12g043120, Solyc02g071920, Solyc11g005670, Solyc01g106050, Solyc12g062520, Solyc03g119140,…
GO:0030136	clathrin-coated vesicle	C	48 out of 2878 genes, 2%	253 out of 34727 genes, 1%	5.13273e-08	3.57238e-05	Solyc01g095970, Solyc03g097070, Solyc01g109640, Solyc11g013000, Solyc06g068090, Solyc04g079820, Solyc11g072530, Solyc11g070110, Solyc06g075400, Solyc12g009790, Solyc06g076020, Solyc01g100840, Solyc03g114590, Solyc03g006610, Solyc01g106050, Solyc12g062520, Solyc12g100130, Solyc09g091900, Solyc07g008060, Solyc05g013130, Solyc02g079030, Solyc09g013150, Solyc05g050600, Solyc06g066600, Solyc08g066790,…
GO:0043234	protein complex	C	486 out of 2878 genes, 17%	4705 out of 34727 genes, 14%	6.20233e-08	4.31682e-05	Solyc09g005090, Solyc02g091210, Solyc01g109640, Solyc12g009060, Solyc04g055170, Solyc05g056080, Solyc05g050680, Solyc08g078000, Solyc06g009390, Solyc06g007700, Solyc10g006020, Solyc04g009900, Solyc03g115070, Solyc03g114590, Solyc02g093390, Solyc12g098980, Solyc11g010730, Solyc06g084440, Solyc06g065570, Solyc01g106050, Solyc02g072180, Solyc06g030490, Solyc03g116170, Solyc04g054140, Solyc03g121940,…
GO:0005840	ribosome	C	126 out of 2878 genes, 4%	951 out of 34727 genes, 3%	1.04871e-07	7.29904e-05	Solyc02g091210, Solyc02g070510, Solyc08g078000, Solyc03g121330, Solyc02g094400, Solyc07g066380, Solyc11g065670, Solyc06g007520, Solyc06g076020, Solyc02g086240, Solyc09g066430, Solyc06g075180, Solyc06g074430, Solyc12g042650, Solyc04g005340, Solyc03g034430, Solyc01g068530, Solyc12g008700, Solyc02g069850, Solyc09g007670, Solyc08g006900, Solyc03g083290, Solyc03g025520, Solyc10g084630, Solyc05g055640,…
GO:0031974	membrane-enclosed lumen	C	475 out of 2878 genes, 17%	4617 out of 34727 genes, 13%	1.48417e-07	0.000103298	Solyc10g083600, Solyc02g078900, Solyc05g056080, Solyc02g083580, Solyc10g006020, Solyc04g009900, Solyc06g082590, Solyc06g065320, Solyc03g097840, Solyc02g086240, Solyc01g094550, Solyc02g093390, Solyc06g074430, Solyc01g068530, Solyc12g008700, Solyc09g082710, Solyc06g030490, Solyc03g116170, Solyc08g006900, Solyc05g013750, Solyc03g121940, Solyc07g005640, Solyc06g062530, Solyc03g025520, Solyc03g111200,…
GO:0005741	mitochondrial outer membrane	C	45 out of 2878 genes, 2%	244 out of 34727 genes, 1%	3.07286e-07	0.000213871	Solyc02g078320, Solyc03g005700, Solyc01g073900, Solyc10g047300, Solyc04g079820, Solyc03g117490, Solyc06g007930, Solyc02g065540, Solyc07g043590, Solyc01g106050, Solyc11g008370, Solyc09g005910, Solyc06g062530, Solyc03g097020, Solyc08g005990, Solyc11g006540, Solyc03g044010, Solyc11g068650, Solyc05g051510, Solyc09g064390, Solyc07g054080, Solyc06g082270, Solyc10g084050, Solyc06g005670, Solyc01g091510,…
GO:0030670	phagocytic vesicle membrane	C	23 out of 2878 genes, 1%	86 out of 34727 genes, 0%	3.36317e-07	0.000234077	Solyc11g068610, Solyc12g016070, Solyc08g007910, Solyc11g006780, Solyc09g009090, Solyc04g055170, Solyc04g079820, Solyc11g072530, Solyc03g118200, Solyc12g049420, Solyc06g075400, Solyc01g097520, Solyc08g065250, Solyc07g005200, Solyc06g051820, Solyc10g083610, Solyc03g119140, Solyc04g073990, Solyc07g042680, Solyc04g078820, Solyc09g061620, Solyc03g122090, Solyc04g078250
GO:0005743	mitochondrial inner membrane	C	88 out of 2878 genes, 3%	616 out of 34727 genes, 2%	3.74328e-07	0.000260532	Solyc02g078900, Solyc02g089630, Solyc09g011360, Solyc05g053250, Solyc10g006020, Solyc08g068330, Solyc10g086540, Solyc03g097840, Solyc06g007930, Solyc03g097020, Solyc11g071330, Solyc03g111200, Solyc11g010500, Solyc01g079420, Solyc07g006160, Solyc07g005430, Solyc11g011930, Solyc06g071890, Solyc05g051510, Solyc01g007910, Solyc06g082270, Solyc02g089110, Solyc01g006180, Solyc01g095570, Solyc04g008770,…
GO:0005730	nucleolus	C	250 out of 2878 genes, 9%	2241 out of 34727 genes, 6%	6.25215e-07	0.000435149	Solyc10g083600, Solyc05g025820, Solyc02g083580, Solyc04g011520, Solyc02g090310, Solyc11g065670, Solyc06g082590, Solyc00g007100, Solyc06g076020, Solyc02g086240, Solyc02g093390, Solyc06g075180, Solyc06g074430, Solyc10g006540, Solyc01g103420, Solyc01g068530, Solyc12g008700, Solyc09g082710, Solyc03g007460, Solyc03g006320, Solyc06g030490, Solyc03g116170, Solyc09g007670, Solyc08g006900, Solyc03g025520,…
GO:0022627	cytosolic small ribosomal subunit	C	28 out of 2878 genes, 1%	126 out of 34727 genes, 0%	1.20404e-06	0.000838013	Solyc07g065170, Solyc10g007980, Solyc02g091210, Solyc02g089280, Solyc01g099670, Solyc08g006040, Solyc04g008810, Solyc02g021400, Solyc05g005690, Solyc09g007350, Solyc02g086240, Solyc12g042650, Solyc04g082160, Solyc01g068530, Solyc03g034430, Solyc12g008700, Solyc10g086020, Solyc02g069850, Solyc01g066840, Solyc03g083290, Solyc03g045110, Solyc04g026100, Solyc12g039120, Solyc01g103800, Solyc01g010540,…
GO:0008287	protein serine/threonine phosphatase complex	C	32 out of 2878 genes, 1%	155 out of 34727 genes, 0%	1.22677e-06	0.000853834	Solyc09g090060, Solyc03g007230, Solyc05g018150, Solyc01g107310, Solyc03g006930, Solyc06g009390, Solyc01g068000, Solyc05g053290, Solyc03g121290, Solyc06g062530, Solyc06g065610, Solyc12g042570, Solyc07g053760, Solyc05g052520, Solyc10g049630, Solyc05g014340, Solyc02g092750, Solyc03g096670, Solyc05g052980, Solyc12g044800, Solyc06g007190, Solyc07g007220, Solyc06g005800, Solyc09g007080, Solyc04g064510,…
GO:0005777	peroxisome	C	89 out of 2878 genes, 3%	651 out of 34727 genes, 2%	2.10978e-06	0.00146841	Solyc02g091100, Solyc09g005550, Solyc06g007700, Solyc03g059490, Solyc03g117490, Solyc03g026340, Solyc02g068900, Solyc10g079130, Solyc08g068330, Solyc07g007870, Solyc01g094550, Solyc01g097920, Solyc03g031670, Solyc11g010730, Solyc01g089970, Solyc01g106050, Solyc03g082500, Solyc07g017860, Solyc11g071330, Solyc05g010260, Solyc04g005160, Solyc12g056250, Solyc10g084630, Solyc01g010250, Solyc04g080000,…
GO:0042579	microbody	C	89 out of 2878 genes, 3%	651 out of 34727 genes, 2%	2.10978e-06	0.00146841	Solyc02g091100, Solyc09g005550, Solyc06g007700, Solyc03g059490, Solyc03g117490, Solyc03g026340, Solyc02g068900, Solyc10g079130, Solyc08g068330, Solyc07g007870, Solyc01g094550, Solyc01g097920, Solyc03g031670, Solyc11g010730, Solyc01g089970, Solyc01g106050, Solyc03g082500, Solyc07g017860, Solyc11g071330, Solyc05g010260, Solyc04g005160, Solyc12g056250, Solyc10g084630, Solyc01g010250, Solyc04g080000,…
GO:0043228	non-membrane-bounded organelle	C	508 out of 2878 genes, 18%	5117 out of 34727 genes, 15%	3.68511e-06	0.00256484	Solyc10g083600, Solyc02g091210, Solyc02g081140, Solyc08g078000, Solyc06g007700, Solyc03g005300, Solyc02g083580, Solyc07g066380, Solyc06g082590, Solyc02g086240, Solyc03g114590, Solyc02g093390, Solyc06g074430, Solyc06g065570, Solyc09g092490, Solyc01g106050, Solyc01g068530, Solyc12g008700, Solyc09g082710, Solyc05g008110, Solyc06g030490, Solyc03g116170, Solyc08g006900, Solyc06g062530, Solyc03g025520,…
GO:0043232	intracellular non-membrane-bounded organelle	C	508 out of 2878 genes, 18%	5117 out of 34727 genes, 15%	3.68511e-06	0.00256484	Solyc10g083600, Solyc02g091210, Solyc02g081140, Solyc08g078000, Solyc06g007700, Solyc03g005300, Solyc02g083580, Solyc07g066380, Solyc06g082590, Solyc02g086240, Solyc03g114590, Solyc02g093390, Solyc06g074430, Solyc06g065570, Solyc09g092490, Solyc01g106050, Solyc01g068530, Solyc12g008700, Solyc09g082710, Solyc05g008110, Solyc06g030490, Solyc03g116170, Solyc08g006900, Solyc06g062530, Solyc03g025520,…
GO:0005788	endoplasmic reticulum lumen	C	31 out of 2878 genes, 1%	159 out of 34727 genes, 0%	6.22949e-06	0.00433573	Solyc07g043560, Solyc05g056400, Solyc07g056390, Solyc04g080820, Solyc09g011450, Solyc08g062450, Solyc06g073060, Solyc06g053430, Solyc04g081570, Solyc03g118040, Solyc01g079610, Solyc09g007630, Solyc03g117020, Solyc11g069690, Solyc12g095800, Solyc01g104040, Solyc06g065320, Solyc02g083390, Solyc04g049450, Solyc08g082820, Solyc07g049450, Solyc06g054490, Solyc03g082920, Solyc03g113900, Solyc06g005940,…
GO:0000325	plant-type vacuole	C	56 out of 2878 genes, 2%	367 out of 34727 genes, 1%	6.72266e-06	0.00467897	Solyc05g014390, Solyc12g019320, Solyc12g055750, Solyc10g006010, Solyc08g078000, Solyc11g072530, Solyc08g067310, Solyc03g026230, Solyc06g075400, Solyc03g097800, Solyc09g064440, Solyc07g063630, Solyc04g049450, Solyc08g080910, Solyc09g075020, Solyc06g009020, Solyc06g005940, Solyc01g096720, Solyc11g069310, Solyc04g056600, Solyc02g070280, Solyc02g068080, Solyc07g056110, Solyc02g079030, Solyc05g008500,…
GO:0005770	late endosome	C	49 out of 2878 genes, 2%	309 out of 34727 genes, 1%	8.59767e-06	0.00598398	Solyc03g083470, Solyc12g009060, Solyc10g085590, Solyc05g026050, Solyc11g072530, Solyc10g084800, Solyc04g075000, Solyc11g070110, Solyc06g075400, Solyc02g065580, Solyc02g080380, Solyc01g008820, Solyc11g064790, Solyc04g008010, Solyc06g076970, Solyc06g008280, Solyc03g113070, Solyc05g017860, Solyc06g008290, Solyc05g054800, Solyc11g069960, Solyc09g061620, Solyc04g056600, Solyc03g122090, Solyc11g013880,…
GO:0005758	mitochondrial intermembrane space	C	26 out of 2878 genes, 1%	124 out of 34727 genes, 0%	8.77804e-06	0.00610952	Solyc02g078900, Solyc11g061760, Solyc06g082270, Solyc03g032030, Solyc04g008770, Solyc07g006270, Solyc11g039910, Solyc07g053150, Solyc03g097840, Solyc09g055420, Solyc01g089970, Solyc10g047650, Solyc04g080680, Solyc05g007470, Solyc10g007010, Solyc09g007180, Solyc01g103220, Solyc02g062550, Solyc03g111200, Solyc11g068980, Solyc08g083380, Solyc01g096230, Solyc06g072600, Solyc07g063160, Solyc02g068360,…
GO:0005769	early endosome	C	42 out of 2878 genes, 1%	250 out of 34727 genes, 1%	8.8003e-06	0.00612501	Solyc02g069370, Solyc03g097070, Solyc11g017380, Solyc10g085590, Solyc04g079820, Solyc10g084800, Solyc03g118200, Solyc07g056370, Solyc01g098750, Solyc02g080380, Solyc06g069780, Solyc04g008010, Solyc03g118820, Solyc02g072180, Solyc12g100130, Solyc11g065090, Solyc05g017860, Solyc11g013190, Solyc02g071980, Solyc04g056600, Solyc02g081380, Solyc11g008430, Solyc01g060280, Solyc04g078250, Solyc09g013150,…
GO:0031968	organelle outer membrane	C	51 out of 2878 genes, 2%	328 out of 34727 genes, 1%	9.99076e-06	0.00695357	Solyc02g078320, Solyc03g005700, Solyc01g073900, Solyc06g073840, Solyc10g047300, Solyc04g079820, Solyc10g084800, Solyc03g117490, Solyc01g107160, Solyc06g007930, Solyc02g065540, Solyc07g043590, Solyc01g106050, Solyc11g008370, Solyc09g005910, Solyc11g013190, Solyc06g062530, Solyc03g097020, Solyc08g005990, Solyc11g006540, Solyc03g044010, Solyc11g068650, Solyc05g051510, Solyc09g064390, Solyc07g054080,…
GO:0045335	phagocytic vesicle	C	43 out of 2878 genes, 1%	260 out of 34727 genes, 1%	1.0364e-05	0.00721336	Solyc08g076130, Solyc01g095970, Solyc11g068610, Solyc12g016070, Solyc08g007910, Solyc07g008140, Solyc04g055170, Solyc04g079820, Solyc06g007180, Solyc11g072530, Solyc11g069690, Solyc03g118200, Solyc06g075400, Solyc04g049450, Solyc12g043120, Solyc01g106050, Solyc03g119140, Solyc07g042680, Solyc09g061620, Solyc03g122090, Solyc04g078250, Solyc05g050600, Solyc04g079200, Solyc11g011930, Solyc06g036290,…
GO:0031970	organelle envelope lumen	C	27 out of 2878 genes, 1%	133 out of 34727 genes, 0%	1.11596e-05	0.00776705	Solyc02g078900, Solyc11g061760, Solyc06g082270, Solyc03g032030, Solyc04g008770, Solyc07g006270, Solyc11g039910, Solyc07g053150, Solyc03g097840, Solyc09g055420, Solyc03g115700, Solyc01g089970, Solyc10g047650, Solyc04g080680, Solyc05g007470, Solyc10g007010, Solyc09g007180, Solyc01g103220, Solyc02g062550, Solyc03g111200, Solyc11g068980, Solyc08g083380, Solyc01g096230, Solyc06g072600, Solyc07g063160,…
GO:0070013	intracellular organelle lumen	C	451 out of 2878 genes, 16%	4536 out of 34727 genes, 13%	1.26433e-05	0.0087997	Solyc10g083600, Solyc02g078900, Solyc05g056080, Solyc02g083580, Solyc10g006020, Solyc04g009900, Solyc06g082590, Solyc06g065320, Solyc02g086240, Solyc01g094550, Solyc02g093390, Solyc06g074430, Solyc01g068530, Solyc12g008700, Solyc09g082710, Solyc06g030490, Solyc03g116170, Solyc08g006900, Solyc05g013750, Solyc03g121940, Solyc07g005640, Solyc06g062530, Solyc03g025520, Solyc12g005270, Solyc05g054710,…
GO:0043233	organelle lumen	C	451 out of 2878 genes, 16%	4537 out of 34727 genes, 13%	1.29227e-05	0.00899423	Solyc10g083600, Solyc02g078900, Solyc05g056080, Solyc02g083580, Solyc10g006020, Solyc04g009900, Solyc06g082590, Solyc06g065320, Solyc02g086240, Solyc01g094550, Solyc02g093390, Solyc06g074430, Solyc01g068530, Solyc12g008700, Solyc09g082710, Solyc06g030490, Solyc03g116170, Solyc08g006900, Solyc05g013750, Solyc03g121940, Solyc07g005640, Solyc06g062530, Solyc03g025520, Solyc12g005270, Solyc05g054710,…
GO:0031902	late endosome membrane	C	33 out of 2878 genes, 1%	182 out of 34727 genes, 1%	1.57772e-05	0.0109809	Solyc03g083470, Solyc10g085590, Solyc05g026050, Solyc04g075000, Solyc02g065580, Solyc01g008820, Solyc11g064790, Solyc04g008010, Solyc03g113070, Solyc05g017860, Solyc05g054800, Solyc11g069960, Solyc09g061620, Solyc04g056600, Solyc03g122090, Solyc11g013880, Solyc09g010130, Solyc04g078250, Solyc02g079030, Solyc03g121360, Solyc08g006010, Solyc11g006780, Solyc12g049420, Solyc12g089150, Solyc03g113080,…
GO:0005801	cis-Golgi network	C	18 out of 2878 genes, 1%	72 out of 34727 genes, 0%	1.71576e-05	0.0119417	Solyc03g007230, Solyc11g013000, Solyc03g006930, Solyc02g072120, Solyc03g096670, Solyc05g052980, Solyc01g111090, Solyc09g082770, Solyc09g059270, Solyc06g083270, Solyc01g100840, Solyc01g010940, Solyc01g091020, Solyc09g091900, Solyc12g055740, Solyc05g013130, Solyc12g044910, Solyc03g121880
GO:0005802	trans-Golgi network	C	42 out of 2878 genes, 1%	260 out of 34727 genes, 1%	2.32837e-05	0.0162055	Solyc01g109640, Solyc04g079820, Solyc05g006640, Solyc11g070110, Solyc07g056370, Solyc01g094960, Solyc10g045550, Solyc06g069780, Solyc03g006610, Solyc01g103380, Solyc03g118820, Solyc11g069640, Solyc02g072180, Solyc07g064290, Solyc01g096930, Solyc04g056600, Solyc02g068080, Solyc04g078250, Solyc11g072630, Solyc07g053480, Solyc05g007660, Solyc05g052720, Solyc12g089150, Solyc10g007000, Solyc05g013050,…
GO:0005798	Golgi-associated vesicle	C	30 out of 2878 genes, 1%	162 out of 34727 genes, 0%	2.47575e-05	0.0172312	Solyc08g076920, Solyc01g109640, Solyc11g013000, Solyc08g079450, Solyc02g072120, Solyc04g079820, Solyc03g005300, Solyc11g072530, Solyc01g111090, Solyc11g070110, Solyc09g082770, Solyc09g059270, Solyc06g075400, Solyc03g114590, Solyc01g008820, Solyc11g064790, Solyc04g025560, Solyc01g010940, Solyc02g078540, Solyc09g091900, Solyc01g100860, Solyc03g006510, Solyc07g055700, Solyc05g013130, Solyc12g099080,…
GO:0019866	organelle inner membrane	C	101 out of 2878 genes, 4%	816 out of 34727 genes, 2%	3.35349e-05	0.0233403	Solyc02g078900, Solyc02g089630, Solyc09g011360, Solyc05g053250, Solyc10g006020, Solyc08g068330, Solyc10g086540, Solyc03g097840, Solyc06g007930, Solyc03g097020, Solyc11g071330, Solyc03g111200, Solyc11g010500, Solyc01g079420, Solyc07g006160, Solyc07g005430, Solyc09g013150, Solyc11g011930, Solyc06g071890, Solyc05g051510, Solyc01g007910, Solyc06g082270, Solyc02g089110, Solyc04g079760, Solyc01g006180,…
GO:0044438	microbody part	C	40 out of 2878 genes, 1%	247 out of 34727 genes, 1%	3.39074e-05	0.0235995	Solyc02g091100, Solyc09g005550, Solyc05g056570, Solyc06g007700, Solyc04g015690, Solyc03g026340, Solyc10g079130, Solyc09g091470, Solyc07g056370, Solyc09g061840, Solyc04g009800, Solyc01g094550, Solyc03g031670, Solyc02g065540, Solyc03g082500, Solyc10g074570, Solyc11g071330, Solyc04g080000, Solyc08g008170, Solyc02g069750, Solyc11g018610, Solyc08g078400, Solyc01g098910, Solyc11g011930, Solyc09g009390,…
GO:0044439	peroxisomal part	C	40 out of 2878 genes, 1%	247 out of 34727 genes, 1%	3.39074e-05	0.0235995	Solyc02g091100, Solyc09g005550, Solyc05g056570, Solyc06g007700, Solyc04g015690, Solyc03g026340, Solyc10g079130, Solyc09g091470, Solyc07g056370, Solyc09g061840, Solyc04g009800, Solyc01g094550, Solyc03g031670, Solyc02g065540, Solyc03g082500, Solyc10g074570, Solyc11g071330, Solyc04g080000, Solyc08g008170, Solyc02g069750, Solyc11g018610, Solyc08g078400, Solyc01g098910, Solyc11g011930, Solyc09g009390,…
GO:0019867	outer membrane	C	52 out of 2878 genes, 2%	352 out of 34727 genes, 1%	3.43938e-05	0.0239381	Solyc02g078320, Solyc03g005700, Solyc01g073900, Solyc06g073840, Solyc10g047300, Solyc04g079820, Solyc10g084800, Solyc03g117490, Solyc01g107160, Solyc06g007930, Solyc02g065540, Solyc07g043590, Solyc01g106050, Solyc11g008370, Solyc09g005910, Solyc11g013190, Solyc06g062530, Solyc03g097020, Solyc08g005990, Solyc04g078250, Solyc11g006540, Solyc03g044010, Solyc11g068650, Solyc05g051510, Solyc09g064390,…
GO:0000323	lytic vacuole	C	61 out of 2878 genes, 2%	434 out of 34727 genes, 1%	3.51757e-05	0.0244823	Solyc12g016070, Solyc08g007910, Solyc01g109640, Solyc11g066590, Solyc03g013440, Solyc06g048940, Solyc11g072530, Solyc11g069690, Solyc10g084800, Solyc08g062330, Solyc06g075400, Solyc02g065580, Solyc12g009790, Solyc11g066600, Solyc11g022540, Solyc05g007950, Solyc04g049450, Solyc01g008820, Solyc11g064790, Solyc06g073760, Solyc06g069780, Solyc06g062590, Solyc12g088020, Solyc12g062520, Solyc03g119140,…
GO:0005765	lysosomal membrane	C	34 out of 2878 genes, 1%	199 out of 34727 genes, 1%	4.24023e-05	0.029512	Solyc01g109640, Solyc03g013440, Solyc06g048940, Solyc11g072530, Solyc10g084800, Solyc06g075400, Solyc02g065580, Solyc11g022540, Solyc01g008820, Solyc11g064790, Solyc06g069780, Solyc06g062590, Solyc12g062520, Solyc03g113070, Solyc02g071980, Solyc09g061620, Solyc02g068080, Solyc03g122090, Solyc04g078250, Solyc02g093700, Solyc02g079030, Solyc05g007660, Solyc11g006780, Solyc12g049420, Solyc03g113080,…
GO:0042995	cell projection	C	126 out of 2878 genes, 4%	1083 out of 34727 genes, 3%	6.79225e-05	0.0472741	Solyc03g097070, Solyc03g096930, Solyc07g054830, Solyc09g007160, Solyc05g052840, Solyc04g055170, Solyc05g050680, Solyc04g079820, Solyc03g118200, Solyc04g009900, Solyc02g065580, Solyc11g069320, Solyc01g100840, Solyc03g114590, Solyc07g063100, Solyc01g106050, Solyc11g069640, Solyc03g119140, Solyc06g030490, Solyc02g071980, Solyc11g069310, Solyc05g052780, Solyc01g057770, Solyc01g094250, Solyc04g078250,…
GO:0009705	plant-type vacuole membrane	C	43 out of 2878 genes, 1%	281 out of 34727 genes, 1%	6.94448e-05	0.0483336	Solyc12g019320, Solyc12g055750, Solyc10g006010, Solyc08g078000, Solyc11g072530, Solyc08g067310, Solyc03g026230, Solyc06g075400, Solyc07g063630, Solyc08g080910, Solyc06g009020, Solyc01g096720, Solyc11g069310, Solyc02g070280, Solyc02g068080, Solyc07g056110, Solyc02g079030, Solyc05g008500, Solyc12g005850, Solyc04g016260, Solyc06g074990, Solyc07g008320, Solyc03g118960, Solyc04g007530, Solyc07g063930,…
GO:0005515	protein binding	F	1212 out of 2878 genes, 42%	10635 out of 34727 genes, 31%	2.26963e-42	2.85519e-39	Solyc07g008840, Solyc06g083980, Solyc04g055170, Solyc08g078000, Solyc10g079130, Solyc03g111630, Solyc01g095400, Solyc06g082590, Solyc04g039990, Solyc05g024290, Solyc02g086240, Solyc01g094550, Solyc03g114590, Solyc03g031670, Solyc12g098980, Solyc08g081540, Solyc10g008960, Solyc04g078840, Solyc02g085580, Solyc01g107810, Solyc03g116170, Solyc06g062530, Solyc12g005270, Solyc04g008370, Solyc07g061720,…
GO:0005488	binding	F	1815 out of 2878 genes, 63%	18633 out of 34727 genes, 54%	1.14994e-26	1.44662e-23	Solyc09g005280, Solyc10g051020, Solyc07g008840, Solyc06g083980, Solyc04g055170, Solyc08g078000, Solyc10g079130, Solyc03g111630, Solyc01g095400, Solyc06g082590, Solyc04g039990, Solyc05g024290, Solyc02g086240, Solyc01g094550, Solyc03g114590, Solyc03g031670, Solyc12g098980, Solyc08g081540, Solyc06g065570, Solyc10g008960, Solyc10g079080, Solyc04g078840, Solyc03g006820, Solyc02g085580, Solyc01g107810,…
GO:0008289	lipid binding	F	156 out of 2878 genes, 5%	1043 out of 34727 genes, 3%	3.27607e-13	4.1213e-10	Solyc07g008000, Solyc09g005090, Solyc06g061180, Solyc04g055170, Solyc02g081140, Solyc05g054080, Solyc03g118200, Solyc11g070110, Solyc03g114590, Solyc07g063100, Solyc12g098980, Solyc11g010730, Solyc01g108580, Solyc01g106050, Solyc09g005080, Solyc07g006120, Solyc12g017480, Solyc11g013190, Solyc02g063370, Solyc01g104970, Solyc05g005700, Solyc08g078400, Solyc06g051620, Solyc03g118720, Solyc11g066060,…
GO:0004674	protein serine/threonine kinase activity	F	261 out of 2878 genes, 9%	2042 out of 34727 genes, 6%	6.84007e-13	8.60481e-10	Solyc09g005090, Solyc07g055690, Solyc05g050680, Solyc10g079130, Solyc04g009900, Solyc04g039990, Solyc05g024290, Solyc11g064890, Solyc01g094550, Solyc03g114590, Solyc03g031670, Solyc12g098980, Solyc11g010730, Solyc05g008960, Solyc04g007710, Solyc10g050060, Solyc10g008960, Solyc04g008370, Solyc04g082500, Solyc11g040050, Solyc02g079590, Solyc08g066870, Solyc12g005290, Solyc11g012680, Solyc02g091000,…
GO:0004713	protein tyrosine kinase activity	F	137 out of 2878 genes, 5%	885 out of 34727 genes, 3%	7.40816e-13	9.31946e-10	Solyc09g005090, Solyc05g025820, Solyc04g011520, Solyc05g024290, Solyc03g114590, Solyc12g098980, Solyc11g010730, Solyc05g008960, Solyc10g008960, Solyc09g005080, Solyc07g042680, Solyc11g069310, Solyc04g082500, Solyc01g104970, Solyc08g079740, Solyc07g042890, Solyc02g079590, Solyc12g005290, Solyc07g064820, Solyc11g012680, Solyc03g123800, Solyc03g044160, Solyc02g089920, Solyc03g123860, Solyc03g078520,…
GO:0004672	protein kinase activity	F	271 out of 2878 genes, 9%	2202 out of 34727 genes, 6%	1.57741e-11	1.98438e-08	Solyc09g005090, Solyc07g055690, Solyc05g015610, Solyc05g050680, Solyc10g079130, Solyc04g009900, Solyc04g039990, Solyc05g024290, Solyc11g064890, Solyc01g094550, Solyc03g114590, Solyc03g031670, Solyc12g098980, Solyc11g010730, Solyc05g008960, Solyc04g007710, Solyc10g050060, Solyc10g008960, Solyc04g008370, Solyc04g082500, Solyc11g040050, Solyc02g079590, Solyc08g066870, Solyc12g005290, Solyc11g012680,…
GO:0016301	kinase activity	F	321 out of 2878 genes, 11%	2735 out of 34727 genes, 8%	5.33152e-11	6.70705e-08	Solyc10g077020, Solyc09g005090, Solyc07g055690, Solyc05g015610, Solyc04g079420, Solyc05g050680, Solyc03g117490, Solyc10g079130, Solyc04g009900, Solyc04g039990, Solyc05g024290, Solyc11g064890, Solyc01g094550, Solyc03g114590, Solyc03g031670, Solyc12g098980, Solyc11g010730, Solyc05g008960, Solyc04g007710, Solyc10g050060, Solyc10g008960, Solyc05g013750, Solyc03g111200, Solyc04g008370, Solyc04g082500,…
GO:0016773	phosphotransferase activity, alcohol group as acceptor	F	291 out of 2878 genes, 10%	2436 out of 34727 genes, 7%	7.22494e-11	9.08897e-08	Solyc09g005090, Solyc07g055690, Solyc05g015610, Solyc05g050680, Solyc03g117490, Solyc10g079130, Solyc04g009900, Solyc04g039990, Solyc05g024290, Solyc11g064890, Solyc01g094550, Solyc03g114590, Solyc03g031670, Solyc12g098980, Solyc11g010730, Solyc05g008960, Solyc04g007710, Solyc10g050060, Solyc10g008960, Solyc04g008370, Solyc04g082500, Solyc11g040050, Solyc02g083710, Solyc02g079030, Solyc02g079590,…
GO:0030234	enzyme regulator activity	F	146 out of 2878 genes, 5%	1056 out of 34727 genes, 3%	5.94236e-10	7.47549e-07	Solyc07g008000, Solyc02g091210, Solyc05g018150, Solyc07g008840, Solyc04g055170, Solyc05g050680, Solyc02g081140, Solyc11g070110, Solyc04g079440, Solyc05g005210, Solyc04g080850, Solyc03g020010, Solyc04g014790, Solyc09g090830, Solyc05g008110, Solyc03g116170, Solyc05g013750, Solyc12g017480, Solyc06g062530, Solyc11g069310, Solyc02g063370, Solyc05g009870, Solyc01g111710, Solyc04g079200, Solyc07g064820,…
GO:0004722	protein serine/threonine phosphatase activity	F	42 out of 2878 genes, 1%	180 out of 34727 genes, 1%	6.18477e-10	7.78044e-07	Solyc09g090060, Solyc03g007230, Solyc01g107310, Solyc03g006930, Solyc12g005190, Solyc06g009390, Solyc10g006020, Solyc01g068000, Solyc02g071250, Solyc04g009900, Solyc05g053290, Solyc09g010780, Solyc06g030490, Solyc04g009910, Solyc06g062530, Solyc06g065610, Solyc12g042570, Solyc07g053760, Solyc05g052520, Solyc10g049630, Solyc01g097210, Solyc05g006590, Solyc09g064390, Solyc02g092750, Solyc03g096670,…
GO:0019899	enzyme binding	F	207 out of 2878 genes, 7%	1667 out of 34727 genes, 5%	2.23846e-09	2.81598e-06	Solyc04g077000, Solyc07g055690, Solyc05g015610, Solyc02g081140, Solyc08g078000, Solyc02g083580, Solyc03g113220, Solyc11g070110, Solyc06g076020, Solyc06g071800, Solyc07g056500, Solyc03g031670, Solyc12g057160, Solyc11g010730, Solyc06g084440, Solyc02g079570, Solyc01g106050, Solyc05g008110, Solyc06g030490, Solyc07g042680, Solyc05g013750, Solyc12g017480, Solyc11g069310, Solyc04g008370, Solyc10g084630,…
GO:0003824	catalytic activity	F	1438 out of 2878 genes, 50%	15534 out of 34727 genes, 45%	2.28183e-09	2.87054e-06	Solyc09g005280, Solyc10g051020, Solyc06g083980, Solyc03g120540, Solyc10g079130, Solyc03g111630, Solyc06g051720, Solyc04g039990, Solyc05g024290, Solyc01g094550, Solyc03g114590, Solyc03g031670, Solyc12g098980, Solyc08g081540, Solyc06g065570, Solyc10g008960, Solyc10g079080, Solyc03g006820, Solyc02g085580, Solyc01g107810, Solyc09g075020, Solyc06g062530, Solyc03g111200, Solyc03g083900, Solyc04g008370,…
GO:0019904	protein domain specific binding	F	69 out of 2878 genes, 2%	431 out of 34727 genes, 1%	9.81403e-08	0.00012346	Solyc01g099810, Solyc12g009060, Solyc09g007160, Solyc05g050680, Solyc04g079820, Solyc11g069320, Solyc09g010670, Solyc08g080410, Solyc05g008110, Solyc08g015650, Solyc10g008460, Solyc11g006000, Solyc12g040510, Solyc08g081300, Solyc01g005820, Solyc06g068820, Solyc08g074780, Solyc10g086350, Solyc03g093430, Solyc09g005010, Solyc06g061190, Solyc01g090910, Solyc03g019850, Solyc01g006950, Solyc04g063280,…
GO:0008047	enzyme activator activity	F	62 out of 2878 genes, 2%	372 out of 34727 genes, 1%	1.00085e-07	0.000125906	Solyc07g008000, Solyc03g119440, Solyc02g091210, Solyc11g012790, Solyc09g007160, Solyc07g008840, Solyc05g052840, Solyc04g079400, Solyc11g070110, Solyc02g063360, Solyc01g067590, Solyc12g009790, Solyc06g007930, Solyc04g080850, Solyc04g008010, Solyc03g006610, Solyc07g053620, Solyc04g005050, Solyc03g034430, Solyc09g090830, Solyc10g007010, Solyc05g017860, Solyc05g013750, Solyc07g064290, Solyc11g069310,…
GO:0005516	calmodulin binding	F	104 out of 2878 genes, 4%	744 out of 34727 genes, 2%	1.01736e-07	0.000127983	Solyc05g014390, Solyc01g007990, Solyc03g083470, Solyc02g079700, Solyc07g055690, Solyc08g014440, Solyc05g018150, Solyc10g005440, Solyc11g011920, Solyc04g009900, Solyc12g087920, Solyc02g086590, Solyc11g064890, Solyc02g089290, Solyc03g006500, Solyc11g010730, Solyc04g007710, Solyc02g088560, Solyc02g079570, Solyc03g082500, Solyc02g092460, Solyc05g013750, Solyc04g072460, Solyc11g069310, Solyc08g081610,…
GO:0043295	glutathione binding	F	22 out of 2878 genes, 1%	77 out of 34727 genes, 0%	1.70203e-07	0.000214116	Solyc07g056470, Solyc09g011650, Solyc07g056430, Solyc09g011610, Solyc02g084660, Solyc09g011520, Solyc10g084960, Solyc07g056500, Solyc09g011560, Solyc01g086680, Solyc06g069040, Solyc06g009020, Solyc06g009040, Solyc07g056420, Solyc12g056250, Solyc10g008460, Solyc09g011540, Solyc09g011620, Solyc07g056480, Solyc09g011630, Solyc03g112770, Solyc08g080900
GO:1900750	oligopeptide binding	F	22 out of 2878 genes, 1%	77 out of 34727 genes, 0%	1.70203e-07	0.000214116	Solyc07g056470, Solyc09g011650, Solyc07g056430, Solyc09g011610, Solyc02g084660, Solyc09g011520, Solyc10g084960, Solyc07g056500, Solyc09g011560, Solyc01g086680, Solyc06g069040, Solyc06g009020, Solyc06g009040, Solyc07g056420, Solyc12g056250, Solyc10g008460, Solyc09g011540, Solyc09g011620, Solyc07g056480, Solyc09g011630, Solyc03g112770, Solyc08g080900
GO:0004683	calmodulin-dependent protein kinase activity	F	30 out of 2878 genes, 1%	130 out of 34727 genes, 0%	2.13656e-07	0.00026878	Solyc09g082470, Solyc02g068370, Solyc09g005550, Solyc05g056570, Solyc11g069300, Solyc06g071810, Solyc03g026340, Solyc10g079130, Solyc04g009900, Solyc01g109120, Solyc11g065660, Solyc06g082440, Solyc04g009800, Solyc02g021440, Solyc03g031670, Solyc03g111800, Solyc09g011320, Solyc03g082500, Solyc01g008850, Solyc04g009910, Solyc04g076810, Solyc10g074570, Solyc11g069310, Solyc10g084930, Solyc08g008170,…
GO:0019199	transmembrane receptor protein kinase activity	F	88 out of 2878 genes, 3%	609 out of 34727 genes, 2%	2.26646e-07	0.000285121	Solyc01g007990, Solyc09g005090, Solyc03g083470, Solyc02g079700, Solyc07g055690, Solyc05g015610, Solyc01g016370, Solyc10g005440, Solyc03g059490, Solyc04g076460, Solyc11g064890, Solyc11g007410, Solyc07g049190, Solyc02g089290, Solyc03g006500, Solyc12g098980, Solyc11g010730, Solyc10g008960, Solyc02g079570, Solyc09g005080, Solyc11g069960, Solyc01g106500, Solyc01g104970, Solyc08g079740, Solyc07g008600,…
GO:0005509	calcium ion binding	F	94 out of 2878 genes, 3%	665 out of 34727 genes, 2%	2.47837e-07	0.000311778	Solyc01g007990, Solyc09g005550, Solyc07g054830, Solyc06g068090, Solyc03g119240, Solyc09g007160, Solyc06g083980, Solyc04g055170, Solyc02g089630, Solyc03g044900, Solyc11g069690, Solyc03g118200, Solyc03g026340, Solyc10g079130, Solyc04g009900, Solyc03g118810, Solyc03g031670, Solyc05g008960, Solyc04g005050, Solyc03g082500, Solyc11g069310, Solyc01g097510, Solyc02g091500, Solyc08g008170, Solyc04g005290,…
GO:0004871	signal transducer activity	F	175 out of 2878 genes, 6%	1448 out of 34727 genes, 4%	2.53426e-07	0.000318809	Solyc05g014390, Solyc09g005090, Solyc07g055690, Solyc05g015610, Solyc03g005300, Solyc11g064890, Solyc06g071800, Solyc12g098980, Solyc11g010730, Solyc04g007710, Solyc10g008960, Solyc02g079570, Solyc12g099900, Solyc09g005080, Solyc09g075020, Solyc07g042680, Solyc04g064550, Solyc04g082500, Solyc01g104970, Solyc03g097980, Solyc01g010650, Solyc08g079740, Solyc07g042890, Solyc05g045650, Solyc02g083710,…
GO:0060089	molecular transducer activity	F	175 out of 2878 genes, 6%	1448 out of 34727 genes, 4%	2.53426e-07	0.000318809	Solyc05g014390, Solyc09g005090, Solyc07g055690, Solyc05g015610, Solyc03g005300, Solyc11g064890, Solyc06g071800, Solyc12g098980, Solyc11g010730, Solyc04g007710, Solyc10g008960, Solyc02g079570, Solyc12g099900, Solyc09g005080, Solyc09g075020, Solyc07g042680, Solyc04g064550, Solyc04g082500, Solyc01g104970, Solyc03g097980, Solyc01g010650, Solyc08g079740, Solyc07g042890, Solyc05g045650, Solyc02g083710,…
GO:0004888	transmembrane signaling receptor activity	F	101 out of 2878 genes, 4%	738 out of 34727 genes, 2%	4.25515e-07	0.000535298	Solyc05g014390, Solyc01g007990, Solyc09g005090, Solyc03g083470, Solyc02g079700, Solyc07g055690, Solyc05g015610, Solyc01g016370, Solyc04g079820, Solyc10g005440, Solyc03g059490, Solyc04g076460, Solyc11g064890, Solyc11g007410, Solyc07g049190, Solyc02g089290, Solyc03g006500, Solyc12g098980, Solyc11g010730, Solyc10g008960, Solyc02g079570, Solyc09g005080, Solyc09g075020, Solyc11g069960, Solyc01g106500,…
GO:0042277	peptide binding	F	52 out of 2878 genes, 2%	307 out of 34727 genes, 1%	6.24632e-07	0.000785787	Solyc09g008410, Solyc06g073840, Solyc06g073390, Solyc04g015690, Solyc05g054520, Solyc06g083270, Solyc08g016210, Solyc02g031790, Solyc10g084960, Solyc07g056500, Solyc12g009550, Solyc09g091900, Solyc06g076970, Solyc06g069040, Solyc09g066440, Solyc06g009020, Solyc12g056250, Solyc03g082940, Solyc10g008460, Solyc08g079740, Solyc03g112770, Solyc08g016270, Solyc07g056470, Solyc08g066870, Solyc09g011650,…
GO:0004715	non-membrane spanning protein tyrosine kinase activity	F	59 out of 2878 genes, 2%	366 out of 34727 genes, 1%	6.35954e-07	0.00080003	Solyc01g007990, Solyc04g015460, Solyc03g114210, Solyc02g079700, Solyc12g016070, Solyc02g071870, Solyc02g068370, Solyc05g007050, Solyc03g119240, Solyc05g025820, Solyc05g013070, Solyc12g036330, Solyc05g010530, Solyc04g011520, Solyc02g080020, Solyc12g087920, Solyc05g024290, Solyc02g086590, Solyc10g045270, Solyc03g114590, Solyc03g006500, Solyc12g098980, Solyc05g008960, Solyc01g010660, Solyc05g056200,…
GO:0004364	glutathione transferase activity	F	22 out of 2878 genes, 1%	83 out of 34727 genes, 0%	7.11014e-07	0.000894456	Solyc07g056470, Solyc09g011650, Solyc07g056430, Solyc09g011610, Solyc02g068900, Solyc09g011520, Solyc09g011490, Solyc10g084960, Solyc08g080910, Solyc07g056500, Solyc09g011560, Solyc01g086680, Solyc06g069040, Solyc06g009020, Solyc06g009040, Solyc07g056420, Solyc12g056250, Solyc09g011540, Solyc09g011620, Solyc07g056480, Solyc09g011630, Solyc08g080900
GO:0016667	oxidoreductase activity, acting on a sulfur group of donors	F	41 out of 2878 genes, 1%	222 out of 34727 genes, 1%	9.70769e-07	0.00122123	Solyc02g082250, Solyc02g089230, Solyc11g069690, Solyc02g068900, Solyc06g065320, Solyc04g080850, Solyc04g049450, Solyc01g073890, Solyc10g008150, Solyc05g010540, Solyc12g088020, Solyc06g005940, Solyc05g051720, Solyc02g063250, Solyc03g112770, Solyc02g080130, Solyc05g056400, Solyc09g091840, Solyc05g005460, Solyc07g056390, Solyc09g009390, Solyc09g074590, Solyc09g074600, Solyc04g008770, Solyc02g084660,…
GO:0016740	transferase activity	F	625 out of 2878 genes, 22%	6373 out of 34727 genes, 18%	1.00293e-06	0.00126169	Solyc04g079420, Solyc10g079130, Solyc03g111630, Solyc04g039990, Solyc05g024290, Solyc11g064890, Solyc09g065520, Solyc01g094550, Solyc03g114590, Solyc03g031670, Solyc12g098980, Solyc08g081540, Solyc06g065570, Solyc04g007710, Solyc10g008960, Solyc10g079080, Solyc07g007430, Solyc04g079960, Solyc02g085580, Solyc01g107810, Solyc02g092460, Solyc03g111200, Solyc12g056250, Solyc04g008370, Solyc07g061720,…
GO:0005057	receptor signaling protein activity	F	69 out of 2878 genes, 2%	461 out of 34727 genes, 1%	1.24978e-06	0.00157223	Solyc09g005090, Solyc07g055690, Solyc02g071870, Solyc10g005440, Solyc03g059490, Solyc03g005300, Solyc04g079400, Solyc04g076460, Solyc12g087920, Solyc02g086590, Solyc06g071800, Solyc02g089290, Solyc03g006500, Solyc12g098980, Solyc11g010730, Solyc04g007710, Solyc02g079570, Solyc03g119140, Solyc09g005080, Solyc07g042680, Solyc04g082500, Solyc11g072630, Solyc07g042890, Solyc07g008600, Solyc03g078360,…
GO:0042802	identical protein binding	F	222 out of 2878 genes, 8%	1970 out of 34727 genes, 6%	1.34459e-06	0.00169149	Solyc02g091100, Solyc09g005090, Solyc06g061180, Solyc05g015610, Solyc04g055170, Solyc05g050680, Solyc08g078000, Solyc05g054080, Solyc04g015290, Solyc01g095400, Solyc08g079870, Solyc06g082590, Solyc12g098980, Solyc11g010730, Solyc08g081540, Solyc10g008960, Solyc01g106050, Solyc03g007460, Solyc02g085580, Solyc01g107810, Solyc09g005080, Solyc07g042680, Solyc04g072460, Solyc05g010260, Solyc05g054710,…
GO:0002020	protease binding	F	16 out of 2878 genes, 1%	51 out of 34727 genes, 0%	2.0534e-06	0.00258317	Solyc10g083570, Solyc07g064130, Solyc11g012680, Solyc08g077440, Solyc04g011440, Solyc11g070110, Solyc11g066060, Solyc04g011450, Solyc06g076020, Solyc10g086410, Solyc08g082820, Solyc11g005670, Solyc09g010630, Solyc03g082920, Solyc10g006480, Solyc09g009260
GO:0015036	disulfide oxidoreductase activity	F	32 out of 2878 genes, 1%	159 out of 34727 genes, 0%	2.19246e-06	0.00275811	Solyc02g082250, Solyc02g089230, Solyc11g069690, Solyc02g068900, Solyc06g065320, Solyc04g080850, Solyc04g049450, Solyc10g008150, Solyc05g010540, Solyc06g005940, Solyc05g051720, Solyc03g112770, Solyc02g080130, Solyc05g056400, Solyc09g074590, Solyc09g091840, Solyc04g008770, Solyc09g074600, Solyc02g084660, Solyc09g074580, Solyc12g099100, Solyc02g084710, Solyc11g069940, Solyc07g049450, Solyc05g006860,…
GO:0015035	protein disulfide oxidoreductase activity	F	29 out of 2878 genes, 1%	137 out of 34727 genes, 0%	2.23885e-06	0.00281647	Solyc05g056400, Solyc09g074590, Solyc02g082250, Solyc02g089230, Solyc09g074600, Solyc04g008770, Solyc11g069690, Solyc02g084660, Solyc09g074580, Solyc06g065320, Solyc04g080850, Solyc04g049450, Solyc10g008150, Solyc05g010540, Solyc02g084710, Solyc11g069940, Solyc07g049450, Solyc06g005940, Solyc05g006860, Solyc05g051720, Solyc09g015820, Solyc11g006410, Solyc04g081740, Solyc03g115870, Solyc11g012730,…
GO:0017076	purine nucleotide binding	F	584 out of 2878 genes, 20%	5949 out of 34727 genes, 17%	2.28645e-06	0.00287636	Solyc05g014390, Solyc09g005280, Solyc02g091210, Solyc04g079420, Solyc04g055170, Solyc05g056080, Solyc06g007180, Solyc10g079130, Solyc04g039990, Solyc05g024290, Solyc11g064890, Solyc01g094550, Solyc03g114590, Solyc03g031670, Solyc12g098980, Solyc04g007710, Solyc10g008960, Solyc02g072180, Solyc09g075020, Solyc04g054140, Solyc03g111200, Solyc04g008370, Solyc05g007670, Solyc04g082500, Solyc12g009390,…
GO:0032555	purine ribonucleotide binding	F	582 out of 2878 genes, 20%	5935 out of 34727 genes, 17%	2.73673e-06	0.00344281	Solyc05g014390, Solyc09g005280, Solyc02g091210, Solyc04g079420, Solyc04g055170, Solyc05g056080, Solyc06g007180, Solyc10g079130, Solyc04g039990, Solyc05g024290, Solyc11g064890, Solyc01g094550, Solyc03g114590, Solyc03g031670, Solyc12g098980, Solyc04g007710, Solyc10g008960, Solyc02g072180, Solyc09g075020, Solyc04g054140, Solyc03g111200, Solyc04g008370, Solyc05g007670, Solyc04g082500, Solyc12g009390,…
GO:0032553	ribonucleotide binding	F	582 out of 2878 genes, 20%	5937 out of 34727 genes, 17%	2.85348e-06	0.00358968	Solyc05g014390, Solyc09g005280, Solyc02g091210, Solyc04g079420, Solyc04g055170, Solyc05g056080, Solyc06g007180, Solyc10g079130, Solyc04g039990, Solyc05g024290, Solyc11g064890, Solyc01g094550, Solyc03g114590, Solyc03g031670, Solyc12g098980, Solyc04g007710, Solyc10g008960, Solyc02g072180, Solyc09g075020, Solyc04g054140, Solyc03g111200, Solyc04g008370, Solyc05g007670, Solyc04g082500, Solyc12g009390,…
GO:0022857	transmembrane transporter activity	F	203 out of 2878 genes, 7%	1796 out of 34727 genes, 5%	3.17386e-06	0.00399271	Solyc05g055780, Solyc05g014390, Solyc06g049070, Solyc12g055750, Solyc09g090470, Solyc03g097840, Solyc08g077370, Solyc05g007190, Solyc12g057160, Solyc08g060940, Solyc03g034090, Solyc02g088560, Solyc01g057330, Solyc02g072130, Solyc09g075020, Solyc01g057770, Solyc02g068590, Solyc01g010650, Solyc05g045650, Solyc09g013150, Solyc04g077460, Solyc12g006500, Solyc06g009290, Solyc05g012310, Solyc12g009390,…
GO:0022891	substrate-specific transmembrane transporter activity	F	190 out of 2878 genes, 7%	1664 out of 34727 genes, 5%	3.50315e-06	0.00440696	Solyc05g055780, Solyc05g014390, Solyc06g049070, Solyc12g055750, Solyc09g090470, Solyc03g097840, Solyc08g077370, Solyc05g007190, Solyc12g057160, Solyc08g060940, Solyc02g088560, Solyc01g057330, Solyc02g072130, Solyc09g075020, Solyc01g057770, Solyc02g068590, Solyc01g010650, Solyc05g045650, Solyc09g013150, Solyc04g077460, Solyc12g006500, Solyc06g009290, Solyc05g012310, Solyc12g009390, Solyc03g044010,…
GO:0003735	structural constituent of ribosome	F	78 out of 2878 genes, 3%	557 out of 34727 genes, 2%	3.59419e-06	0.00452149	Solyc03g121330, Solyc07g066380, Solyc11g065670, Solyc06g007520, Solyc02g086240, Solyc09g066430, Solyc06g075180, Solyc06g074430, Solyc12g042650, Solyc01g068530, Solyc12g008700, Solyc02g069850, Solyc08g006900, Solyc03g083290, Solyc03g025520, Solyc10g084630, Solyc05g055640, Solyc12g039120, Solyc01g010540, Solyc07g005050, Solyc01g009100, Solyc05g053440, Solyc08g065760, Solyc06g066660, Solyc08g075720,…
GO:0004702	receptor signaling protein serine/threonine kinase activity	F	66 out of 2878 genes, 2%	450 out of 34727 genes, 1%	4.22789e-06	0.00531869	Solyc09g005090, Solyc07g055690, Solyc02g071870, Solyc10g005440, Solyc03g059490, Solyc04g079400, Solyc04g076460, Solyc12g087920, Solyc02g086590, Solyc06g071800, Solyc02g089290, Solyc03g006500, Solyc12g098980, Solyc11g010730, Solyc04g007710, Solyc02g079570, Solyc03g119140, Solyc09g005080, Solyc07g042680, Solyc04g082500, Solyc11g072630, Solyc07g042890, Solyc07g008600, Solyc03g078360, Solyc12g005290,…
GO:0051082	unfolded protein binding	F	40 out of 2878 genes, 1%	228 out of 34727 genes, 1%	4.89301e-06	0.00615541	Solyc09g009180, Solyc01g106260, Solyc01g086740, Solyc05g052840, Solyc01g079610, Solyc01g106210, Solyc12g095800, Solyc06g076020, Solyc09g011880, Solyc07g053620, Solyc04g007370, Solyc03g082920, Solyc06g053460, Solyc05g018610, Solyc09g065990, Solyc02g080130, Solyc04g009770, Solyc03g007650, Solyc07g043560, Solyc07g056390, Solyc03g118040, Solyc04g081570, Solyc06g036290, Solyc09g007630, Solyc04g011440,…
GO:0035639	purine ribonucleoside triphosphate binding	F	571 out of 2878 genes, 20%	5842 out of 34727 genes, 17%	5.21784e-06	0.00656404	Solyc05g014390, Solyc09g005280, Solyc02g091210, Solyc04g079420, Solyc04g055170, Solyc05g056080, Solyc06g007180, Solyc10g079130, Solyc04g039990, Solyc05g024290, Solyc11g064890, Solyc01g094550, Solyc03g114590, Solyc03g031670, Solyc12g098980, Solyc04g007710, Solyc10g008960, Solyc02g072180, Solyc09g075020, Solyc04g054140, Solyc03g111200, Solyc04g008370, Solyc05g007670, Solyc04g082500, Solyc12g009390,…
GO:0005338	nucleotide-sugar transmembrane transporter activity	F	15 out of 2878 genes, 1%	49 out of 34727 genes, 0%	5.99458e-06	0.00754119	Solyc06g049070, Solyc04g051500, Solyc12g096340, Solyc01g091840, Solyc10g007610, Solyc01g096190, Solyc07g055700, Solyc01g008690, Solyc12g056640, Solyc01g010650, Solyc05g007150, Solyc05g052790, Solyc12g095790, Solyc12g006500, Solyc08g060940
GO:0036094	small molecule binding	F	705 out of 2878 genes, 24%	7382 out of 34727 genes, 21%	6.93699e-06	0.00872673	Solyc05g014390, Solyc09g005280, Solyc02g091210, Solyc04g079420, Solyc04g055170, Solyc05g056080, Solyc06g007180, Solyc10g079130, Solyc04g039990, Solyc05g024290, Solyc11g064890, Solyc01g094550, Solyc03g114590, Solyc03g031670, Solyc12g098980, Solyc08g081540, Solyc04g007710, Solyc10g008960, Solyc03g006820, Solyc02g072180, Solyc09g075020, Solyc04g054140, Solyc08g068680, Solyc05g010260, Solyc03g111200,…
GO:0072341	modified amino acid binding	F	22 out of 2878 genes, 1%	95 out of 34727 genes, 0%	7.99922e-06	0.010063	Solyc07g056470, Solyc09g011650, Solyc07g056430, Solyc09g011610, Solyc02g084660, Solyc09g011520, Solyc10g084960, Solyc07g056500, Solyc09g011560, Solyc01g086680, Solyc06g069040, Solyc06g009020, Solyc06g009040, Solyc07g056420, Solyc12g056250, Solyc10g008460, Solyc09g011540, Solyc09g011620, Solyc07g056480, Solyc09g011630, Solyc03g112770, Solyc08g080900
GO:0038023	signaling receptor activity	F	109 out of 2878 genes, 4%	866 out of 34727 genes, 2%	8.04403e-06	0.0101194	Solyc05g014390, Solyc01g007990, Solyc09g005090, Solyc03g083470, Solyc02g079700, Solyc07g055690, Solyc05g015610, Solyc01g016370, Solyc04g079820, Solyc10g005440, Solyc03g059490, Solyc04g076460, Solyc11g064890, Solyc11g007410, Solyc07g049190, Solyc02g089290, Solyc03g006500, Solyc12g098980, Solyc11g010730, Solyc10g008960, Solyc02g079570, Solyc09g005080, Solyc09g075020, Solyc11g069960, Solyc01g106500,…
GO:0046982	protein heterodimerization activity	F	66 out of 2878 genes, 2%	461 out of 34727 genes, 1%	9.47649e-06	0.0119214	Solyc03g043900, Solyc09g005090, Solyc01g092950, Solyc08g078000, Solyc04g076460, Solyc01g095400, Solyc10g078290, Solyc07g063630, Solyc03g006500, Solyc12g098980, Solyc11g010730, Solyc09g010670, Solyc08g006110, Solyc09g005080, Solyc05g054710, Solyc01g100460, Solyc01g104970, Solyc07g008600, Solyc01g007910, Solyc10g079890, Solyc03g117020, Solyc06g071810, Solyc05g018500, Solyc08g076100, Solyc06g082490,…
GO:0022892	substrate-specific transporter activity	F	204 out of 2878 genes, 7%	1840 out of 34727 genes, 5%	1.03851e-05	0.0130645	Solyc05g055780, Solyc05g014390, Solyc06g049070, Solyc01g109640, Solyc12g055750, Solyc09g090470, Solyc03g097840, Solyc08g077370, Solyc05g007190, Solyc12g057160, Solyc08g060940, Solyc02g088560, Solyc01g057330, Solyc02g072130, Solyc09g075020, Solyc11g013190, Solyc01g057770, Solyc02g068590, Solyc01g010650, Solyc05g045650, Solyc09g013150, Solyc04g077460, Solyc12g006500, Solyc06g009290, Solyc05g012310,…
GO:0030246	carbohydrate binding	F	104 out of 2878 genes, 4%	823 out of 34727 genes, 2%	1.08623e-05	0.0136648	Solyc01g007990, Solyc03g083470, Solyc02g079700, Solyc07g055690, Solyc03g119240, Solyc10g005440, Solyc05g054080, Solyc03g059490, Solyc02g094400, Solyc02g070400, Solyc03g083460, Solyc02g092140, Solyc12g087920, Solyc02g086590, Solyc11g064890, Solyc07g049190, Solyc02g089290, Solyc03g006500, Solyc11g010730, Solyc05g008960, Solyc02g079570, Solyc07g064870, Solyc06g054550, Solyc05g054710, Solyc04g008370,…
GO:0005215	transporter activity	F	225 out of 2878 genes, 8%	2063 out of 34727 genes, 6%	1.09778e-05	0.0138101	Solyc05g055780, Solyc05g014390, Solyc06g049070, Solyc01g109640, Solyc12g055750, Solyc03g118200, Solyc09g090470, Solyc03g097840, Solyc08g077370, Solyc05g007190, Solyc12g057160, Solyc08g060940, Solyc07g047720, Solyc03g034090, Solyc02g088560, Solyc01g057330, Solyc02g072130, Solyc01g103420, Solyc09g075020, Solyc11g013190, Solyc01g057770, Solyc02g068590, Solyc01g010650, Solyc05g045650, Solyc09g013150,…
GO:0097159	organic cyclic compound binding	F	666 out of 2878 genes, 23%	6962 out of 34727 genes, 20%	1.12816e-05	0.0141923	Solyc05g014390, Solyc09g005280, Solyc02g091210, Solyc04g079420, Solyc04g055170, Solyc05g056080, Solyc06g007180, Solyc10g079130, Solyc04g039990, Solyc05g024290, Solyc11g064890, Solyc01g094550, Solyc03g114590, Solyc03g031670, Solyc12g098980, Solyc04g007710, Solyc10g008960, Solyc02g072180, Solyc09g075020, Solyc04g054140, Solyc05g010260, Solyc03g111200, Solyc04g008370, Solyc05g007670, Solyc04g082500,…
GO:0019207	kinase regulator activity	F	29 out of 2878 genes, 1%	149 out of 34727 genes, 0%	1.26452e-05	0.0159077	Solyc08g014570, Solyc05g050680, Solyc09g007630, Solyc04g079400, Solyc10g061940, Solyc08g008510, Solyc03g034180, Solyc12g040510, Solyc12g010860, Solyc01g067590, Solyc03g115700, Solyc01g088480, Solyc02g082700, Solyc09g061280, Solyc04g008010, Solyc08g080410, Solyc01g088740, Solyc05g013750, Solyc05g017860, Solyc06g071210, Solyc11g069310, Solyc07g063300, Solyc03g095510, Solyc01g107610, Solyc09g075760,…
GO:0000166	nucleotide binding	F	664 out of 2878 genes, 23%	6956 out of 34727 genes, 20%	1.53393e-05	0.0192968	Solyc05g014390, Solyc09g005280, Solyc02g091210, Solyc04g079420, Solyc04g055170, Solyc05g056080, Solyc06g007180, Solyc10g079130, Solyc04g039990, Solyc05g024290, Solyc11g064890, Solyc01g094550, Solyc03g114590, Solyc03g031670, Solyc12g098980, Solyc04g007710, Solyc10g008960, Solyc02g072180, Solyc09g075020, Solyc04g054140, Solyc05g010260, Solyc03g111200, Solyc04g008370, Solyc05g007670, Solyc04g082500,…
GO:1901265	nucleoside phosphate binding	F	664 out of 2878 genes, 23%	6957 out of 34727 genes, 20%	1.56187e-05	0.0196484	Solyc05g014390, Solyc09g005280, Solyc02g091210, Solyc04g079420, Solyc04g055170, Solyc05g056080, Solyc06g007180, Solyc10g079130, Solyc04g039990, Solyc05g024290, Solyc11g064890, Solyc01g094550, Solyc03g114590, Solyc03g031670, Solyc12g098980, Solyc04g007710, Solyc10g008960, Solyc02g072180, Solyc09g075020, Solyc04g054140, Solyc05g010260, Solyc03g111200, Solyc04g008370, Solyc05g007670, Solyc04g082500,…
GO:0004872	receptor activity	F	115 out of 2878 genes, 4%	940 out of 34727 genes, 3%	1.66773e-05	0.02098	Solyc05g014390, Solyc01g007990, Solyc09g005090, Solyc03g083470, Solyc02g079700, Solyc07g055690, Solyc06g061180, Solyc05g015610, Solyc01g016370, Solyc04g079820, Solyc10g005440, Solyc03g059490, Solyc04g076460, Solyc11g064890, Solyc11g007410, Solyc07g049190, Solyc02g089290, Solyc03g006500, Solyc12g098980, Solyc11g010730, Solyc04g008010, Solyc10g008960, Solyc02g079570, Solyc09g005080, Solyc09g075020,…
GO:0032561	guanyl ribonucleotide binding	F	81 out of 2878 genes, 3%	610 out of 34727 genes, 2%	1.74044e-05	0.0218947	Solyc02g091210, Solyc05g052840, Solyc03g005300, Solyc02g083580, Solyc01g094550, Solyc10g045550, Solyc07g063100, Solyc01g103380, Solyc02g088560, Solyc03g034430, Solyc01g106050, Solyc02g072180, Solyc12g017480, Solyc10g008460, Solyc08g082970, Solyc03g097980, Solyc05g050600, Solyc12g009390, Solyc01g007910, Solyc11g012680, Solyc06g082120, Solyc01g006180, Solyc11g071770, Solyc09g061430, Solyc04g064510,…
GO:0019001	guanyl nucleotide binding	F	81 out of 2878 genes, 3%	611 out of 34727 genes, 2%	1.84641e-05	0.0232278	Solyc02g091210, Solyc05g052840, Solyc03g005300, Solyc02g083580, Solyc01g094550, Solyc10g045550, Solyc07g063100, Solyc01g103380, Solyc02g088560, Solyc03g034430, Solyc01g106050, Solyc02g072180, Solyc12g017480, Solyc10g008460, Solyc08g082970, Solyc03g097980, Solyc05g050600, Solyc12g009390, Solyc01g007910, Solyc11g012680, Solyc06g082120, Solyc01g006180, Solyc11g071770, Solyc09g061430, Solyc04g064510,…
GO:0019901	protein kinase binding	F	70 out of 2878 genes, 2%	508 out of 34727 genes, 1%	1.89733e-05	0.0238684	Solyc05g015610, Solyc02g083580, Solyc03g113220, Solyc12g095800, Solyc01g067590, Solyc06g071800, Solyc01g106050, Solyc03g058930, Solyc08g080410, Solyc03g119140, Solyc06g030490, Solyc07g042680, Solyc05g013750, Solyc11g069310, Solyc02g072300, Solyc07g042890, Solyc05g050600, Solyc09g009090, Solyc07g064820, Solyc04g071160, Solyc08g006040, Solyc05g052980, Solyc11g006000, Solyc04g078470, Solyc12g040510,…
GO:0004714	transmembrane receptor protein tyrosine kinase activity	F	53 out of 2878 genes, 2%	355 out of 34727 genes, 1%	2.16853e-05	0.0272801	Solyc01g007990, Solyc09g005090, Solyc04g015460, Solyc03g083470, Solyc02g079700, Solyc03g123780, Solyc02g068370, Solyc01g016370, Solyc03g059490, Solyc11g017270, Solyc04g075000, Solyc04g076460, Solyc09g075910, Solyc11g007410, Solyc02g089290, Solyc03g006500, Solyc12g098980, Solyc11g010730, Solyc10g008960, Solyc06g082920, Solyc04g076450, Solyc08g066310, Solyc09g005080, Solyc12g100030, Solyc11g069960,…
GO:0005460	UDP-glucose transmembrane transporter activity	F	11 out of 2878 genes, 0%	31 out of 34727 genes, 0%	2.20277e-05	0.0277108	Solyc06g049070, Solyc04g051500, Solyc12g096340, Solyc07g055700, Solyc12g056640, Solyc01g010650, Solyc05g007150, Solyc05g052790, Solyc12g095790, Solyc08g060940, Solyc12g006500
GO:0004721	phosphoprotein phosphatase activity	F	63 out of 2878 genes, 2%	449 out of 34727 genes, 1%	2.78774e-05	0.0350698	Solyc09g090060, Solyc03g007230, Solyc05g015610, Solyc01g107310, Solyc12g094660, Solyc07g008140, Solyc03g006930, Solyc12g005190, Solyc06g009390, Solyc10g006020, Solyc07g063000, Solyc01g068000, Solyc01g094540, Solyc02g071250, Solyc04g009900, Solyc01g098750, Solyc05g053290, Solyc04g009700, Solyc07g054300, Solyc09g010780, Solyc05g008110, Solyc06g030490, Solyc04g009910, Solyc03g115610, Solyc05g013750,…
GO:0019887	protein kinase regulator activity	F	27 out of 2878 genes, 1%	140 out of 34727 genes, 0%	2.93654e-05	0.0369417	Solyc08g014570, Solyc05g050680, Solyc09g007630, Solyc04g079400, Solyc10g061940, Solyc08g008510, Solyc03g034180, Solyc12g040510, Solyc12g010860, Solyc01g067590, Solyc03g115700, Solyc01g088480, Solyc02g082700, Solyc09g061280, Solyc08g080410, Solyc01g088740, Solyc05g013750, Solyc06g071210, Solyc11g069310, Solyc07g063300, Solyc03g095510, Solyc01g107610, Solyc09g075760, Solyc03g019850, Solyc02g063070,…
GO:0019900	kinase binding	F	77 out of 2878 genes, 3%	581 out of 34727 genes, 2%	2.9604e-05	0.0372419	Solyc05g015610, Solyc02g083580, Solyc03g113220, Solyc12g095800, Solyc01g067590, Solyc06g071800, Solyc01g106050, Solyc03g058930, Solyc08g080410, Solyc03g119140, Solyc06g030490, Solyc07g042680, Solyc05g013750, Solyc11g069310, Solyc02g072300, Solyc07g042890, Solyc05g050600, Solyc09g009090, Solyc07g064820, Solyc04g071160, Solyc05g014340, Solyc08g006040, Solyc02g076900, Solyc05g052980, Solyc11g006000,…
GO:0060589	nucleoside-triphosphatase regulator activity	F	55 out of 2878 genes, 2%	377 out of 34727 genes, 1%	2.96977e-05	0.0373597	Solyc07g008000, Solyc03g119440, Solyc02g091210, Solyc12g016070, Solyc07g054830, Solyc09g007160, Solyc07g008840, Solyc07g008140, Solyc05g052840, Solyc05g013070, Solyc08g081210, Solyc12g095800, Solyc11g070110, Solyc02g063360, Solyc12g009790, Solyc12g043120, Solyc03g006610, Solyc07g053620, Solyc03g034430, Solyc05g008110, Solyc12g017480, Solyc07g064290, Solyc02g071980, Solyc04g007670, Solyc02g063370,…
GO:0004842	ubiquitin-protein ligase activity	F	90 out of 2878 genes, 3%	707 out of 34727 genes, 2%	3.13953e-05	0.0394953	Solyc03g117200, Solyc01g086970, Solyc03g096930, Solyc02g072080, Solyc01g073900, Solyc11g066040, Solyc05g054080, Solyc03g006570, Solyc01g007050, Solyc05g005210, Solyc06g069780, Solyc06g065570, Solyc10g079080, Solyc04g008100, Solyc00g007220, Solyc02g079740, Solyc04g054140, Solyc12g017480, Solyc11g005700, Solyc01g007040, Solyc12g009560, Solyc05g009870, Solyc00g217960, Solyc01g091600, Solyc06g048520,…
GO:0030544	Hsp70 protein binding	F	20 out of 2878 genes, 1%	89 out of 34727 genes, 0%	3.23996e-05	0.0407587	Solyc03g007650, Solyc01g097210, Solyc09g064390, Solyc09g007630, Solyc10g084300, Solyc08g077290, Solyc11g012900, Solyc04g080850, Solyc02g084710, Solyc06g060090, Solyc07g053620, Solyc04g077430, Solyc05g006860, Solyc09g015820, Solyc11g006720, Solyc11g071830, Solyc08g079170, Solyc01g097190, Solyc12g099510, Solyc04g009770
GO:0005543	phospholipid binding	F	76 out of 2878 genes, 3%	574 out of 34727 genes, 2%	3.431e-05	0.043162	Solyc07g008000, Solyc07g054830, Solyc06g068090, Solyc04g055170, Solyc05g054080, Solyc07g008920, Solyc10g084800, Solyc03g118200, Solyc02g079290, Solyc11g070110, Solyc08g068330, Solyc03g114590, Solyc07g063100, Solyc01g106050, Solyc07g006120, Solyc12g017480, Solyc11g013190, Solyc02g071980, Solyc07g008060, Solyc10g008460, Solyc01g097510, Solyc02g063370, Solyc05g050600, Solyc08g006010, Solyc06g051620,…
GO:0019787	small conjugating protein ligase activity	F	91 out of 2878 genes, 3%	719 out of 34727 genes, 2%	3.53682e-05	0.0444932	Solyc03g117200, Solyc01g086970, Solyc03g096930, Solyc02g072080, Solyc01g073900, Solyc11g066040, Solyc05g054080, Solyc03g006570, Solyc01g007050, Solyc05g005210, Solyc06g069780, Solyc06g065570, Solyc10g079080, Solyc04g008100, Solyc00g007220, Solyc02g079740, Solyc04g054140, Solyc12g017480, Solyc11g005700, Solyc01g007040, Solyc12g009560, Solyc05g009870, Solyc00g217960, Solyc01g091600, Solyc06g048520,…
GO:0015165	pyrimidine nucleotide sugar transmembrane transporter activity	F	12 out of 2878 genes, 0%	38 out of 34727 genes, 0%	3.59205e-05	0.045188	Solyc06g049070, Solyc04g051500, Solyc12g096340, Solyc01g091840, Solyc07g055700, Solyc12g056640, Solyc01g010650, Solyc05g007150, Solyc05g052790, Solyc12g095790, Solyc12g006500, Solyc08g060940
GO:0004896	cytokine receptor activity	F	19 out of 2878 genes, 1%	83 out of 34727 genes, 0%	3.85177e-05	0.0484553	Solyc09g005090, Solyc03g123780, Solyc06g071810, Solyc04g076460, Solyc03g006500, Solyc12g098980, Solyc12g096710, Solyc11g010730, Solyc03g111800, Solyc04g071870, Solyc04g076450, Solyc06g082920, Solyc08g066310, Solyc09g005080, Solyc12g099950, Solyc01g008140, Solyc12g100030, Solyc07g008590, Solyc07g008600
GO:0004903	growth hormone receptor activity	F	19 out of 2878 genes, 1%	83 out of 34727 genes, 0%	3.85177e-05	0.0484553	Solyc09g005090, Solyc03g123780, Solyc06g071810, Solyc04g076460, Solyc03g006500, Solyc12g098980, Solyc12g096710, Solyc11g010730, Solyc03g111800, Solyc04g071870, Solyc04g076450, Solyc06g082920, Solyc08g066310, Solyc09g005080, Solyc12g099950, Solyc01g008140, Solyc12g100030, Solyc07g008590, Solyc07g008600
GO:0043130	ubiquitin binding	F	33 out of 2878 genes, 1%	190 out of 34727 genes, 1%	3.89542e-05	0.0490044	Solyc03g097070, Solyc01g086970, Solyc10g085590, Solyc02g081140, Solyc05g054080, Solyc04g015690, Solyc08g008510, Solyc11g070110, Solyc01g107160, Solyc06g084440, Solyc03g006610, Solyc07g053620, Solyc08g080410, Solyc07g006120, Solyc03g117110, Solyc07g049260, Solyc01g086960, Solyc08g006010, Solyc09g098370, Solyc10g084050, Solyc07g066080, Solyc08g077290, Solyc03g115920, Solyc03g115700, Solyc10g011740,…

## Sheet: ETI-PTI
Table S2. GO term analysis of ETI and PTI common induced genes. Terms are grouped based on Process (P), Component (C) and Function (F).
#GO ID	GO term	Category	Cluster frequency	Background frequency	Raw P-value	Corrected P-value	Genes annotated to the term
GO:0009607	response to biotic stimulus	P	192 out of 490 genes, 39%	5809 out of 34727 genes, 17%	7.41055e-33	1.39467e-29	Solyc03g118970, Solyc09g090730, Solyc09g059430, Solyc09g059040, Solyc01g067740, Solyc04g072070, Solyc01g059980, Solyc08g080650, Solyc04g076990, Solyc03g005470, Solyc11g005630, Solyc10g081850, Solyc03g095770, Solyc09g015770, Solyc04g007320, Solyc07g006890, Solyc10g006710, Solyc01g088690, Solyc09g011550, Solyc05g015840, Solyc01g112220, Solyc01g097270, Solyc05g050360, Solyc02g086210, Solyc11g010780,…
GO:0006950	response to stress	P	306 out of 490 genes, 62%	12567 out of 34727 genes, 36%	1.4339e-32	2.6986e-29	Solyc12g099570, Solyc08g066440, Solyc09g059040, Solyc01g067740, Solyc04g072070, Solyc04g058170, Solyc04g076990, Solyc03g005470, Solyc02g078400, Solyc11g005630, Solyc10g006710, Solyc09g011550, Solyc05g015840, Solyc02g086880, Solyc01g112220, Solyc01g097270, Solyc01g066940, Solyc05g050360, Solyc02g086210, Solyc04g049350, Solyc11g010780, Solyc04g077050, Solyc08g062360, Solyc04g007070, Solyc11g010330,…
GO:0050896	response to stimulus	P	352 out of 490 genes, 72%	16091 out of 34727 genes, 46%	9.78731e-31	1.84197e-27	Solyc12g099570, Solyc03g118970, Solyc08g066440, Solyc09g059040, Solyc01g067740, Solyc04g072070, Solyc04g058170, Solyc04g076990, Solyc03g007900, Solyc10g050890, Solyc07g040710, Solyc03g005470, Solyc02g078400, Solyc11g005630, Solyc08g066680, Solyc10g006710, Solyc09g011550, Solyc05g015840, Solyc02g086880, Solyc01g112220, Solyc01g097270, Solyc01g066940, Solyc05g050360, Solyc02g086210, Solyc05g041870,…
GO:0009814	defense response, incompatible interaction	P	125 out of 490 genes, 26%	2923 out of 34727 genes, 8%	5.30255e-30	9.97941e-27	Solyc01g103490, Solyc08g029000, Solyc07g044980, Solyc06g008300, Solyc10g076550, Solyc08g067610, Solyc12g088040, Solyc10g055760, Solyc10g012370, Solyc09g090730, Solyc02g077050, Solyc09g059430, Solyc11g008390, Solyc06g005520, Solyc04g072070, Solyc01g059980, Solyc08g080650, Solyc12g042480, Solyc04g076990, Solyc04g074020, Solyc07g049530, Solyc10g005950, Solyc03g005470, Solyc11g005630, Solyc10g081850,…
GO:0006952	defense response	P	185 out of 490 genes, 38%	5870 out of 34727 genes, 17%	9.52596e-29	1.79279e-25	Solyc08g066440, Solyc09g090730, Solyc09g059430, Solyc09g059040, Solyc01g067740, Solyc04g072070, Solyc01g059980, Solyc08g080650, Solyc04g058170, Solyc04g076990, Solyc03g005470, Solyc11g005630, Solyc10g081850, Solyc03g095770, Solyc09g015770, Solyc04g007320, Solyc07g006890, Solyc10g006710, Solyc01g088690, Solyc09g011550, Solyc05g015840, Solyc01g112220, Solyc01g097270, Solyc05g050360, Solyc02g086210,…
GO:0051707	response to other organism	P	179 out of 490 genes, 37%	5660 out of 34727 genes, 16%	8.39784e-28	1.58047e-24	Solyc03g118970, Solyc09g090730, Solyc09g059430, Solyc09g059040, Solyc01g067740, Solyc04g072070, Solyc01g059980, Solyc08g080650, Solyc04g076990, Solyc03g005470, Solyc11g005630, Solyc10g081850, Solyc03g095770, Solyc09g015770, Solyc04g007320, Solyc07g006890, Solyc10g006710, Solyc01g088690, Solyc05g015840, Solyc01g112220, Solyc01g097270, Solyc05g050360, Solyc02g086210, Solyc11g010780, Solyc05g050340,…
GO:0042221	response to chemical stimulus	P	271 out of 490 genes, 55%	11092 out of 34727 genes, 32%	5.81549e-27	1.09448e-23	Solyc03g118970, Solyc08g066440, Solyc01g067740, Solyc04g072070, Solyc04g058170, Solyc04g076990, Solyc03g007900, Solyc10g050890, Solyc07g040710, Solyc11g005630, Solyc10g006710, Solyc09g011550, Solyc05g015840, Solyc02g086880, Solyc01g112220, Solyc01g097270, Solyc01g066940, Solyc05g050360, Solyc02g086210, Solyc05g041870, Solyc11g010780, Solyc04g077050, Solyc08g062360, Solyc11g010330, Solyc08g068870,…
GO:0045087	innate immune response	P	137 out of 490 genes, 28%	3789 out of 34727 genes, 11%	7.68264e-26	1.44587e-22	Solyc09g090730, Solyc09g059430, Solyc04g072070, Solyc01g059980, Solyc08g080650, Solyc04g058170, Solyc04g076990, Solyc03g005470, Solyc11g005630, Solyc10g081850, Solyc03g095770, Solyc09g015770, Solyc04g007320, Solyc07g006890, Solyc10g006710, Solyc01g088690, Solyc01g112220, Solyc01g097270, Solyc05g050360, Solyc02g086210, Solyc05g050340, Solyc05g015850, Solyc04g007380, Solyc09g010850, Solyc10g055800,…
GO:0006955	immune response	P	139 out of 490 genes, 28%	3919 out of 34727 genes, 11%	1.91703e-25	3.60785e-22	Solyc09g090730, Solyc09g059430, Solyc04g072070, Solyc01g059980, Solyc08g080650, Solyc04g058170, Solyc04g076990, Solyc03g005470, Solyc11g005630, Solyc10g081850, Solyc03g095770, Solyc09g015770, Solyc04g007320, Solyc07g006890, Solyc10g006710, Solyc01g088690, Solyc01g112220, Solyc01g066940, Solyc01g097270, Solyc05g050360, Solyc02g086210, Solyc05g050340, Solyc05g015850, Solyc04g007380, Solyc09g010850,…
GO:0031347	regulation of defense response	P	120 out of 490 genes, 24%	3058 out of 34727 genes, 9%	2.11904e-25	3.98804e-22	Solyc01g103490, Solyc08g029000, Solyc07g044980, Solyc06g082010, Solyc10g076550, Solyc08g067610, Solyc12g088040, Solyc10g055760, Solyc08g066440, Solyc09g090730, Solyc09g059430, Solyc11g008390, Solyc06g005520, Solyc04g072070, Solyc01g059980, Solyc12g042480, Solyc04g076990, Solyc07g049530, Solyc10g005950, Solyc11g005630, Solyc10g081850, Solyc07g049550, Solyc03g095770, Solyc02g079610, Solyc09g015770,…
GO:0010200	response to chitin	P	103 out of 490 genes, 21%	2359 out of 34727 genes, 7%	4.01114e-25	7.54896e-22	Solyc01g103490, Solyc07g044980, Solyc06g082010, Solyc10g076550, Solyc03g006000, Solyc08g067610, Solyc12g088040, Solyc10g055760, Solyc11g008390, Solyc08g078070, Solyc06g005520, Solyc04g072070, Solyc01g059980, Solyc04g058170, Solyc12g042480, Solyc04g076990, Solyc07g049530, Solyc10g005950, Solyc07g040710, Solyc09g083060, Solyc10g081850, Solyc07g049550, Solyc03g095770, Solyc02g079610, Solyc09g015770,…
GO:0009627	systemic acquired resistance	P	103 out of 490 genes, 21%	2374 out of 34727 genes, 7%	6.54351e-25	1.23149e-21	Solyc01g103490, Solyc07g044980, Solyc06g008300, Solyc10g076550, Solyc08g067610, Solyc12g088040, Solyc10g055760, Solyc10g012370, Solyc09g090730, Solyc11g008390, Solyc06g005520, Solyc04g072070, Solyc01g059980, Solyc12g042480, Solyc04g076990, Solyc04g074020, Solyc07g049530, Solyc10g005950, Solyc03g005470, Solyc11g005630, Solyc10g081850, Solyc07g049550, Solyc03g095770, Solyc02g079610, Solyc09g015770,…
GO:0031348	negative regulation of defense response	P	86 out of 490 genes, 18%	1718 out of 34727 genes, 5%	8.77714e-25	1.65186e-21	Solyc01g103490, Solyc08g029000, Solyc07g044980, Solyc10g076550, Solyc08g067610, Solyc12g088040, Solyc10g055760, Solyc09g059430, Solyc11g008390, Solyc04g072070, Solyc01g059980, Solyc12g042480, Solyc04g076990, Solyc07g049530, Solyc10g005950, Solyc11g005630, Solyc10g081850, Solyc07g049550, Solyc03g095770, Solyc02g079610, Solyc09g015770, Solyc03g082690, Solyc07g006890, Solyc08g067360, Solyc01g060020,…
GO:0002376	immune system process	P	149 out of 490 genes, 30%	4472 out of 34727 genes, 13%	1.05612e-24	1.98763e-21	Solyc09g090730, Solyc09g059430, Solyc04g072070, Solyc01g059980, Solyc08g080650, Solyc04g058170, Solyc04g076990, Solyc03g005470, Solyc11g005630, Solyc10g081850, Solyc03g095770, Solyc09g015770, Solyc04g007320, Solyc07g006890, Solyc10g006710, Solyc01g088690, Solyc01g112220, Solyc01g097270, Solyc01g066940, Solyc05g050360, Solyc02g086210, Solyc05g050340, Solyc05g015850, Solyc04g007380, Solyc09g010850,…
GO:0010033	response to organic substance	P	238 out of 490 genes, 49%	9393 out of 34727 genes, 27%	1.46004e-24	2.74779e-21	Solyc03g118970, Solyc08g066440, Solyc09g090730, Solyc12g014010, Solyc09g059430, Solyc01g067740, Solyc08g075540, Solyc04g072070, Solyc01g059980, Solyc04g058170, Solyc04g076990, Solyc03g007900, Solyc07g040710, Solyc11g005630, Solyc09g010000, Solyc01g111500, Solyc10g081850, Solyc04g009850, Solyc03g095770, Solyc09g015770, Solyc04g007320, Solyc07g006890, Solyc10g006710, Solyc06g074840, Solyc01g088690,…
GO:0019438	aromatic compound biosynthetic process	P	121 out of 490 genes, 25%	3187 out of 34727 genes, 9%	2.22123e-24	4.18035e-21	Solyc01g103490, Solyc07g044980, Solyc03g118970, Solyc08g067610, Solyc03g116700, Solyc10g055760, Solyc10g012370, Solyc06g066590, Solyc12g014010, Solyc03g071860, Solyc11g008390, Solyc06g005520, Solyc04g072070, Solyc01g059980, Solyc12g042480, Solyc04g076990, Solyc07g049530, Solyc01g107780, Solyc10g005950, Solyc01g111500, Solyc10g081850, Solyc07g049550, Solyc03g095770, Solyc02g079610, Solyc09g015770,…
GO:0009696	salicylic acid metabolic process	P	73 out of 490 genes, 15%	1285 out of 34727 genes, 4%	3.17978e-24	5.98434e-21	Solyc01g103490, Solyc07g044980, Solyc08g067610, Solyc03g071860, Solyc11g008390, Solyc06g005520, Solyc04g072070, Solyc01g059980, Solyc12g042480, Solyc04g076990, Solyc07g049530, Solyc10g005950, Solyc10g081850, Solyc07g049550, Solyc03g095770, Solyc02g079610, Solyc09g015770, Solyc07g006890, Solyc10g006710, Solyc01g088690, Solyc08g067360, Solyc01g060020, Solyc01g112220, Solyc03g007210, Solyc05g050360,…
GO:0016053	organic acid biosynthetic process	P	146 out of 490 genes, 30%	4401 out of 34727 genes, 13%	5.90152e-24	1.11067e-20	Solyc08g066440, Solyc09g059040, Solyc04g072070, Solyc01g059980, Solyc04g076990, Solyc10g050890, Solyc09g010000, Solyc01g111500, Solyc10g081850, Solyc01g103660, Solyc04g009850, Solyc03g095770, Solyc09g015770, Solyc02g093990, Solyc07g006890, Solyc10g006710, Solyc01g088690, Solyc09g011550, Solyc01g112220, Solyc01g066940, Solyc05g050360, Solyc02g086210, Solyc04g049350, Solyc05g015850, Solyc04g007380,…
GO:0046394	carboxylic acid biosynthetic process	P	146 out of 490 genes, 30%	4401 out of 34727 genes, 13%	5.90152e-24	1.11067e-20	Solyc08g066440, Solyc09g059040, Solyc04g072070, Solyc01g059980, Solyc04g076990, Solyc10g050890, Solyc09g010000, Solyc01g111500, Solyc10g081850, Solyc01g103660, Solyc04g009850, Solyc03g095770, Solyc09g015770, Solyc02g093990, Solyc07g006890, Solyc10g006710, Solyc01g088690, Solyc09g011550, Solyc01g112220, Solyc01g066940, Solyc05g050360, Solyc02g086210, Solyc04g049350, Solyc05g015850, Solyc04g007380,…
GO:0080134	regulation of response to stress	P	125 out of 490 genes, 26%	3461 out of 34727 genes, 10%	2.4702e-23	4.64892e-20	Solyc01g103490, Solyc08g029000, Solyc07g044980, Solyc06g082010, Solyc10g076550, Solyc08g067610, Solyc12g088040, Solyc10g055760, Solyc08g066440, Solyc09g090730, Solyc08g006470, Solyc09g059430, Solyc11g008390, Solyc06g005520, Solyc04g072070, Solyc01g059980, Solyc12g042480, Solyc04g076990, Solyc07g049530, Solyc10g005950, Solyc11g005630, Solyc10g081850, Solyc07g049550, Solyc03g095770, Solyc02g079610,…
GO:0044283	small molecule biosynthetic process	P	148 out of 490 genes, 30%	4631 out of 34727 genes, 13%	1.02241e-22	1.92418e-19	Solyc08g066440, Solyc09g059040, Solyc04g072070, Solyc01g059980, Solyc04g076990, Solyc10g050890, Solyc09g010000, Solyc01g111500, Solyc10g081850, Solyc01g103660, Solyc04g009850, Solyc03g095770, Solyc09g015770, Solyc02g093990, Solyc07g006890, Solyc10g006710, Solyc01g088690, Solyc09g011550, Solyc01g112220, Solyc01g066940, Solyc05g050360, Solyc02g086210, Solyc04g049350, Solyc05g015850, Solyc04g007380,…
GO:0009697	salicylic acid biosynthetic process	P	67 out of 490 genes, 14%	1199 out of 34727 genes, 3%	7.23258e-22	1.36117e-18	Solyc01g103490, Solyc07g044980, Solyc08g067610, Solyc11g008390, Solyc06g005520, Solyc04g072070, Solyc01g059980, Solyc12g042480, Solyc04g076990, Solyc07g049530, Solyc10g005950, Solyc10g081850, Solyc07g049550, Solyc03g095770, Solyc02g079610, Solyc09g015770, Solyc07g006890, Solyc10g006710, Solyc01g088690, Solyc08g067360, Solyc01g060020, Solyc01g112220, Solyc03g007210, Solyc05g050360, Solyc02g086210,…
GO:0010363	regulation of plant-type hypersensitive response	P	99 out of 490 genes, 20%	2447 out of 34727 genes, 7%	1.06863e-21	2.01116e-18	Solyc01g103490, Solyc07g044980, Solyc06g082010, Solyc10g076550, Solyc08g067610, Solyc12g088040, Solyc10g055760, Solyc09g090730, Solyc09g059430, Solyc11g008390, Solyc06g005520, Solyc04g072070, Solyc01g059980, Solyc12g042480, Solyc04g076990, Solyc07g049530, Solyc10g005950, Solyc11g005630, Solyc10g081850, Solyc07g049550, Solyc03g095770, Solyc02g079610, Solyc09g015770, Solyc07g006890, Solyc10g006710,…
GO:0045088	regulation of innate immune response	P	103 out of 490 genes, 21%	2638 out of 34727 genes, 8%	1.84444e-21	3.47124e-18	Solyc01g103490, Solyc07g044980, Solyc06g082010, Solyc10g076550, Solyc08g067610, Solyc12g088040, Solyc10g055760, Solyc09g090730, Solyc09g059430, Solyc11g008390, Solyc06g005520, Solyc04g072070, Solyc01g059980, Solyc12g042480, Solyc04g076990, Solyc07g049530, Solyc10g005950, Solyc11g005630, Solyc10g081850, Solyc07g049550, Solyc03g095770, Solyc02g079610, Solyc09g015770, Solyc07g006890, Solyc10g006710,…
GO:0006725	cellular aromatic compound metabolic process	P	135 out of 490 genes, 28%	4131 out of 34727 genes, 12%	2.27982e-21	4.29063e-18	Solyc03g118970, Solyc12g014010, Solyc09g059040, Solyc04g072070, Solyc01g059980, Solyc04g076990, Solyc02g078400, Solyc01g111500, Solyc10g081850, Solyc03g095770, Solyc09g015770, Solyc07g006890, Solyc10g006710, Solyc01g088690, Solyc09g011550, Solyc01g112220, Solyc01g066940, Solyc05g050360, Solyc12g005390, Solyc02g086210, Solyc04g049350, Solyc11g010780, Solyc05g015850, Solyc04g007380, Solyc09g010850,…
GO:0051704	multi-organism process	P	194 out of 490 genes, 40%	7269 out of 34727 genes, 21%	2.35638e-21	4.43471e-18	Solyc03g118970, Solyc09g090730, Solyc09g059430, Solyc09g059040, Solyc01g067740, Solyc04g072070, Solyc01g059980, Solyc08g080650, Solyc04g076990, Solyc03g005470, Solyc11g005630, Solyc10g081850, Solyc03g095770, Solyc09g015770, Solyc04g007320, Solyc07g006890, Solyc10g006710, Solyc01g088690, Solyc05g015840, Solyc01g112220, Solyc01g097270, Solyc05g050360, Solyc12g005390, Solyc02g086210, Solyc11g010780,…
GO:0009620	response to fungus	P	88 out of 490 genes, 18%	2018 out of 34727 genes, 6%	2.43689e-21	4.58623e-18	Solyc01g103490, Solyc07g044980, Solyc06g082010, Solyc10g076550, Solyc08g067610, Solyc03g120320, Solyc03g116700, Solyc12g088040, Solyc10g055760, Solyc02g077050, Solyc11g008390, Solyc06g005520, Solyc04g072070, Solyc01g059980, Solyc08g080650, Solyc12g042480, Solyc07g049530, Solyc10g005950, Solyc10g081850, Solyc07g049550, Solyc03g095770, Solyc02g079610, Solyc09g015770, Solyc07g006890, Solyc01g088690,…
GO:0050832	defense response to fungus	P	67 out of 490 genes, 14%	1230 out of 34727 genes, 4%	2.85292e-21	5.3692e-18	Solyc01g103490, Solyc07g044980, Solyc06g082010, Solyc08g067610, Solyc02g077050, Solyc11g008390, Solyc06g005520, Solyc04g072070, Solyc01g059980, Solyc08g080650, Solyc12g042480, Solyc07g049530, Solyc10g005950, Solyc10g081850, Solyc07g049550, Solyc03g095770, Solyc02g079610, Solyc09g015770, Solyc07g006890, Solyc01g088690, Solyc01g060020, Solyc07g053550, Solyc01g097270, Solyc01g112220, Solyc03g007210,…
GO:0010035	response to inorganic substance	P	132 out of 490 genes, 27%	4011 out of 34727 genes, 12%	4.08502e-21	7.68801e-18	Solyc12g014010, Solyc01g067740, Solyc04g058170, Solyc10g050890, Solyc11g005630, Solyc09g010000, Solyc04g009850, Solyc03g095770, Solyc09g015770, Solyc06g074840, Solyc09g011550, Solyc05g015840, Solyc02g086880, Solyc01g066940, Solyc01g097270, Solyc05g050360, Solyc10g055800, Solyc09g091670, Solyc02g080070, Solyc09g011580, Solyc11g010330, Solyc06g005260, Solyc02g071820, Solyc03g114890, Solyc05g014980,…
GO:0080135	regulation of cellular response to stress	P	104 out of 490 genes, 21%	2715 out of 34727 genes, 8%	4.60299e-21	8.66282e-18	Solyc01g103490, Solyc07g044980, Solyc06g082010, Solyc10g076550, Solyc08g067610, Solyc12g088040, Solyc10g055760, Solyc09g090730, Solyc08g006470, Solyc09g059430, Solyc11g008390, Solyc06g005520, Solyc04g072070, Solyc01g059980, Solyc12g042480, Solyc04g076990, Solyc07g049530, Solyc10g005950, Solyc11g005630, Solyc10g081850, Solyc07g049550, Solyc03g095770, Solyc02g079610, Solyc09g015770, Solyc07g006890,…
GO:0009617	response to bacterium	P	114 out of 490 genes, 23%	3167 out of 34727 genes, 9%	4.9448e-21	9.30611e-18	Solyc01g103490, Solyc08g029000, Solyc07g044980, Solyc06g008300, Solyc10g076550, Solyc08g067610, Solyc12g088040, Solyc10g055760, Solyc09g059430, Solyc09g059040, Solyc01g067740, Solyc11g008390, Solyc06g005520, Solyc04g072070, Solyc01g059980, Solyc08g080650, Solyc12g042480, Solyc04g076990, Solyc04g074020, Solyc07g049530, Solyc10g005950, Solyc11g005630, Solyc10g081850, Solyc07g049550, Solyc03g095770,…
GO:0009863	salicylic acid mediated signaling pathway	P	92 out of 490 genes, 19%	2215 out of 34727 genes, 6%	6.84956e-21	1.28909e-17	Solyc01g103490, Solyc07g044980, Solyc06g082010, Solyc10g076550, Solyc08g067610, Solyc12g088040, Solyc10g055760, Solyc09g090730, Solyc11g008390, Solyc06g005520, Solyc04g072070, Solyc01g059980, Solyc12g042480, Solyc04g076990, Solyc07g049530, Solyc10g005950, Solyc11g005630, Solyc10g081850, Solyc07g049550, Solyc03g095770, Solyc02g079610, Solyc09g015770, Solyc04g007320, Solyc07g006890, Solyc10g006710,…
GO:0009755	hormone-mediated signaling pathway	P	139 out of 490 genes, 28%	4406 out of 34727 genes, 13%	1.14847e-20	2.16141e-17	Solyc12g014010, Solyc08g075540, Solyc04g072070, Solyc01g059980, Solyc04g076990, Solyc11g005630, Solyc09g010000, Solyc01g111500, Solyc10g081850, Solyc04g009850, Solyc03g095770, Solyc09g015770, Solyc07g006890, Solyc10g006710, Solyc01g088690, Solyc09g011550, Solyc01g112220, Solyc01g097270, Solyc02g086210, Solyc05g041870, Solyc05g050340, Solyc05g015850, Solyc04g007380, Solyc09g010850, Solyc10g055800,…
GO:0006082	organic acid metabolic process	P	173 out of 490 genes, 35%	6195 out of 34727 genes, 18%	1.23208e-20	2.31878e-17	Solyc08g066440, Solyc09g059040, Solyc04g072070, Solyc01g059980, Solyc11g005840, Solyc04g076990, Solyc10g050890, Solyc09g010000, Solyc01g111500, Solyc10g081850, Solyc01g103660, Solyc04g009850, Solyc03g095770, Solyc09g015770, Solyc02g093990, Solyc07g006890, Solyc10g006710, Solyc01g088690, Solyc09g011550, Solyc02g086880, Solyc01g112220, Solyc01g066940, Solyc05g050360, Solyc12g005390, Solyc02g086210,…
GO:0071446	cellular response to salicylic acid stimulus	P	92 out of 490 genes, 19%	2237 out of 34727 genes, 6%	1.32739e-20	2.49815e-17	Solyc01g103490, Solyc07g044980, Solyc06g082010, Solyc10g076550, Solyc08g067610, Solyc12g088040, Solyc10g055760, Solyc09g090730, Solyc11g008390, Solyc06g005520, Solyc04g072070, Solyc01g059980, Solyc12g042480, Solyc04g076990, Solyc07g049530, Solyc10g005950, Solyc11g005630, Solyc10g081850, Solyc07g049550, Solyc03g095770, Solyc02g079610, Solyc09g015770, Solyc04g007320, Solyc07g006890, Solyc10g006710,…
GO:0007154	cell communication	P	219 out of 490 genes, 45%	8862 out of 34727 genes, 26%	1.70576e-20	3.21024e-17	Solyc09g090730, Solyc12g014010, Solyc09g059430, Solyc08g075540, Solyc04g072070, Solyc01g059980, Solyc04g076990, Solyc05g005190, Solyc07g065250, Solyc02g078400, Solyc11g005630, Solyc09g010000, Solyc01g111500, Solyc10g081850, Solyc08g066680, Solyc04g009850, Solyc03g095770, Solyc09g015770, Solyc04g007320, Solyc07g006890, Solyc10g006710, Solyc01g088690, Solyc09g011550, Solyc01g112220, Solyc01g097270,…
GO:0009719	response to endogenous stimulus	P	185 out of 490 genes, 38%	6889 out of 34727 genes, 20%	1.95378e-20	3.67702e-17	Solyc03g118970, Solyc08g066440, Solyc09g090730, Solyc12g014010, Solyc08g075540, Solyc04g072070, Solyc01g059980, Solyc04g058170, Solyc04g076990, Solyc03g007900, Solyc11g005630, Solyc09g010000, Solyc01g111500, Solyc10g081850, Solyc04g009850, Solyc03g095770, Solyc09g015770, Solyc04g007320, Solyc07g006890, Solyc10g006710, Solyc01g088690, Solyc09g011550, Solyc01g112220, Solyc01g066940, Solyc01g097270,…
GO:0019752	carboxylic acid metabolic process	P	172 out of 490 genes, 35%	6173 out of 34727 genes, 18%	2.16645e-20	4.07725e-17	Solyc08g066440, Solyc09g059040, Solyc04g072070, Solyc01g059980, Solyc11g005840, Solyc04g076990, Solyc10g050890, Solyc09g010000, Solyc01g111500, Solyc10g081850, Solyc01g103660, Solyc04g009850, Solyc03g095770, Solyc09g015770, Solyc02g093990, Solyc07g006890, Solyc10g006710, Solyc01g088690, Solyc09g011550, Solyc02g086880, Solyc01g112220, Solyc01g066940, Solyc05g050360, Solyc12g005390, Solyc02g086210,…
GO:0043436	oxoacid metabolic process	P	172 out of 490 genes, 35%	6173 out of 34727 genes, 18%	2.16645e-20	4.07725e-17	Solyc08g066440, Solyc09g059040, Solyc04g072070, Solyc01g059980, Solyc11g005840, Solyc04g076990, Solyc10g050890, Solyc09g010000, Solyc01g111500, Solyc10g081850, Solyc01g103660, Solyc04g009850, Solyc03g095770, Solyc09g015770, Solyc02g093990, Solyc07g006890, Solyc10g006710, Solyc01g088690, Solyc09g011550, Solyc02g086880, Solyc01g112220, Solyc01g066940, Solyc05g050360, Solyc12g005390, Solyc02g086210,…
GO:0009725	response to hormone stimulus	P	183 out of 490 genes, 37%	6805 out of 34727 genes, 20%	3.11253e-20	5.85779e-17	Solyc03g118970, Solyc08g066440, Solyc09g090730, Solyc12g014010, Solyc08g075540, Solyc04g072070, Solyc01g059980, Solyc04g058170, Solyc04g076990, Solyc03g007900, Solyc11g005630, Solyc09g010000, Solyc01g111500, Solyc10g081850, Solyc04g009850, Solyc03g095770, Solyc09g015770, Solyc04g007320, Solyc07g006890, Solyc10g006710, Solyc01g088690, Solyc09g011550, Solyc01g112220, Solyc01g066940, Solyc01g097270,…
GO:0050776	regulation of immune response	P	104 out of 490 genes, 21%	2792 out of 34727 genes, 8%	3.55026e-20	6.6816e-17	Solyc01g103490, Solyc07g044980, Solyc06g082010, Solyc10g076550, Solyc08g067610, Solyc12g088040, Solyc10g055760, Solyc09g090730, Solyc09g059430, Solyc11g008390, Solyc06g005520, Solyc04g072070, Solyc01g059980, Solyc12g042480, Solyc04g076990, Solyc07g049530, Solyc10g005950, Solyc11g005630, Solyc10g081850, Solyc07g049550, Solyc03g095770, Solyc02g079610, Solyc09g015770, Solyc07g006890, Solyc10g006710,…
GO:0042180	cellular ketone metabolic process	P	173 out of 490 genes, 35%	6259 out of 34727 genes, 18%	3.68428e-20	6.93381e-17	Solyc08g066440, Solyc09g059040, Solyc04g072070, Solyc01g059980, Solyc11g005840, Solyc04g076990, Solyc10g050890, Solyc09g010000, Solyc01g111500, Solyc10g081850, Solyc01g103660, Solyc04g009850, Solyc03g095770, Solyc09g015770, Solyc02g093990, Solyc07g006890, Solyc10g006710, Solyc01g088690, Solyc09g011550, Solyc02g086880, Solyc01g112220, Solyc01g066940, Solyc05g050360, Solyc12g005390, Solyc02g086210,…
GO:0007165	signal transduction	P	196 out of 490 genes, 40%	7580 out of 34727 genes, 22%	5.3053e-20	9.98457e-17	Solyc09g090730, Solyc12g014010, Solyc09g059430, Solyc08g075540, Solyc04g072070, Solyc01g059980, Solyc04g076990, Solyc05g005190, Solyc11g005630, Solyc09g010000, Solyc01g111500, Solyc10g081850, Solyc08g066680, Solyc04g009850, Solyc03g095770, Solyc09g015770, Solyc04g007320, Solyc07g006890, Solyc10g006710, Solyc01g088690, Solyc09g011550, Solyc01g112220, Solyc01g097270, Solyc05g050360, Solyc12g005390,…
GO:0009751	response to salicylic acid stimulus	P	103 out of 490 genes, 21%	2771 out of 34727 genes, 8%	6.55914e-20	1.23443e-16	Solyc01g103490, Solyc07g044980, Solyc06g082010, Solyc10g076550, Solyc08g067610, Solyc12g088040, Solyc10g055760, Solyc09g090730, Solyc11g008390, Solyc06g005520, Solyc04g072070, Solyc01g059980, Solyc12g042480, Solyc04g076990, Solyc07g049530, Solyc10g005950, Solyc11g005630, Solyc01g111500, Solyc10g081850, Solyc07g049550, Solyc12g036560, Solyc03g095770, Solyc02g079610, Solyc09g015770, Solyc04g007320,…
GO:0032787	monocarboxylic acid metabolic process	P	142 out of 490 genes, 29%	4678 out of 34727 genes, 13%	1.25179e-19	2.35586e-16	Solyc08g066440, Solyc09g059040, Solyc04g072070, Solyc01g059980, Solyc04g076990, Solyc09g010000, Solyc01g111500, Solyc10g081850, Solyc01g103660, Solyc04g009850, Solyc03g095770, Solyc09g015770, Solyc07g006890, Solyc10g006710, Solyc01g088690, Solyc09g011550, Solyc02g086880, Solyc01g112220, Solyc05g050360, Solyc02g086210, Solyc04g049350, Solyc05g015850, Solyc04g007380, Solyc09g010850, Solyc09g091670,…
GO:0043069	negative regulation of programmed cell death	P	78 out of 490 genes, 16%	1757 out of 34727 genes, 5%	2.31462e-19	4.35612e-16	Solyc01g103490, Solyc07g044980, Solyc06g082010, Solyc10g076550, Solyc08g067610, Solyc12g088040, Solyc10g055760, Solyc09g090730, Solyc09g059430, Solyc11g008390, Solyc06g005520, Solyc04g072070, Solyc01g059980, Solyc10g005950, Solyc11g005630, Solyc10g081850, Solyc03g095770, Solyc02g079610, Solyc09g015770, Solyc03g082690, Solyc10g006710, Solyc01g088690, Solyc08g067360, Solyc01g060020, Solyc07g053550,…
GO:0060548	negative regulation of cell death	P	78 out of 490 genes, 16%	1767 out of 34727 genes, 5%	3.21684e-19	6.05409e-16	Solyc01g103490, Solyc07g044980, Solyc06g082010, Solyc10g076550, Solyc08g067610, Solyc12g088040, Solyc10g055760, Solyc09g090730, Solyc09g059430, Solyc11g008390, Solyc06g005520, Solyc04g072070, Solyc01g059980, Solyc10g005950, Solyc11g005630, Solyc10g081850, Solyc03g095770, Solyc02g079610, Solyc09g015770, Solyc03g082690, Solyc10g006710, Solyc01g088690, Solyc08g067360, Solyc01g060020, Solyc07g053550,…
GO:0042742	defense response to bacterium	P	92 out of 490 genes, 19%	2350 out of 34727 genes, 7%	3.43529e-19	6.46521e-16	Solyc01g103490, Solyc08g029000, Solyc07g044980, Solyc10g076550, Solyc08g067610, Solyc12g088040, Solyc09g059430, Solyc09g059040, Solyc01g067740, Solyc11g008390, Solyc06g005520, Solyc04g072070, Solyc01g059980, Solyc08g080650, Solyc12g042480, Solyc04g076990, Solyc07g049530, Solyc10g005950, Solyc10g081850, Solyc07g049550, Solyc03g095770, Solyc02g079610, Solyc09g015770, Solyc04g007320, Solyc07g062490,…
GO:0051716	cellular response to stimulus	P	248 out of 490 genes, 51%	10909 out of 34727 genes, 31%	4.92763e-19	9.27379e-16	Solyc12g099570, Solyc09g090730, Solyc12g014010, Solyc09g059430, Solyc09g059040, Solyc01g067740, Solyc08g075540, Solyc04g072070, Solyc01g059980, Solyc04g076990, Solyc05g005190, Solyc07g065250, Solyc03g005470, Solyc02g078400, Solyc11g005630, Solyc09g010000, Solyc01g111500, Solyc10g081850, Solyc08g066680, Solyc04g009850, Solyc03g095770, Solyc09g015770, Solyc04g007320, Solyc07g006890, Solyc10g006710,…
GO:0006612	protein targeting to membrane	P	99 out of 490 genes, 20%	2702 out of 34727 genes, 8%	1.09681e-18	2.06419e-15	Solyc01g103490, Solyc07g044980, Solyc06g082010, Solyc10g076550, Solyc08g067610, Solyc12g088040, Solyc10g055760, Solyc09g090730, Solyc11g008390, Solyc06g005520, Solyc04g072070, Solyc01g059980, Solyc12g042480, Solyc04g076990, Solyc07g049530, Solyc10g005950, Solyc11g005630, Solyc10g081850, Solyc07g049550, Solyc03g095770, Solyc02g079610, Solyc09g015770, Solyc07g006890, Solyc10g006710, Solyc01g088690,…
GO:0002682	regulation of immune system process	P	104 out of 490 genes, 21%	2935 out of 34727 genes, 8%	1.26597e-18	2.38255e-15	Solyc01g103490, Solyc07g044980, Solyc06g082010, Solyc10g076550, Solyc08g067610, Solyc12g088040, Solyc10g055760, Solyc09g090730, Solyc09g059430, Solyc11g008390, Solyc06g005520, Solyc04g072070, Solyc01g059980, Solyc12g042480, Solyc04g076990, Solyc07g049530, Solyc10g005950, Solyc11g005630, Solyc10g081850, Solyc07g049550, Solyc03g095770, Solyc02g079610, Solyc09g015770, Solyc07g006890, Solyc10g006710,…
GO:0071495	cellular response to endogenous stimulus	P	142 out of 490 genes, 29%	4812 out of 34727 genes, 14%	1.56648e-18	2.94811e-15	Solyc12g014010, Solyc08g075540, Solyc04g072070, Solyc01g059980, Solyc04g076990, Solyc11g005630, Solyc09g010000, Solyc01g111500, Solyc10g081850, Solyc04g009850, Solyc03g095770, Solyc09g015770, Solyc07g006890, Solyc10g006710, Solyc01g088690, Solyc09g011550, Solyc01g112220, Solyc01g097270, Solyc02g086210, Solyc05g041870, Solyc05g050340, Solyc05g015850, Solyc04g007380, Solyc09g010850, Solyc10g055800,…
GO:0034976	response to endoplasmic reticulum stress	P	76 out of 490 genes, 16%	1737 out of 34727 genes, 5%	1.62584e-18	3.05983e-15	Solyc01g103490, Solyc07g044980, Solyc06g082010, Solyc03g006000, Solyc12g088040, Solyc10g055760, Solyc10g012370, Solyc11g008390, Solyc01g059980, Solyc10g005950, Solyc03g005470, Solyc11g005630, Solyc10g081850, Solyc03g095770, Solyc09g015770, Solyc02g079230, Solyc02g036480, Solyc08g067360, Solyc01g060020, Solyc07g053550, Solyc12g005390, Solyc02g086210, Solyc04g082220, Solyc04g007380, Solyc04g077050,…
GO:0023052	signaling	P	199 out of 490 genes, 41%	7987 out of 34727 genes, 23%	1.68054e-18	3.16277e-15	Solyc09g090730, Solyc12g014010, Solyc09g059430, Solyc08g075540, Solyc04g072070, Solyc01g059980, Solyc04g076990, Solyc05g005190, Solyc11g005630, Solyc09g010000, Solyc01g111500, Solyc10g081850, Solyc08g066680, Solyc04g009850, Solyc03g095770, Solyc09g015770, Solyc04g007320, Solyc07g006890, Solyc10g006710, Solyc01g088690, Solyc09g011550, Solyc01g112220, Solyc01g097270, Solyc05g050360, Solyc12g005390,…
GO:0032870	cellular response to hormone stimulus	P	140 out of 490 genes, 29%	4723 out of 34727 genes, 14%	2.06039e-18	3.87766e-15	Solyc12g014010, Solyc08g075540, Solyc04g072070, Solyc01g059980, Solyc04g076990, Solyc11g005630, Solyc09g010000, Solyc01g111500, Solyc10g081850, Solyc04g009850, Solyc03g095770, Solyc09g015770, Solyc07g006890, Solyc10g006710, Solyc01g088690, Solyc09g011550, Solyc01g112220, Solyc01g097270, Solyc02g086210, Solyc05g041870, Solyc05g050340, Solyc05g015850, Solyc04g007380, Solyc09g010850, Solyc10g055800,…
GO:0048583	regulation of response to stimulus	P	141 out of 490 genes, 29%	4792 out of 34727 genes, 14%	2.81978e-18	5.30683e-15	Solyc08g066440, Solyc09g090730, Solyc08g006470, Solyc09g059430, Solyc04g072070, Solyc01g059980, Solyc04g076990, Solyc11g005630, Solyc10g081850, Solyc03g095770, Solyc09g015770, Solyc07g006890, Solyc10g006710, Solyc01g088690, Solyc01g112220, Solyc01g066940, Solyc05g050360, Solyc12g005390, Solyc02g086210, Solyc11g010780, Solyc05g050340, Solyc05g015850, Solyc04g007380, Solyc04g077050, Solyc09g010850,…
GO:0009743	response to carbohydrate stimulus	P	124 out of 490 genes, 25%	3933 out of 34727 genes, 11%	3.14505e-18	5.91898e-15	Solyc01g103490, Solyc07g044980, Solyc06g082010, Solyc10g076550, Solyc03g006000, Solyc08g067610, Solyc03g116700, Solyc12g088040, Solyc10g055760, Solyc10g012370, Solyc01g067740, Solyc11g008390, Solyc08g078070, Solyc06g005520, Solyc04g072070, Solyc01g059980, Solyc04g058170, Solyc12g042480, Solyc04g076990, Solyc09g011920, Solyc07g049530, Solyc10g005950, Solyc07g040710, Solyc11g005630, Solyc09g083060,…
GO:0070887	cellular response to chemical stimulus	P	178 out of 490 genes, 36%	6838 out of 34727 genes, 20%	4.5405e-18	8.54521e-15	Solyc09g090730, Solyc12g014010, Solyc01g067740, Solyc08g075540, Solyc04g072070, Solyc01g059980, Solyc04g076990, Solyc11g005630, Solyc09g010000, Solyc01g111500, Solyc10g081850, Solyc04g009850, Solyc03g095770, Solyc09g015770, Solyc04g007320, Solyc07g006890, Solyc10g006710, Solyc01g088690, Solyc09g011550, Solyc05g015840, Solyc01g112220, Solyc01g097270, Solyc05g050360, Solyc12g005390, Solyc02g086210,…
GO:0009753	response to jasmonic acid stimulus	P	101 out of 490 genes, 21%	2853 out of 34727 genes, 8%	4.81743e-18	9.0664e-15	Solyc01g103490, Solyc08g029000, Solyc07g044980, Solyc06g082010, Solyc10g076550, Solyc03g006000, Solyc08g067610, Solyc03g116700, Solyc12g088040, Solyc10g055760, Solyc04g009860, Solyc11g008390, Solyc06g005520, Solyc04g072070, Solyc01g059980, Solyc12g042480, Solyc04g076990, Solyc07g049530, Solyc10g005950, Solyc11g005630, Solyc09g010000, Solyc01g111500, Solyc10g081850, Solyc07g049550, Solyc12g036560,…
GO:0006979	response to oxidative stress	P	84 out of 490 genes, 17%	2125 out of 34727 genes, 6%	9.15526e-18	1.72302e-14	Solyc06g082010, Solyc03g006000, Solyc08g067610, Solyc03g116700, Solyc10g012370, Solyc06g066590, Solyc02g077050, Solyc03g071860, Solyc01g067740, Solyc06g005520, Solyc04g058170, Solyc04g076990, Solyc09g011920, Solyc10g005950, Solyc11g005630, Solyc10g081850, Solyc12g036560, Solyc03g095770, Solyc09g015770, Solyc01g081310, Solyc10g006710, Solyc06g074840, Solyc09g011550, Solyc05g015840, Solyc02g085830,…
GO:0048585	negative regulation of response to stimulus	P	95 out of 490 genes, 19%	2622 out of 34727 genes, 8%	1.33445e-17	2.51144e-14	Solyc01g103490, Solyc08g029000, Solyc07g044980, Solyc10g076550, Solyc08g067610, Solyc12g088040, Solyc10g055760, Solyc09g059430, Solyc11g008390, Solyc04g072070, Solyc01g059980, Solyc12g042480, Solyc04g076990, Solyc07g049530, Solyc10g005950, Solyc11g005630, Solyc10g081850, Solyc07g049550, Solyc03g095770, Solyc02g079610, Solyc09g015770, Solyc03g082690, Solyc07g006890, Solyc08g067360, Solyc01g060020,…
GO:0071310	cellular response to organic substance	P	164 out of 490 genes, 33%	6213 out of 34727 genes, 18%	5.59955e-17	1.05384e-13	Solyc09g090730, Solyc12g014010, Solyc01g067740, Solyc08g075540, Solyc04g072070, Solyc01g059980, Solyc04g076990, Solyc11g005630, Solyc09g010000, Solyc01g111500, Solyc10g081850, Solyc04g009850, Solyc03g095770, Solyc09g015770, Solyc04g007320, Solyc07g006890, Solyc10g006710, Solyc01g088690, Solyc09g011550, Solyc01g112220, Solyc01g097270, Solyc05g050360, Solyc12g005390, Solyc02g086210, Solyc05g041870,…
GO:0006810	transport	P	238 out of 490 genes, 49%	10669 out of 34727 genes, 31%	7.26038e-17	1.3664e-13	Solyc03g118970, Solyc09g090730, Solyc08g006470, Solyc12g014010, Solyc04g072070, Solyc01g059980, Solyc08g066980, Solyc04g076990, Solyc10g050890, Solyc05g005190, Solyc07g065250, Solyc07g040710, Solyc11g005630, Solyc09g010000, Solyc01g111500, Solyc10g081850, Solyc04g009850, Solyc03g095770, Solyc09g015770, Solyc07g006890, Solyc12g005760, Solyc10g006710, Solyc06g074840, Solyc01g088690, Solyc08g078920,…
GO:0043067	regulation of programmed cell death	P	109 out of 490 genes, 22%	3352 out of 34727 genes, 10%	7.45342e-17	1.40273e-13	Solyc01g103490, Solyc07g044980, Solyc06g082010, Solyc10g076550, Solyc08g067610, Solyc12g088040, Solyc10g055760, Solyc09g090730, Solyc08g006470, Solyc09g059430, Solyc11g008390, Solyc06g005520, Solyc04g072070, Solyc01g059980, Solyc12g042480, Solyc04g076990, Solyc07g049530, Solyc10g005950, Solyc11g005630, Solyc10g081850, Solyc07g049550, Solyc03g095770, Solyc02g079610, Solyc09g015770, Solyc03g082690,…
GO:0009867	jasmonic acid mediated signaling pathway	P	78 out of 490 genes, 16%	1965 out of 34727 genes, 6%	1.30909e-16	2.4637e-13	Solyc01g103490, Solyc07g044980, Solyc06g082010, Solyc10g076550, Solyc08g067610, Solyc12g088040, Solyc10g055760, Solyc04g009860, Solyc11g008390, Solyc06g005520, Solyc04g072070, Solyc01g059980, Solyc12g042480, Solyc04g076990, Solyc07g049530, Solyc10g005950, Solyc11g005630, Solyc09g010000, Solyc10g081850, Solyc07g049550, Solyc04g009850, Solyc03g095770, Solyc02g079610, Solyc09g015770, Solyc07g006890,…
GO:0071395	cellular response to jasmonic acid stimulus	P	78 out of 490 genes, 16%	1970 out of 34727 genes, 6%	1.506e-16	2.83429e-13	Solyc01g103490, Solyc07g044980, Solyc06g082010, Solyc10g076550, Solyc08g067610, Solyc12g088040, Solyc10g055760, Solyc04g009860, Solyc11g008390, Solyc06g005520, Solyc04g072070, Solyc01g059980, Solyc12g042480, Solyc04g076990, Solyc07g049530, Solyc10g005950, Solyc11g005630, Solyc09g010000, Solyc10g081850, Solyc07g049550, Solyc04g009850, Solyc03g095770, Solyc02g079610, Solyc09g015770, Solyc07g006890,…
GO:0051234	establishment of localization	P	240 out of 490 genes, 49%	10873 out of 34727 genes, 31%	1.81041e-16	3.40719e-13	Solyc03g118970, Solyc09g090730, Solyc08g006470, Solyc12g014010, Solyc04g072070, Solyc01g059980, Solyc08g066980, Solyc04g076990, Solyc10g050890, Solyc05g005190, Solyc07g065250, Solyc07g040710, Solyc11g005630, Solyc09g010000, Solyc01g111500, Solyc10g081850, Solyc04g009850, Solyc03g095770, Solyc09g015770, Solyc07g006890, Solyc12g005760, Solyc10g006710, Solyc06g074840, Solyc01g088690, Solyc08g078920,…
GO:0010941	regulation of cell death	P	109 out of 490 genes, 22%	3408 out of 34727 genes, 10%	2.38079e-16	4.48064e-13	Solyc01g103490, Solyc07g044980, Solyc06g082010, Solyc10g076550, Solyc08g067610, Solyc12g088040, Solyc10g055760, Solyc09g090730, Solyc08g006470, Solyc09g059430, Solyc11g008390, Solyc06g005520, Solyc04g072070, Solyc01g059980, Solyc12g042480, Solyc04g076990, Solyc07g049530, Solyc10g005950, Solyc11g005630, Solyc10g081850, Solyc07g049550, Solyc03g095770, Solyc02g079610, Solyc09g015770, Solyc03g082690,…
GO:0009862	systemic acquired resistance, salicylic acid mediated signaling pathway	P	68 out of 490 genes, 14%	1577 out of 34727 genes, 5%	2.70833e-16	5.09708e-13	Solyc01g103490, Solyc07g044980, Solyc10g076550, Solyc08g067610, Solyc12g088040, Solyc10g055760, Solyc09g090730, Solyc11g008390, Solyc04g072070, Solyc01g059980, Solyc12g042480, Solyc04g076990, Solyc07g049530, Solyc10g005950, Solyc11g005630, Solyc10g081850, Solyc07g049550, Solyc03g095770, Solyc02g079610, Solyc09g015770, Solyc04g007320, Solyc07g006890, Solyc08g067360, Solyc01g060020, Solyc07g053550,…
GO:0044281	small molecule metabolic process	P	208 out of 490 genes, 42%	8924 out of 34727 genes, 26%	3.6019e-16	6.77878e-13	Solyc08g066440, Solyc09g059040, Solyc04g072070, Solyc01g059980, Solyc11g005840, Solyc04g076990, Solyc04g072140, Solyc10g050890, Solyc05g005190, Solyc02g078400, Solyc09g010000, Solyc01g111500, Solyc10g081850, Solyc08g066680, Solyc01g103660, Solyc04g009850, Solyc03g095770, Solyc09g015770, Solyc02g093990, Solyc07g006890, Solyc10g006710, Solyc01g088690, Solyc09g011550, Solyc02g086880, Solyc01g112220,…
GO:0009605	response to external stimulus	P	137 out of 490 genes, 28%	4884 out of 34727 genes, 14%	5.60815e-16	1.05545e-12	Solyc12g014010, Solyc04g072070, Solyc04g058170, Solyc04g076990, Solyc07g065250, Solyc02g078400, Solyc11g005630, Solyc01g111500, Solyc10g081850, Solyc03g095770, Solyc09g015770, Solyc07g006890, Solyc10g006710, Solyc01g088690, Solyc09g011550, Solyc01g112220, Solyc02g086210, Solyc05g050340, Solyc05g015850, Solyc04g007380, Solyc09g010850, Solyc08g062360, Solyc02g080070, Solyc09g011580, Solyc11g010330,…
GO:0033554	cellular response to stress	P	163 out of 490 genes, 33%	6343 out of 34727 genes, 18%	9.13201e-16	1.71864e-12	Solyc12g099570, Solyc12g014010, Solyc09g059430, Solyc09g059040, Solyc01g067740, Solyc04g072070, Solyc01g059980, Solyc07g065250, Solyc03g005470, Solyc02g078400, Solyc11g005630, Solyc01g111500, Solyc10g081850, Solyc03g095770, Solyc09g015770, Solyc04g007320, Solyc10g006710, Solyc09g011550, Solyc05g015840, Solyc01g112220, Solyc01g097270, Solyc05g050360, Solyc12g005390, Solyc02g086210, Solyc05g050340,…
GO:0019748	secondary metabolic process	P	101 out of 490 genes, 21%	3132 out of 34727 genes, 9%	2.37304e-15	4.46606e-12	Solyc03g118970, Solyc10g076550, Solyc03g006000, Solyc08g067610, Solyc03g116700, Solyc12g088040, Solyc10g055760, Solyc10g012370, Solyc12g014010, Solyc03g071860, Solyc04g009860, Solyc09g059040, Solyc04g072070, Solyc01g059980, Solyc12g042480, Solyc07g049530, Solyc01g107780, Solyc09g010000, Solyc01g111500, Solyc07g049550, Solyc12g036560, Solyc04g009850, Solyc03g095770, Solyc09g015770, Solyc01g081310,…
GO:0051179	localization	P	245 out of 490 genes, 50%	11498 out of 34727 genes, 33%	5.74192e-15	1.08063e-11	Solyc03g118970, Solyc09g090730, Solyc08g006470, Solyc12g014010, Solyc04g072070, Solyc01g059980, Solyc08g066980, Solyc04g076990, Solyc10g050890, Solyc05g005190, Solyc07g065250, Solyc07g040710, Solyc11g005630, Solyc09g010000, Solyc01g111500, Solyc10g081850, Solyc04g009850, Solyc03g095770, Solyc09g015770, Solyc07g006890, Solyc12g005760, Solyc10g006710, Solyc06g074840, Solyc01g088690, Solyc08g078920,…
GO:0050789	regulation of biological process	P	283 out of 490 genes, 58%	14361 out of 34727 genes, 41%	1.36754e-13	2.57371e-10	Solyc08g066440, Solyc08g006470, Solyc09g059040, Solyc01g067740, Solyc04g072070, Solyc04g058170, Solyc04g076990, Solyc11g005630, Solyc08g066680, Solyc10g006710, Solyc01g105210, Solyc09g011550, Solyc05g015840, Solyc01g112220, Solyc01g097270, Solyc01g066940, Solyc05g050360, Solyc02g086210, Solyc05g041870, Solyc11g010780, Solyc04g077050, Solyc11g011130, Solyc08g062360, Solyc01g099830, Solyc11g010330,…
GO:0009628	response to abiotic stimulus	P	198 out of 490 genes, 40%	8811 out of 34727 genes, 25%	1.56006e-13	2.93603e-10	Solyc12g099570, Solyc08g066440, Solyc09g090730, Solyc12g014010, Solyc09g059040, Solyc01g067740, Solyc10g077130, Solyc08g075540, Solyc04g072070, Solyc01g059980, Solyc12g088370, Solyc08g080650, Solyc04g058170, Solyc04g076990, Solyc07g065250, Solyc03g005470, Solyc11g005630, Solyc09g010000, Solyc01g111500, Solyc10g081850, Solyc04g009850, Solyc03g095770, Solyc09g015770, Solyc06g074840, Solyc01g088690,…
GO:0006605	protein targeting	P	113 out of 490 genes, 23%	3978 out of 34727 genes, 11%	2.15434e-13	4.05448e-10	Solyc01g103490, Solyc07g044980, Solyc06g082010, Solyc03g118970, Solyc10g076550, Solyc08g067610, Solyc12g088040, Solyc10g055760, Solyc09g090730, Solyc11g008390, Solyc06g005520, Solyc04g072070, Solyc01g059980, Solyc12g042480, Solyc04g076990, Solyc07g049530, Solyc10g005950, Solyc11g005630, Solyc10g081850, Solyc07g049550, Solyc03g095770, Solyc02g079610, Solyc09g015770, Solyc02g079230, Solyc07g006890,…
GO:0050794	regulation of cellular process	P	261 out of 490 genes, 53%	12926 out of 34727 genes, 37%	2.68495e-13	5.05308e-10	Solyc08g066440, Solyc08g006470, Solyc04g072070, Solyc04g076990, Solyc11g005630, Solyc08g066680, Solyc10g006710, Solyc09g011550, Solyc05g015840, Solyc01g112220, Solyc01g097270, Solyc01g066940, Solyc05g050360, Solyc02g086210, Solyc05g041870, Solyc11g010780, Solyc04g077050, Solyc11g011130, Solyc08g062360, Solyc11g010330, Solyc07g032480, Solyc08g068870, Solyc02g032850, Solyc02g081370, Solyc03g082720,…
GO:0065007	biological regulation	P	297 out of 490 genes, 61%	15413 out of 34727 genes, 44%	2.74623e-13	5.1684e-10	Solyc03g118970, Solyc08g066440, Solyc08g006470, Solyc09g059040, Solyc01g067740, Solyc04g072070, Solyc04g058170, Solyc04g076990, Solyc11g005630, Solyc08g066680, Solyc10g006710, Solyc01g105210, Solyc09g011550, Solyc05g015840, Solyc01g112220, Solyc01g097270, Solyc01g066940, Solyc05g050360, Solyc02g086210, Solyc05g041870, Solyc11g010780, Solyc04g077050, Solyc11g011130, Solyc08g062360, Solyc01g099830,…
GO:0045184	establishment of protein localization	P	130 out of 490 genes, 27%	4901 out of 34727 genes, 14%	2.83919e-13	5.34336e-10	Solyc03g118970, Solyc09g090730, Solyc04g072070, Solyc01g059980, Solyc04g076990, Solyc05g005190, Solyc11g005630, Solyc10g081850, Solyc03g095770, Solyc09g015770, Solyc07g006890, Solyc12g005760, Solyc10g006710, Solyc06g074840, Solyc01g088690, Solyc05g007560, Solyc01g112220, Solyc01g066940, Solyc05g050360, Solyc12g005390, Solyc02g086210, Solyc05g015850, Solyc04g007380, Solyc04g077050, Solyc09g010850,…
GO:0009611	response to wounding	P	91 out of 490 genes, 19%	2899 out of 34727 genes, 8%	3.69241e-13	6.94911e-10	Solyc08g029000, Solyc07g044980, Solyc06g082010, Solyc03g116700, Solyc10g055760, Solyc10g012370, Solyc08g066440, Solyc06g066590, Solyc12g014010, Solyc04g009860, Solyc11g008390, Solyc04g058170, Solyc07g049530, Solyc10g005950, Solyc11g005630, Solyc09g010000, Solyc01g111500, Solyc10g081850, Solyc07g049550, Solyc01g103660, Solyc04g009850, Solyc02g079610, Solyc03g093890, Solyc02g093270, Solyc01g103650,…
GO:1901137	carbohydrate derivative biosynthetic process	P	86 out of 490 genes, 18%	2668 out of 34727 genes, 8%	4.5303e-13	8.52603e-10	Solyc06g082010, Solyc06g008300, Solyc10g076550, Solyc03g120320, Solyc12g088040, Solyc10g055760, Solyc10g012370, Solyc04g009860, Solyc11g008390, Solyc04g072070, Solyc04g074020, Solyc05g005190, Solyc07g065250, Solyc10g005950, Solyc09g010000, Solyc01g111500, Solyc08g066680, Solyc04g009850, Solyc02g079610, Solyc01g081310, Solyc04g074000, Solyc03g093890, Solyc03g082690, Solyc09g011550, Solyc12g044940,…
GO:0006820	anion transport	P	65 out of 490 genes, 13%	1712 out of 34727 genes, 5%	4.66827e-13	8.78568e-10	Solyc01g103490, Solyc03g116700, Solyc06g066590, Solyc09g090730, Solyc12g014010, Solyc04g009860, Solyc10g050890, Solyc09g010000, Solyc10g081850, Solyc04g009850, Solyc03g095770, Solyc08g067360, Solyc07g053550, Solyc01g097270, Solyc04g082220, Solyc04g077050, Solyc10g055800, Solyc02g080070, Solyc02g081970, Solyc06g060680, Solyc02g071470, Solyc11g010330, Solyc04g048950, Solyc02g071820, Solyc10g055820,…
GO:0010167	response to nitrate	P	55 out of 490 genes, 11%	1300 out of 34727 genes, 4%	5.3841e-13	1.01329e-09	Solyc03g113420, Solyc09g098180, Solyc03g116700, Solyc11g007420, Solyc06g066590, Solyc12g014010, Solyc07g066260, Solyc04g009860, Solyc11g007400, Solyc09g007520, Solyc10g050890, Solyc10g012080, Solyc02g068300, Solyc01g008300, Solyc02g062890, Solyc01g096420, Solyc09g010000, Solyc10g055780, Solyc05g054820, Solyc02g081350, Solyc04g009850, Solyc03g095770, Solyc04g078550, Solyc01g073820, Solyc01g097240,…
GO:0015031	protein transport	P	128 out of 490 genes, 26%	4869 out of 34727 genes, 14%	8.8699e-13	1.66932e-09	Solyc03g118970, Solyc09g090730, Solyc04g072070, Solyc01g059980, Solyc04g076990, Solyc05g005190, Solyc11g005630, Solyc10g081850, Solyc03g095770, Solyc09g015770, Solyc07g006890, Solyc12g005760, Solyc10g006710, Solyc06g074840, Solyc01g088690, Solyc05g007560, Solyc01g112220, Solyc01g066940, Solyc05g050360, Solyc12g005390, Solyc02g086210, Solyc05g015850, Solyc04g007380, Solyc04g077050, Solyc09g010850,…
GO:0035966	response to topologically incorrect protein	P	62 out of 490 genes, 13%	1623 out of 34727 genes, 5%	1.32571e-12	2.49499e-09	Solyc08g081490, Solyc07g044980, Solyc06g082010, Solyc03g006000, Solyc10g055760, Solyc06g069570, Solyc07g064470, Solyc01g095460, Solyc08g080540, Solyc11g008390, Solyc04g081910, Solyc01g100240, Solyc07g065970, Solyc02g068300, Solyc06g005150, Solyc10g005950, Solyc02g083850, Solyc11g005630, Solyc10g081850, Solyc05g055250, Solyc04g014900, Solyc12g036560, Solyc01g081310, Solyc02g079230, Solyc04g014910,…
GO:0006886	intracellular protein transport	P	118 out of 490 genes, 24%	4382 out of 34727 genes, 13%	1.99126e-12	3.74754e-09	Solyc01g103490, Solyc07g044980, Solyc06g082010, Solyc03g118970, Solyc10g076550, Solyc08g067610, Solyc12g088040, Solyc10g055760, Solyc09g090730, Solyc11g008390, Solyc08g078070, Solyc06g005520, Solyc04g072070, Solyc01g059980, Solyc12g042480, Solyc04g076990, Solyc05g005190, Solyc07g049530, Solyc10g005950, Solyc11g005630, Solyc10g081850, Solyc07g049550, Solyc03g095770, Solyc02g079610, Solyc09g015770,…
GO:0015706	nitrate transport	P	53 out of 490 genes, 11%	1266 out of 34727 genes, 4%	2.20415e-12	4.14821e-09	Solyc03g113420, Solyc03g116700, Solyc11g007420, Solyc06g066590, Solyc12g014010, Solyc07g066260, Solyc04g009860, Solyc11g007400, Solyc09g007520, Solyc10g050890, Solyc10g012080, Solyc02g068300, Solyc01g008300, Solyc02g062890, Solyc01g096420, Solyc09g010000, Solyc10g055780, Solyc02g081350, Solyc04g009850, Solyc03g095770, Solyc04g078550, Solyc01g073820, Solyc01g097240, Solyc08g067360, Solyc07g053550,…
GO:0015698	inorganic anion transport	P	57 out of 490 genes, 12%	1444 out of 34727 genes, 4%	3.21924e-12	6.05862e-09	Solyc03g113420, Solyc03g116700, Solyc11g007420, Solyc06g066590, Solyc12g014010, Solyc07g066260, Solyc04g009860, Solyc11g007400, Solyc09g007520, Solyc10g050890, Solyc10g012080, Solyc02g068300, Solyc01g008300, Solyc09g090080, Solyc02g062890, Solyc01g096420, Solyc09g010000, Solyc10g055780, Solyc02g081350, Solyc04g009850, Solyc03g095770, Solyc04g078550, Solyc01g073820, Solyc01g097240, Solyc08g067360,…
GO:0008104	protein localization	P	134 out of 490 genes, 27%	5298 out of 34727 genes, 15%	3.5144e-12	6.61409e-09	Solyc03g118970, Solyc09g090730, Solyc04g072070, Solyc01g059980, Solyc04g076990, Solyc05g005190, Solyc11g005630, Solyc10g081850, Solyc03g095770, Solyc09g015770, Solyc07g006890, Solyc12g005760, Solyc10g006710, Solyc06g074840, Solyc01g088690, Solyc05g007560, Solyc01g112220, Solyc01g066940, Solyc05g050360, Solyc12g005390, Solyc02g086210, Solyc05g015850, Solyc04g007380, Solyc04g077050, Solyc09g010850,…
GO:0006984	ER-nucleus signaling pathway	P	52 out of 490 genes, 11%	1243 out of 34727 genes, 4%	3.71406e-12	6.98985e-09	Solyc01g103490, Solyc08g081490, Solyc07g044980, Solyc06g082010, Solyc12g088040, Solyc10g055760, Solyc06g069570, Solyc07g064470, Solyc01g095460, Solyc08g080540, Solyc11g008390, Solyc04g081910, Solyc01g100240, Solyc02g068300, Solyc10g005950, Solyc02g083850, Solyc11g005630, Solyc10g081850, Solyc04g014900, Solyc02g079230, Solyc04g014910, Solyc03g113390, Solyc08g067360, Solyc01g108560, Solyc07g053550,…
GO:0009816	defense response to bacterium, incompatible interaction	P	30 out of 490 genes, 6%	456 out of 34727 genes, 1%	4.20812e-12	7.91968e-09	Solyc08g029000, Solyc07g044980, Solyc09g059430, Solyc06g005520, Solyc09g010850, Solyc08g080650, Solyc02g080040, Solyc04g076990, Solyc08g080670, Solyc02g080070, Solyc02g032850, Solyc08g080130, Solyc02g079610, Solyc03g095770, Solyc07g006480, Solyc09g015770, Solyc01g095630, Solyc01g096510, Solyc02g071820, Solyc04g007320, Solyc07g062490, Solyc07g062480, Solyc07g053130, Solyc04g077270, Solyc10g006710,…
GO:0051641	cellular localization	P	156 out of 490 genes, 32%	6578 out of 34727 genes, 19%	4.67841e-12	8.80476e-09	Solyc03g118970, Solyc09g090730, Solyc08g006470, Solyc04g072070, Solyc01g059980, Solyc04g076990, Solyc05g005190, Solyc07g065250, Solyc11g005630, Solyc10g081850, Solyc03g095770, Solyc09g015770, Solyc07g006890, Solyc10g006710, Solyc06g074840, Solyc01g088690, Solyc05g007560, Solyc01g112220, Solyc01g066940, Solyc05g050360, Solyc12g005390, Solyc02g086210, Solyc05g015850, Solyc04g007380, Solyc04g077050,…
GO:0034613	cellular protein localization	P	123 out of 490 genes, 25%	4719 out of 34727 genes, 14%	5.27936e-12	9.93576e-09	Solyc01g103490, Solyc07g044980, Solyc06g082010, Solyc03g118970, Solyc10g076550, Solyc08g067610, Solyc03g120320, Solyc12g088040, Solyc10g055760, Solyc09g090730, Solyc11g008390, Solyc08g078070, Solyc06g005520, Solyc04g072070, Solyc01g059980, Solyc12g042480, Solyc04g076990, Solyc05g005190, Solyc07g049530, Solyc10g005950, Solyc11g005630, Solyc10g081850, Solyc07g049550, Solyc03g095770, Solyc02g079610,…
GO:0046907	intracellular transport	P	137 out of 490 genes, 28%	5523 out of 34727 genes, 16%	7.48125e-12	1.40797e-08	Solyc03g118970, Solyc09g090730, Solyc08g006470, Solyc04g072070, Solyc01g059980, Solyc04g076990, Solyc05g005190, Solyc07g065250, Solyc11g005630, Solyc10g081850, Solyc03g095770, Solyc09g015770, Solyc07g006890, Solyc10g006710, Solyc06g074840, Solyc01g088690, Solyc05g007560, Solyc01g112220, Solyc01g066940, Solyc05g050360, Solyc12g005390, Solyc02g086210, Solyc05g015850, Solyc04g007380, Solyc04g077050,…
GO:0010310	regulation of hydrogen peroxide metabolic process	P	47 out of 490 genes, 10%	1068 out of 34727 genes, 3%	7.80104e-12	1.46816e-08	Solyc01g103490, Solyc08g081490, Solyc07g044980, Solyc08g067610, Solyc11g007420, Solyc06g069570, Solyc09g090730, Solyc11g007400, Solyc01g095460, Solyc04g072070, Solyc01g059980, Solyc12g042480, Solyc04g076990, Solyc07g049530, Solyc10g005950, Solyc01g096420, Solyc10g081850, Solyc04g014900, Solyc07g049550, Solyc02g079610, Solyc03g095770, Solyc09g015770, Solyc01g096510, Solyc07g006890, Solyc08g067360,…
GO:0009595	detection of biotic stimulus	P	40 out of 490 genes, 8%	805 out of 34727 genes, 2%	8.11966e-12	1.52812e-08	Solyc03g006080, Solyc01g103490, Solyc08g081490, Solyc07g044980, Solyc08g067610, Solyc11g007420, Solyc06g069570, Solyc11g007400, Solyc04g072070, Solyc01g059980, Solyc12g042480, Solyc04g076990, Solyc07g049530, Solyc10g005950, Solyc01g096420, Solyc10g081850, Solyc04g014900, Solyc12g096610, Solyc07g049550, Solyc02g079610, Solyc03g095770, Solyc09g015770, Solyc07g006890, Solyc08g067360, Solyc01g060020,…
GO:0009267	cellular response to starvation	P	65 out of 490 genes, 13%	1832 out of 34727 genes, 5%	9.0472e-12	1.70268e-08	Solyc06g008300, Solyc09g098180, Solyc08g067610, Solyc03g120320, Solyc12g014010, Solyc04g072070, Solyc04g074020, Solyc07g065250, Solyc02g078400, Solyc01g111500, Solyc05g054820, Solyc03g095770, Solyc01g081310, Solyc04g074000, Solyc03g093890, Solyc10g006710, Solyc09g011550, Solyc08g067360, Solyc01g112220, Solyc05g015850, Solyc05g050340, Solyc06g060680, Solyc02g080070, Solyc04g074030, Solyc09g011580,…
GO:0009987	cellular process	P	385 out of 490 genes, 79%	22438 out of 34727 genes, 65%	9.43768e-12	1.77617e-08	Solyc12g099570, Solyc03g118970, Solyc08g066440, Solyc08g006470, Solyc09g059040, Solyc01g067740, Solyc04g072070, Solyc04g058170, Solyc04g076990, Solyc03g007900, Solyc10g050890, Solyc07g040710, Solyc03g005470, Solyc02g078400, Solyc11g005630, Solyc08g066680, Solyc02g093990, Solyc12g005760, Solyc10g006710, Solyc09g011550, Solyc05g015840, Solyc02g086880, Solyc01g112220, Solyc01g097270, Solyc01g066940,…
GO:0045730	respiratory burst	P	37 out of 490 genes, 8%	706 out of 34727 genes, 2%	1.11058e-11	2.09011e-08	Solyc01g103490, Solyc07g044980, Solyc03g006000, Solyc12g088040, Solyc06g069570, Solyc06g005520, Solyc04g072070, Solyc01g059980, Solyc02g068300, Solyc10g005950, Solyc09g083060, Solyc10g081850, Solyc03g095770, Solyc09g015770, Solyc07g062480, Solyc04g077270, Solyc10g006710, Solyc01g088690, Solyc08g067360, Solyc01g060020, Solyc01g112220, Solyc01g067020, Solyc03g025450, Solyc03g007210, Solyc05g015850,…
GO:0071704	organic substance metabolic process	P	128 out of 490 genes, 26%	5050 out of 34727 genes, 15%	1.14099e-11	2.14735e-08	Solyc09g059040, Solyc04g072070, Solyc05g005190, Solyc07g065250, Solyc09g010000, Solyc01g111500, Solyc08g066680, Solyc04g009850, Solyc02g093990, Solyc09g011550, Solyc02g086880, Solyc01g097270, Solyc05g050360, Solyc02g086210, Solyc05g050340, Solyc05g015850, Solyc04g007380, Solyc10g055800, Solyc09g091670, Solyc02g080070, Solyc09g011580, Solyc11g010330, Solyc07g032480, Solyc09g009780, Solyc08g068870,…
GO:0051649	establishment of localization in cell	P	147 out of 490 genes, 30%	6137 out of 34727 genes, 18%	1.28294e-11	2.4145e-08	Solyc03g118970, Solyc09g090730, Solyc08g006470, Solyc04g072070, Solyc01g059980, Solyc04g076990, Solyc05g005190, Solyc07g065250, Solyc11g005630, Solyc10g081850, Solyc03g095770, Solyc09g015770, Solyc07g006890, Solyc10g006710, Solyc06g074840, Solyc01g088690, Solyc05g007560, Solyc01g112220, Solyc01g066940, Solyc05g050360, Solyc12g005390, Solyc02g086210, Solyc05g015850, Solyc04g007380, Solyc04g077050,…
GO:0070727	cellular macromolecule localization	P	125 out of 490 genes, 26%	4893 out of 34727 genes, 14%	1.29693e-11	2.44082e-08	Solyc01g103490, Solyc07g044980, Solyc06g082010, Solyc03g118970, Solyc10g076550, Solyc08g067610, Solyc03g120320, Solyc12g088040, Solyc10g055760, Solyc09g090730, Solyc11g008390, Solyc08g078070, Solyc06g005520, Solyc04g072070, Solyc01g059980, Solyc12g042480, Solyc04g076990, Solyc05g005190, Solyc07g049530, Solyc10g005950, Solyc11g005630, Solyc10g081850, Solyc07g049550, Solyc03g095770, Solyc02g079610,…
GO:2000377	regulation of reactive oxygen species metabolic process	P	47 out of 490 genes, 10%	1092 out of 34727 genes, 3%	1.66595e-11	3.13532e-08	Solyc01g103490, Solyc08g081490, Solyc07g044980, Solyc08g067610, Solyc11g007420, Solyc06g069570, Solyc09g090730, Solyc11g007400, Solyc01g095460, Solyc04g072070, Solyc01g059980, Solyc12g042480, Solyc04g076990, Solyc07g049530, Solyc10g005950, Solyc01g096420, Solyc10g081850, Solyc04g014900, Solyc07g049550, Solyc02g079610, Solyc03g095770, Solyc09g015770, Solyc01g096510, Solyc07g006890, Solyc08g067360,…
GO:0002679	respiratory burst involved in defense response	P	36 out of 490 genes, 7%	682 out of 34727 genes, 2%	1.74079e-11	3.27617e-08	Solyc01g103490, Solyc07g044980, Solyc03g006000, Solyc12g088040, Solyc06g069570, Solyc06g005520, Solyc04g072070, Solyc01g059980, Solyc02g068300, Solyc10g005950, Solyc09g083060, Solyc10g081850, Solyc03g095770, Solyc09g015770, Solyc07g062480, Solyc04g077270, Solyc10g006710, Solyc01g088690, Solyc08g067360, Solyc01g060020, Solyc01g112220, Solyc01g067020, Solyc03g025450, Solyc03g007210, Solyc05g015850,…
GO:0006811	ion transport	P	94 out of 490 genes, 19%	3264 out of 34727 genes, 9%	1.82378e-11	3.43236e-08	Solyc01g103490, Solyc03g118970, Solyc09g098180, Solyc08g067610, Solyc03g116700, Solyc10g012370, Solyc06g066590, Solyc09g090730, Solyc12g014010, Solyc04g009860, Solyc10g050890, Solyc09g011920, Solyc07g049530, Solyc07g040710, Solyc09g010000, Solyc10g081850, Solyc05g054820, Solyc07g049550, Solyc04g009850, Solyc03g095770, Solyc01g090430, Solyc08g067360, Solyc07g053550, Solyc01g097270, Solyc01g066940,…
GO:0009407	toxin catabolic process	P	40 out of 490 genes, 8%	838 out of 34727 genes, 2%	2.75056e-11	5.17656e-08	Solyc03g006000, Solyc12g088040, Solyc04g009860, Solyc11g007400, Solyc08g080540, Solyc04g072070, Solyc01g107780, Solyc06g008620, Solyc09g010000, Solyc12g036560, Solyc01g098590, Solyc03g095770, Solyc04g009850, Solyc09g015770, Solyc01g081310, Solyc04g078550, Solyc09g011550, Solyc08g067360, Solyc01g108560, Solyc01g108540, Solyc11g010780, Solyc10g079930, Solyc01g107820, Solyc05g015850, Solyc05g050340,…
GO:0031669	cellular response to nutrient levels	P	65 out of 490 genes, 13%	1883 out of 34727 genes, 5%	2.91106e-11	5.47862e-08	Solyc06g008300, Solyc09g098180, Solyc08g067610, Solyc03g120320, Solyc12g014010, Solyc04g072070, Solyc04g074020, Solyc07g065250, Solyc02g078400, Solyc01g111500, Solyc05g054820, Solyc03g095770, Solyc01g081310, Solyc04g074000, Solyc03g093890, Solyc10g006710, Solyc09g011550, Solyc08g067360, Solyc01g112220, Solyc05g015850, Solyc05g050340, Solyc06g060680, Solyc02g080070, Solyc04g074030, Solyc09g011580,…
GO:0009738	abscisic acid mediated signaling pathway	P	60 out of 490 genes, 12%	1661 out of 34727 genes, 5%	3.06761e-11	5.77324e-08	Solyc08g081490, Solyc07g044980, Solyc03g006000, Solyc09g098180, Solyc08g067610, Solyc10g055760, Solyc12g014010, Solyc01g095460, Solyc11g008390, Solyc08g075540, Solyc04g081910, Solyc02g068300, Solyc10g005950, Solyc02g083850, Solyc06g008620, Solyc11g005630, Solyc10g081850, Solyc04g014900, Solyc08g080130, Solyc03g095770, Solyc09g015770, Solyc07g062490, Solyc07g062480, Solyc04g014910, Solyc04g077270,…
GO:0042594	response to starvation	P	66 out of 490 genes, 13%	1932 out of 34727 genes, 6%	3.13778e-11	5.90531e-08	Solyc06g008300, Solyc09g098180, Solyc08g067610, Solyc03g120320, Solyc12g014010, Solyc04g072070, Solyc04g074020, Solyc07g065250, Solyc02g078400, Solyc01g111500, Solyc05g054820, Solyc03g095770, Solyc01g081310, Solyc04g074000, Solyc03g093890, Solyc10g006710, Solyc09g011550, Solyc08g067360, Solyc01g112220, Solyc05g015850, Solyc05g050340, Solyc06g060680, Solyc02g080070, Solyc04g074030, Solyc09g011580,…
GO:0002831	regulation of response to biotic stimulus	P	38 out of 490 genes, 8%	770 out of 34727 genes, 2%	3.36779e-11	6.33817e-08	Solyc01g103490, Solyc08g081490, Solyc08g029000, Solyc07g044980, Solyc08g067610, Solyc11g007420, Solyc06g069570, Solyc11g007400, Solyc04g072070, Solyc01g059980, Solyc12g042480, Solyc04g076990, Solyc07g049530, Solyc10g005950, Solyc01g096420, Solyc10g081850, Solyc04g014900, Solyc07g049550, Solyc02g079610, Solyc03g095770, Solyc09g015770, Solyc07g006890, Solyc08g067360, Solyc01g060020, Solyc03g007210,…
GO:0009404	toxin metabolic process	P	40 out of 490 genes, 8%	852 out of 34727 genes, 2%	4.52397e-11	8.51411e-08	Solyc03g006000, Solyc12g088040, Solyc04g009860, Solyc11g007400, Solyc08g080540, Solyc04g072070, Solyc01g107780, Solyc06g008620, Solyc09g010000, Solyc12g036560, Solyc01g098590, Solyc03g095770, Solyc04g009850, Solyc09g015770, Solyc01g081310, Solyc04g078550, Solyc09g011550, Solyc08g067360, Solyc01g108560, Solyc01g108540, Solyc11g010780, Solyc10g079930, Solyc01g107820, Solyc05g015850, Solyc05g050340,…
[truncated: 170 more rows]

## Sheet: PTI
Table S2. GO term analysis of PTI-specific induced genes. Terms are grouped based on Process (P), Component (C) and Function (F).
#GO ID	GO term	Category	Cluster frequency	Background frequency	Raw P-value	Corrected P-value	Genes annotated to the term
[truncated: 118 more rows]
